# Supplementary material for: Acoustic wave response to groove arrays in model ears
Source: PLoS One. 2021 Nov 29;16(11):e0260020. doi: 10.1371/journal.pone.0260020 (PMC8629259; doi:10.1371/journal.pone.0260020)
Supplement: S1 Supporting information — (XLSX) [file pone.0260020.s001.xlsx]

## Sheet:  40k avgs all models & distance
40kHz Continuous Tone Averages at 4 Different Distances
		Ear Model Styles												Highlighted = smooth vs the highest
	Harmonics	smooth	1m5g	1m10g	1m20g	1.7m5g	1.7m10g	1.7m20g	2.8m5g	3m5g	3m10g	# stronger
10cm avg	40 kHz	-7.5436	-6.2956	-6.913	-3.7298	-7.7598	-5.4614	-5.3074	-5.7386	-5.1562	-3.5074	8
	80 kHz	-79.1408	-75.7892	-79.1186	-79.892	-80.4022	-76.1656	-74.782	-79.7536	-78.7206	-71.6624	6
	120 kHz	-58.4766	-54.1194	-58.4104	-51.2882	-45.6044	-52.666	-48.3632	-33.1558	-30.8598	-35.1714	9
	160 kHz	-88.1894	-86.9422	-88.4498	-82.0578	-89.629	-84.519	-84.2466	-80.318	-78.7336	-86.3942	7
	200 kHz	-75.9494	-65.6184	-65.9438	-66.989	-68.6512	-59.9412	-84.8446	-61.1014	-64.7932	-56.4194	8
													38
20cm avg	40 kHz	-12.1462	-12.393	-11.5552	-9.48	-12.4942	-11.4566	-11.0454	-9.9674	-9.6204	-9.3654	7
	80 kHz	-85.234	-81.717	-86.1026	-88.384	-87.6116	-90.4672	-88.4214	-77.5358	-76.9774	-75.7226	4
	120 kHz	-59.258	-59.777	-54.5572	-59.2564	-51.225	-50.8772	-50.7182	-39.7136	-39.248	-41.345	8
	160 kHz	-91.9094	-91.9348	-90.844	-88.5536	-91.3008	-90.9972	-89.9304	-85.4042	-85.1114	-89.529	8
	200 kHz	-87.8642	-72.7914	-70.8452	-71.7724	-65.5592	-59.8888	-60.7164	-59.8718	-62.194	-67.5124	9
													36
40cm avg	40 kHz	-18.9848	-20.2182	-18.3184	-15.8836	-18.1298	-16.3756	-16.956	-16.16	-15.6538	-14.6252	8
	80 kHz	-89.318	-86.8002	-89.0862	-92.3582	-92.2366	-92.6258	-92.8966	-85.0024	-84.6698	-82.4398	5
	120 kHz	-65.7408	-55.2268	-62.1692	-64.7866	-61.0832	-54.7296	-61.2626	-46.8688	-47.288	-46.8752	9
	160 kHz	-92.176	-91.8708	-91.422	-90.373	-91.7846	-91.9786	-92.1424	-90.9242	-90.0514	-91.8596	9
	200 kHz	-89.7524	-78.237	-74.6458	-74.7818	-68.425	-57.7078	-60.0688	-65.5026	-67.2742	-88.9176	9
													40
80cm avg	40 kHz	-25.6576	-25.6178	-24.832	-24.0846	-24.613	-25.2226	-23.0294	-24.8334	-25.1866	-23.4824	9
	80 kHz	-92.7588	-92.828	-92.6662	-91.7764	-91.9262	-93.2044	-92.9696	-90.5832	-90.7906	-89.1622	6
	120 kHz	-77.8394	-81.8186	-76.7468	-81.221	-74.6242	-71.5506	-81.229	-69.8066	-67.2122	-63.234	7
	160 kHz	-91.9862	-92.7766	-91.1938	-91.7312	-90.5454	-91.0326	-92.0136	-91.8492	-91.5696	-92.3726	6
	200 kHz	-94.5248	-91.687	-90.0018	-90.6218	-87.8228	-81.9702	-91.1114	-83.151	-85.3212	-86.128	9
													37
160cm avg	40 kHz	-31.5834	-30.4226	-31.578	-28.7338	-32.2584	-31.15	-29.782	-26.9148	-27.3614	-27.7536	8
	80 kHz	-90.9904	-91.9222	-92.002	-91.489	-92.5632	-93.1128	-93.1398	-91.9632	-91.6198	-91.05	0
	120 kHz	-84.7588	-79.8952	-79.0234	-78.4374	-80.1382	-80.6428	-86.569	-75.7904	-73.5328	-74.184	8
	160 kHz	-91.0852	-92.2708	-91.634	-93.375	-91.6836	-91.3968	-92.1194	-92.5252	-92.4986	-93.018	0
	200 kHz	-93.8042	-93.7864	-92.8474	-93.9256	-92.2378	-93.6478	-93.3056	-89.4518	-90.2396	-88.5942	8
	Total # stronger		16	21	19	16	20	16	22	23	22	175	24

## Sheet: 40k difference graphs 40 cm
Difference graphs calculations comparing all array models to the smooth model using 40kHz continuous tone averages at 5 different distances
