# Supplementary material for: Acoustic wave response to groove arrays in model ears
Source: PLoS One. 2021 Nov 29;16(11):e0260020. doi: 10.1371/journal.pone.0260020 (PMC8629259; doi:10.1371/journal.pone.0260020)
Supplement: S2 Supporting information — (XLSX) [file pone.0260020.s002.xlsx]

## Sheet: Descriptive Statistics
S2 Supplemantary Information: Variability statistics for the prey generated recordings
kHz	3m10ga	3m10gb	3m10gc	3m10gd	3m10ge	3m10g10cm avg		3m10g10cm stdev
0	-94.857	-95.603	-95.292	-94.788	-95	-95.108		0.337619
0.031	-96.08	-97.587	-98.048	-96.457	-96.676	-96.9696		0.819219
0.061	-96.792	-99.347	-100.177	-98.001	-98.1	-98.4834		1.30907
0.092	-97.474	-100.1	-100.338	-99.033	-99.346	-99.2582		1.13097
0.122	-97.262	-99.618	-99.997	-99.768	-99.192	-99.1674		1.10489
0.153	-96.919	-99.153	-98.892	-100.027	-98.835	-98.7652		1.13709
0.183	-96.468	-99.05	-98.25	-100.696	-98.327	-98.5582		1.52721		Avg amplitude statistics from Column G												Stdev statistics from column I
0.214	-97.359	-100.3	-99.434	-102.269	-100.063	-99.885		1.76575		10 cm	smooth	3mm10g	3mm5g	2.8mm5g	1.7mm5g	1.7mm10g	1.7mm20g	1mm5g	1mm10g	1mm20g		10 cm	smooth	3mm10g	3mm5g	2.8mm5g	1.7mm5g	1.7mm10g	1.7mm20g	1mm5g	1mm10g	1mm20g
0.244	-98.669	-100.801	-100.085	-102.036	-101.603	-100.639		1.33182		Mean	-78.3231	-76.5718	-77.5051	-77.7463	-78.1096	-78.0324	-77.9679	-77.7897	-77.91	-77.9286		Mean	1.04822	1.30153	1.43721	1.15037	1.16287	1.14138	1.2074	1.33369	1.26022	1.31235
0.275	-98.307	-100.341	-100.35	-101.712	-101.645	-100.471		1.38138		Standard Error	0.178676	0.174393	0.177503	0.17728	0.180345	0.17916	0.178147	0.17697	0.177512	0.17858		Standard Error	0.00525765	0.00684	0.00785972	0.0057219	0.00553924	0.00560967	0.00587902	0.00712209	0.0064145	0.00703469
0.305	-98.571	-100.989	-100.962	-101.687	-100.531	-100.548		1.18026		Median	-86.52	-83.5688	-84.9426	-85.8532	-86.8444	-86.8034	-86.3934	-85.6948	-86.0836	-85.9272		Median	0.987817	1.20553	1.30938	1.08342	1.10491	1.08149	1.14431	1.2266	1.18142	1.21621
0.336	-99.716	-102.756	-101.877	-101.187	-100.24	-101.155		1.22408		Standard Deviation	15.3089	14.9419	15.2084	15.1893	15.4519	15.3504	15.2636	15.1627	15.2091	15.3007		Standard Deviation	0.450474	0.586049	0.673418	0.49025	0.4746	0.480634	0.503712	0.610218	0.549592	0.60273
0.366	-98.909	-101.414	-101.611	-98.556	-97.725	-99.643		1.76129		Sample Variance	234.362	223.261	231.296	230.714	238.761	235.634	232.978	229.908	231.317	234.11		Sample Variance	0.202926	0.343453	0.453492	0.240345	0.225245	0.231009	0.253726	0.372366	0.302052	0.363283
0.397	-99.117	-100.379	-101.361	-98.066	-97.866	-99.3578		1.50065		Range	76.9506	66.639	71.1616	72.1828	72.7284	74.3424	74.664	68.2622	66.8398	67.5176		Range	3.7048	3.68596	4.84841	3.38417	3.96513	3.21507	3.53416	4.89542	3.72876	4.13574
0.427	-97.449	-98.158	-99.29	-97.441	-96.033	-97.6742		1.1878		Minimum	-112.613	-101.155	-106.379	-108	-107.691	-109.872	-110.21	-103.529	-102.506	-102.609		Minimum	0.11293	0.107445	0.082691	0.0850629	0.106143	0.110512	0.0677222	0.104047	0.120483	0.122047
0.458	-94.352	-96.106	-96.289	-95.988	-94.316	-95.4102		0.98835		Maximum	-35.6628	-34.5162	-35.2174	-35.817	-34.9626	-35.53	-35.5458	-35.2666	-35.666	-35.0916		Maximum	3.81773	3.79341	4.9311	3.46923	4.07127	3.32558	3.60188	4.99947	3.84925	4.25779
0.488	-93.915	-95.464	-95.941	-95.614	-94.556	-95.098		0.837274		Sum	-574970	-562114	-568965	-570736	-573403	-572836	-572363	-571054	-571938	-572074		Sum	7695	9554.51	10550.6	8444.88	8536.64	8378.9	8863.54	9790.6	9251.3	9633.97
0.519	-94.915	-95.754	-95.34	-95.032	-95.716	-95.3514		0.383279		Count	7341	7341	7341	7341	7341	7341	7341	7341	7341	7341		Count	7341	7341	7341	7341	7341	7341	7341	7341	7341	7341
0.549	-91.641	-92.579	-92.25	-92.775	-92.596	-92.3682		0.448499
0.58	-89.49	-90.161	-90.586	-91.354	-90.226	-90.3634		0.680719		20 cm	smooth	3mm10g	3mm5g	2.8mm5g	1.7mm5g	1.7mm10g	1.7mm20g	1mm5g	1mm10g	1mm20g		20 cm	smooth	3mm10g	3mm5g	2.8mm5g	1.7mm5g	1.7mm10g	1.7mm20g	1mm5g	1mm10g	1mm20g
0.61	-89.733	-90.146	-90.647	-91.033	-90.457	-90.4032		0.493533		Mean	-84.53	-82.9906	-83.5773	-83.8437	-84.4029	-84.9663	-84.2089	-84.4675	-84.4855	-84.2021		Mean	0.926328	0.958247	0.938738	0.862043	0.909702	0.927846	0.912182	0.923745	0.91236	0.90578
0.641	-91.992	-91.694	-91.793	-92.536	-92.865	-92.176		0.504279		Standard Error	0.166047	0.164159	0.166374	0.166596	0.166035	0.158607	0.16563	0.166877	0.166116	0.167027		Standard Error	0.00518344	0.00536328	0.00524057	0.00524881	0.00508792	0.00502801	0.0050909	0.00504143	0.00496962	0.00507132
0.671	-91.772	-92.408	-91.825	-93.135	-92.434	-92.3148		0.554563		Median	-92.1404	-89.0042	-90.6024	-90.954	-92.0966	-92.446	-91.9836	-92.1544	-92.1458	-91.8364		Median	0.839974	0.872657	0.857369	0.780561	0.827032	0.855445	0.83305	0.841328	0.832883	0.822623
0.702	-91.735	-92.771	-92.395	-92.703	-90.568	-92.0344		0.916462		Standard Deviation	14.2269	14.0651	14.2549	14.2739	14.2258	13.5894	14.1911	14.298	14.2327	14.3109		Standard Deviation	0.444115	0.459524	0.44901	0.449716	0.435931	0.430798	0.436186	0.431948	0.425795	0.434509
0.732	-92.523	-93.937	-93.18	-92.982	-91.546	-92.8336		0.882311		Sample Variance	202.403	197.826	203.202	203.745	202.373	184.673	201.388	204.431	202.571	204.801		Sample Variance	0.197238	0.211162	0.20161	0.202244	0.190036	0.185587	0.190258	0.186579	0.181301	0.188798
0.763	-95.516	-94.867	-95.386	-92.526	-92.682	-94.1954		1.47393		Range	82.4902	83.2892	83.5582	82.9396	81.3226	79.9846	82.2706	82.1308	82.45	81.8824		Range	3.32045	3.75575	3.33426	3.77257	3.37928	3.08581	3.28967	3.09508	3.50956	3.40706
0.793	-92.94	-91.964	-94.733	-91.224	-90.454	-92.263		1.65836		Minimum	-122.524	-121.976	-123.016	-122.75	-121.522	-122.771	-122.243	-121.908	-122.068	-121.397		Minimum	0.0504549	0.067838	0.0654003	0.0309952	0.0597286	0.0776273	0.0761433	0.0894064	0.0490337	0.0602785
0.824	-91.341	-91.803	-93.747	-90.37	-91.682	-91.7886		1.23082		Maximum	-40.0338	-38.6868	-39.4582	-39.8108	-40.199	-42.7862	-39.9728	-39.7774	-39.6182	-39.5142		Maximum	3.3709	3.82359	3.39966	3.80357	3.43901	3.16344	3.36582	3.18448	3.55859	3.46734
0.854	-86.907	-86.107	-87.458	-86.762	-85.362	-86.5192		0.80618		Sum	-620535	-609234	-613541	-615496	-619602	-623737	-618178	-620076	-620208	-618127		Sum	6800.17	7034.49	6891.28	6328.26	6678.12	6811.32	6696.33	6781.22	6697.64	6649.33
0.885	-84.358	-84.163	-84.963	-84.378	-83.733	-84.319		0.443698		Count	7341	7341	7341	7341	7341	7341	7341	7341	7341	7341		Count	7341	7341	7341	7341	7341	7341	7341	7341	7341	7341
0.916	-87.194	-86.785	-87.094	-86.165	-86.683	-86.7842		0.405451
0.946	-85.662	-85.233	-85.071	-85.26	-85.021	-85.2494		0.252296		40 cm	smooth	3mm10g	3mm5g	2.8mm5g	1.7mm5g	1.7mm10g	1.7mm20g	1mm5g	1mm10g	1mm20g		40 cm	smooth	3mm10g	3mm5g	2.8mm5g	1.7mm5g	1.7mm10g	1.7mm20g	1mm5g	1mm10g	1mm20g
0.977	-83.529	-84.909	-84.299	-84.437	-84.421	-84.319		0.499231		Mean	-86.5146	-85.7434	-86.0248	-86.3189	-86.5549	-86.6131	-86.6525	-86.5296	-86.4969	-86.5079		Mean	0.918925	0.915719	0.905539	0.88095	0.882105	0.968028	0.882968	0.889047	0.898606	0.86849
1.007	-85.559	-86.175	-85.2	-84.341	-85.674	-85.3898		0.682265		Standard Error	0.144625	0.143191	0.14696	0.144589	0.142807	0.144115	0.143227	0.144423	0.143688	0.144233		Standard Error	0.00533284	0.00496902	0.00508263	0.00482328	0.00477268	0.00668008	0.00484786	0.00493465	0.00483428	0.00466211
1.038	-85.197	-84.586	-84.903	-84.46	-85.254	-84.88		0.35487		Median	-92.3464	-91.3236	-92.1274	-92.2428	-92.3332	-92.5742	-92.5204	-92.3344	-92.33	-92.274		Median	0.824288	0.843181	0.818931	0.809231	0.811297	0.834386	0.807649	0.817852	0.827063	0.804245
1.068	-86.942	-86.681	-85.973	-86.751	-86.591	-86.5876		0.367004		Standard Deviation	12.3914	12.2686	12.5915	12.3883	12.2356	12.3477	12.2717	12.3741	12.3111	12.3578		Standard Deviation	0.456916	0.425744	0.435477	0.413257	0.408922	0.572346	0.415363	0.422799	0.414199	0.399448
1.099	-83.891	-83.715	-84.47	-83.421	-83.705	-83.8404		0.390164		Sample Variance	153.547	150.518	158.545	153.47	149.711	152.466	150.594	153.118	151.564	152.715		Sample Variance	0.208772	0.181258	0.189641	0.170781	0.167217	0.327581	0.172526	0.178759	0.171561	0.159559
1.129	-81.698	-81.929	-82.168	-81.883	-81.772	-81.89		0.180029		Range	78.2376	79.1978	78.6988	78.97	78.0394	79.1426	77.9402	78.2836	78.3702	79.0282		Range	3.51926	3.79878	3.46441	3.30282	3.53615	4.93124	3.33514	3.39019	3.05431	3.33787
1.16	-81.446	-82.478	-81.839	-83.312	-81.329	-82.0808		0.821624		Minimum	-123.572	-123.624	-123.532	-124.284	-123.636	-123.584	-123.873	-123.699	-123.77	-123.631		Minimum	0.0673855	0.0914358	0.0646011	0.0557378	0.0624516	0.051612	0.0521852	0.088914	0.0771913	0.0490479
1.19	-82.399	-83.691	-83.265	-83.407	-81.491	-82.8506		0.900005		Maximum	-45.3346	-44.4264	-44.833	-45.314	-45.5962	-44.4412	-45.9326	-45.4156	-45.4002	-44.603		Maximum	3.58664	3.89021	3.52901	3.35856	3.5986	4.98285	3.38733	3.4791	3.1315	3.38692
1.221	-80.769	-82.215	-82.528	-80.567	-82.275	-81.6708		0.925692		Sum	-635104	-629442	-631508	-633667	-635399	-635827	-636116	-635214	-634974	-635055		Sum	6745.83	6722.29	6647.56	6467.05	6475.53	7106.3	6481.86	6526.49	6596.67	6375.58
1.251	-78.697	-78.67	-81.32	-77.71	-80.203	-79.32		1.43025		Count	7341	7341	7341	7341	7341	7341	7341	7341	7341	7341		Count	7341	7341	7341	7341	7341	7341	7341	7341	7341	7341
1.282	-73.881	-73.787	-74.341	-72.689	-72.102	-73.36		0.928566
1.312	-69.102	-68.027	-67.939	-68.087	-66.999	-68.0308		0.745601		80 cm	smooth	3mm10g	3mm5g	2.8mm5g	1.7mm5g	1.7mm10g	1.7mm20g	1mm5g	1mm10g	1mm20g		80 cm	smooth	3mm10g	3mm5g	2.8mm5g	1.7mm5g	1.7mm10g	1.7mm20g	1mm5g	1mm10g	1mm20g
1.343	-66.133	-65.706	-66.407	-66.332	-65.723	-66.0602		0.331137		Mean	-87.6333	-87.0978	-87.2691	-87.2439	-87.5642	-87.4185	-87.3971	-87.5766	-87.537	-87.5836		Mean	0.871617	1.04286	0.892404	1.01584	0.855659	0.885894	0.882551	0.875527	0.885905	0.861536
1.373	-66.519	-67.424	-68.228	-67.258	-67.593	-67.4044		0.616368		Standard Error	0.135788	0.134756	0.134662	0.136843	0.136929	0.136528	0.134244	0.138156	0.136863	0.137903		Standard Error	0.0049861	0.00785837	0.00520924	0.00748968	0.00479289	0.00473378	0.00488105	0.00489874	0.00515482	0.00480718
1.404	-70.106	-70.124	-70.274	-69.532	-70.421	-70.0914		0.337707		Median	-92.7874	-92.3688	-92.5564	-92.5428	-92.7844	-92.6012	-92.4752	-92.811	-92.7648	-92.785		Median	0.78869	0.852613	0.803631	0.844079	0.781759	0.820933	0.802077	0.797895	0.799005	0.787396
1.434	-71.71	-71.331	-71.641	-71.614	-71.999	-71.659		0.238817		Standard Deviation	11.6343	11.5458	11.5378	11.7247	11.732	11.6976	11.502	11.8372	11.7264	11.8155		Standard Deviation	0.427207	0.673302	0.446326	0.641713	0.410653	0.405589	0.418207	0.419723	0.441663	0.411877
1.465	-71.883	-70.777	-72.38	-70.941	-70.727	-71.3416		0.746387		Sample Variance	135.357	133.306	133.12	137.468	137.64	136.835	132.295	140.118	137.508	139.605		Sample Variance	0.182506	0.453336	0.199207	0.411795	0.168636	0.164502	0.174897	0.176167	0.195066	0.169643
1.495	-71.98	-71.85	-71.992	-72.276	-71.777	-71.975		0.190882		Range	74.7358	73.9382	74.2152	73.0928	72.824	73.6956	72.8868	73.1896	73.529	73.22		Range	3.37411	6.78031	4.39335	5.6423	3.42699	3.33324	3.73251	3.29421	3.92968	3.30752
1.526	-72.36	-73.709	-72.498	-72.621	-73.327	-72.903		0.584767		Minimum	-124.03	-124.333	-123.619	-123.56	-123.68	-124.022	-123.658	-124.023	-123.94	-123.674		Minimum	0.0741552	0.0856814	0.0701534	0.104078	0.061666	0.0538451	0.0627511	0.0709436	0.0876944	0.0698033
1.556	-70.874	-72.962	-71.342	-70.8	-71.608	-71.5172		0.873852		Maximum	-49.294	-50.3952	-49.4034	-50.4676	-50.8564	-50.3266	-50.7714	-50.8338	-50.4114	-50.4544		Maximum	3.44826	6.86599	4.46351	5.74638	3.48866	3.38709	3.79526	3.36515	4.01738	3.37733
1.587	-68.668	-70.821	-70.283	-69.378	-68.302	-69.4904		1.06066		Sum	-643316	-639385	-640642	-640457	-642809	-641739	-641582	-642900	-642609	-642951		Sum	6398.54	7655.65	6551.14	7457.29	6281.39	6503.35	6478.81	6427.25	6503.43	6324.54
1.617	-69.397	-67.953	-68.541	-68.236	-67.31	-68.2874		0.768977		Count	7341	7341	7341	7341	7341	7341	7341	7341	7341	7341		Count	7341	7341	7341	7341	7341	7341	7341	7341	7341	7341
1.648	-68.931	-66.608	-67.937	-68.557	-67.517	-67.91		0.909867
1.678	-69.586	-68.483	-70.001	-69.706	-68.914	-69.338		0.621952		160 cm	smooth	3mm10g	3mm5g	2.8mm5g	1.7mm5g	1.7mm10g	1.7mm20g	1mm5g	1mm10g	1mm20g		160 cm	smooth	3mm10g	3mm5g	2.8mm5g	1.7mm5g	1.7mm10g	1.7mm20g	1mm5g	1mm10g	1mm20g
1.709	-71.509	-72.689	-73.134	-72.615	-71.026	-72.1946		0.885905		Mean	-90.0596	-90.1479	-90.083	-90.0887	-90.1317	-90.0686	-90.1743	-90.0906	-90.0591	-90.0948		Mean	0.829285	0.823369	0.817811	0.823614	0.810969	0.815001	0.819824	0.840548	0.824158	0.82885
1.74	-74.414	-74.224	-73.307	-73.47	-74.117	-73.9064		0.488007		Standard Error	0.0918926	0.0907105	0.0917575	0.0920212	0.0911575	0.0924378	0.0911021	0.0915096	0.0920916	0.0921032		Standard Error	0.0042862	0.00420182	0.00422171	0.00419721	0.00408166	0.00407426	0.00415239	0.00446345	0.00417149	0.00418925
1.77	-72.667	-72.78	-72.109	-73.723	-72.097	-72.6752		0.664047		Median	-92.858	-92.8358	-92.8514	-92.8526	-92.8402	-92.8322	-92.839	-92.8288	-92.8176	-92.8418		Median	0.773645	0.77126	0.764045	0.766038	0.762372	0.768941	0.76392	0.773983	0.77293	0.780365
1.801	-70.804	-73.606	-70.83	-72.253	-72.504	-71.9994		1.19337		Standard Deviation	7.87333	7.77204	7.86175	7.88435	7.81034	7.92003	7.8056	7.84051	7.89037	7.89137		Standard Deviation	0.36724	0.360011	0.361715	0.359615	0.349715	0.349081	0.355775	0.382427	0.357412	0.358933
1.831	-67.894	-67.535	-69.544	-67.612	-69.098	-68.3366		0.922096		Sample Variance	61.9893	60.4047	61.8071	62.1629	61.0015	62.7269	60.9273	61.4736	62.258	62.2737		Sample Variance	0.134866	0.129608	0.130837	0.129323	0.122301	0.121858	0.126576	0.14625	0.127743	0.128833
1.862	-66.039	-65.65	-68.919	-65.44	-64.948	-66.1992		1.57055		Range	62.1346	61.699	61.9502	62.087	62.2342	61.3844	62.4904	61.0622	62.6318	61.2562		Range	2.92282	3.4204	3.30017	2.84224	2.85876	3.10083	2.96877	3.12938	2.90013	3.05714
1.892	-65.668	-65.997	-64.702	-65.563	-65.424	-65.4708		0.478936		Minimum	-124.245	-124.126	-124.175	-124.338	-124.232	-123.672	-124.777	-123.699	-124.048	-123.978		Minimum	0.0648251	0.0728883	0.0776872	0.0545546	0.100251	0.100286	0.0868349	0.102184	0.0681418	0.0665898
1.923	-64.392	-62.699	-62.513	-63.493	-63.451	-63.3096		0.747098		Maximum	-62.1106	-62.4272	-62.2244	-62.251	-61.9982	-62.288	-62.2862	-62.6372	-61.4158	-62.7216		Maximum	2.98765	3.49329	3.37786	2.89679	2.95901	3.20112	3.05561	3.23156	2.96827	3.12373
1.953	-63.653	-60.836	-61.825	-61.851	-60.415	-61.716		1.24991		Sum	-661127	-661776	-661299	-661341	-661657	-661193	-661969	-661355	-661124	-661386		Sum	6087.78	6044.35	6003.55	6046.15	5953.32	5982.92	6018.33	6170.46	6050.14	6084.59
1.984	-61.42	-61.167	-61.045	-62.051	-60.91	-61.3186		0.450412		Count	7341	7341	7341	7341	7341	7341	7341	7341	7341	7341		Count	7341	7341	7341	7341	7341	7341	7341	7341	7341	7341
2.014	-61.269	-62.344	-61.426	-61.776	-62.407	-61.8444		0.518879
2.045	-62.201	-64.056	-62.233	-62.643	-63.853	-62.9972		0.893986
2.075	-63.219	-63.654	-63.164	-64.443	-64.175	-63.731		0.568692
2.106	-62.204	-62.253	-63.728	-62.757	-61.64	-62.5164		0.784365
2.136	-62.87	-59.798	-62.806	-60.272	-59.541	-61.0574		1.64663
2.167	-60.963	-59.209	-59.979	-59.616	-58.879	-59.7292		0.804817
2.197	-59.903	-60.203	-59.891	-60.746	-59.951	-60.1388		0.362315
2.228	-62.271	-65.472	-61.88	-62.798	-62.598	-63.0038		1.42293
2.258	-62.337	-63.806	-62.644	-62.967	-63.39	-63.0288		0.584162
2.289	-62.626	-61.903	-63.521	-62.867	-62.434	-62.6702		0.593492
2.319	-62.782	-64.055	-64.339	-63.576	-62.404	-63.4312		0.823225
2.35	-65.116	-65.588	-65.045	-64.832	-64.421	-65.0004		0.425643
2.38	-65.943	-67.004	-64.824	-65.703	-67.06	-66.1068		0.941942
2.411	-65.294	-65.158	-65.918	-66.419	-65.639	-65.6856		0.506401
2.441	-67.31	-64.658	-65.826	-65.025	-65.211	-65.606		1.04215
2.472	-65.092	-63.505	-63.396	-62.11	-62.874	-63.3954		1.09711
2.502	-62.439	-61.162	-63.387	-61.123	-62.129	-62.048		0.947758
2.533	-61.081	-60.029	-63.022	-61.124	-61.221	-61.2954		1.08002
2.563	-58.875	-58.479	-59.398	-60.875	-58.019	-59.1292		1.1
2.594	-57.373	-57.062	-58.169	-57.953	-56.181	-57.3476		0.788095
2.625	-55.264	-56.821	-55.439	-55.18	-56.365	-55.8138		0.735311
2.655	-54.119	-55.563	-54.162	-55.005	-55.945	-54.9588		0.818526
2.686	-54.088	-54.225	-52.798	-53.395	-54.428	-53.7868		0.675483
2.716	-54.462	-52.701	-52.762	-53.05	-53.227	-53.2404		0.715639
2.747	-55.275	-51.756	-53.2	-53.066	-53.439	-53.3472		1.2607
2.777	-52.273	-51.922	-53.84	-52.196	-52.215	-52.4892		0.767182
2.808	-51.355	-53.799	-54.17	-52.978	-51.226	-52.7056		1.36267
2.838	-52.563	-54.879	-53.178	-53.065	-51.64	-53.065		1.18174
2.869	-53.799	-53.768	-53.247	-54.841	-53.371	-53.8052		0.62738
2.899	-53.182	-52.768	-54.053	-52.855	-52.596	-53.0908		0.578527
2.93	-53.432	-52.467	-52.39	-51.038	-52.093	-52.284		0.859015
2.96	-52.181	-50.407	-51.839	-50.807	-52.305	-51.5078		0.85166
2.991	-53.584	-49.676	-51.739	-52.676	-52.758	-52.0866		1.49768
3.021	-52.462	-52.857	-52.293	-51.951	-51.668	-52.2462		0.459155
3.052	-52.554	-54.65	-52.523	-51.835	-53.532	-53.0188		1.09401
3.082	-51.899	-52.102	-52.393	-52.147	-52.62	-52.2322		0.279051
3.113	-51.666	-50.387	-51.811	-52.516	-51.258	-51.5276		0.782633
3.143	-50.329	-50.827	-51.704	-50.805	-50.081	-50.7492		0.621263
3.174	-50.536	-50.37	-49.519	-48.365	-49.254	-49.6088		0.883192
3.204	-49.844	-49.089	-48.03	-47.758	-47.844	-48.513		0.915725
3.235	-48.847	-47.064	-48.203	-48.237	-47.88	-48.0462		0.650886
3.265	-48.264	-47.26	-50.27	-49.573	-49.245	-48.9224		1.17691
3.296	-50.067	-50.453	-49.781	-49.246	-51.94	-50.2974		1.01828
3.326	-50.473	-51.903	-51.189	-50.304	-50.599	-50.8936		0.655262
3.357	-48.568	-49.139	-51.865	-51.249	-50.15	-50.1942		1.38421
3.387	-51.952	-51.472	-52.951	-52.364	-52.154	-52.1786		0.543648
3.418	-52.756	-53.492	-52.617	-52.239	-53.153	-52.8514		0.484873
3.448	-52.882	-53.259	-55.226	-52.504	-53.004	-53.375		1.06993
3.479	-52.527	-52.634	-54.063	-52.429	-52.805	-52.8916		0.669509
3.51	-51.626	-51.847	-50.802	-51.968	-52.659	-51.7804		0.669454
3.54	-49.688	-54.194	-50.011	-51.778	-52.329	-51.6		1.83525
3.571	-49.042	-51.507	-49.757	-51.866	-51.346	-50.7036		1.23149
3.601	-50.678	-50.843	-50.056	-49.804	-50.466	-50.3694		0.432076
3.632	-49.002	-48.66	-49.496	-48.141	-48.751	-48.81		0.495228
3.662	-47.94	-46.986	-46.939	-47.322	-46.841	-47.2056		0.448644
3.693	-46.52	-46.486	-45.563	-46.355	-45.49	-46.0828		0.512204
3.723	-45.349	-45.113	-44.676	-44.033	-44.049	-44.644		0.601115
3.754	-42.906	-41.902	-45.273	-42.015	-43.034	-43.026		1.35545
3.784	-41.318	-39.742	-42.618	-40.793	-41.403	-41.1748		1.04332
3.815	-38.623	-38.912	-38.586	-39.153	-39.497	-38.9542		0.381182
3.845	-37.22	-39.04	-37.051	-37.582	-38.826	-37.9438		0.926257
3.876	-36.807	-37.972	-37.256	-38.18	-37.625	-37.568		0.551696
3.906	-37.398	-36.972	-38.939	-38.022	-37.25	-37.7162		0.784408
3.937	-36.469	-37.074	-38.396	-37.256	-36.769	-37.1928		0.736426
3.967	-36.685	-37.566	-36.657	-37.583	-36.489	-36.996		0.533423
3.998	-36.316	-36.355	-36.288	-36.097	-35.228	-36.0568		0.473837
4.028	-36.634	-36.001	-34.761	-34.613	-35.315	-35.4648		0.851158
4.059	-37.117	-35.488	-33.885	-35.89	-36.331	-35.7422		1.20129
4.089	-34.95	-35.802	-35.299	-38.901	-35.438	-36.078		1.60735
4.12	-35.347	-37.121	-37.921	-37.816	-36.19	-36.879		1.10046
4.15	-35.321	-36.273	-36.999	-35.629	-36.693	-36.183		0.704276
4.181	-36.005	-36.881	-37.513	-35.433	-35.726	-36.3116		0.862619
4.211	-35.635	-35.975	-37.955	-34.022	-35.378	-35.793		1.41783
4.242	-35.157	-33.92	-34.239	-32.831	-37.031	-34.6356		1.57605
4.272	-34.51	-34.644	-32.679	-34.954	-35.794	-34.5162		1.14194
4.303	-34.801	-35.9	-34.761	-38.464	-35.401	-35.8654		1.52662
4.333	-36.132	-35.284	-37.363	-37.257	-37.07	-36.6212		0.892097
4.364	-37.529	-37.005	-36.865	-36.679	-35.874	-36.7904		0.601944
4.395	-36.005	-38.008	-35.502	-35.004	-35.132	-35.9302		1.22486
4.425	-35.843	-35.453	-36.584	-35.06	-35.287	-35.6454		0.597532
4.456	-35.988	-34.881	-37.158	-35.984	-36.367	-36.0756		0.821529
4.486	-36.547	-36.731	-36.979	-37.114	-34.874	-36.449		0.907314
4.517	-37.556	-36.97	-37.274	-38.496	-36.093	-37.2778		0.87463
4.547	-37.283	-36.006	-38.123	-36.758	-36.886	-37.0112		0.774627
4.578	-35.71	-37.12	-36.856	-36.308	-35.917	-36.3822		0.600542
4.608	-36.666	-37.28	-36.978	-38.25	-37.195	-37.2738		0.595007
4.639	-37.388	-36.99	-38.342	-39.236	-39.311	-38.2534		1.05321
4.669	-37.493	-39.113	-40.255	-39.178	-40.134	-39.2346		1.10694
4.7	-38.979	-40.301	-39.606	-38.276	-40.252	-39.4828		0.864072
4.73	-39.959	-39.418	-40.436	-39.069	-38.913	-39.559		0.633724
4.761	-39	-38.001	-41.057	-39.343	-37.838	-39.0478		1.29284
4.791	-39.235	-38.263	-41.585	-38.816	-38.869	-39.3536		1.29484
4.822	-40.697	-40.306	-42.155	-39.679	-39.395	-40.4464		1.08353
4.852	-41.157	-42.276	-40.515	-41.04	-39.892	-40.976		0.882388
4.883	-40.556	-44.337	-40.516	-41.505	-42.245	-41.8318		1.57421
4.913	-40.41	-42.864	-42.219	-41.876	-42.692	-42.0122		0.976736
4.944	-41.503	-42.36	-40.879	-41.497	-41.262	-41.5002		0.543577
4.974	-42.279	-40.532	-39.656	-41.627	-41.164	-41.0516		1.00845
5.005	-42.145	-39.837	-41.378	-43.968	-42.897	-42.045		1.56157
5.035	-41.684	-42.257	-42.525	-42.577	-41.288	-42.0662		0.561135
5.066	-42.347	-42.347	-42.545	-42.078	-41.353	-42.134		0.467107
5.096	-43.066	-43.154	-44.067	-42.692	-41.716	-42.939		0.850217
5.127	-43.814	-44.019	-44.25	-43.141	-44.564	-43.9576		0.534894
5.157	-42.203	-42.507	-43.101	-41.394	-43.864	-42.6138		0.931187
5.188	-42.861	-41.107	-43.562	-41.616	-42.683	-42.3658		0.990393
5.219	-42.696	-42.313	-42.668	-41.184	-43.696	-42.5114		0.903221
5.249	-41.915	-42.653	-41.304	-41.58	-41.542	-41.7988		0.524835
5.28	-41.115	-41.378	-41.936	-42.297	-41.452	-41.6356		0.47402
5.31	-42.02	-40.653	-43.146	-41.074	-41.692	-41.717		0.959169
5.341	-42.869	-41.368	-43.103	-40.588	-40.901	-41.7658		1.15092
5.371	-41.301	-41.474	-43.233	-41.73	-40.935	-41.7346		0.886074
5.402	-41.936	-41.695	-41.951	-42.157	-40.349	-41.6176		0.727809
5.432	-42.727	-41.509	-40.518	-42.947	-40.603	-41.6608		1.14445
5.463	-42.109	-40.902	-39.923	-42.315	-39.867	-41.0232		1.16293
5.493	-40.946	-40.472	-40.129	-39.93	-40.086	-40.3126		0.405599
5.524	-38.624	-39.734	-40.298	-38.971	-37.581	-39.0416		1.04531
5.554	-38.604	-39.152	-40.835	-38.588	-38.243	-39.0844		1.0313
5.585	-38.315	-39.106	-41.636	-39.498	-39.095	-39.53		1.25314
5.615	-40.12	-39.311	-41.601	-39.424	-41.845	-40.4602		1.19679
5.646	-41.082	-39.223	-41.29	-40.078	-43.545	-41.0436		1.62528
5.676	-40.355	-40.184	-39.359	-39.61	-42.981	-40.4978		1.44656
5.707	-40.536	-40.309	-39.461	-38.751	-39.957	-39.8028		0.714267
5.737	-39.475	-39.894	-40.242	-38.562	-39.707	-39.576		0.632503
5.768	-39.902	-40.134	-42.351	-39.362	-40.077	-40.3652		1.15118
5.798	-41.534	-41.439	-40.966	-39.607	-40.758	-40.8608		0.771551
5.829	-41.816	-42.177	-39.733	-39.497	-40.59	-40.7626		1.20435
5.859	-41.48	-40.746	-38.75	-42.095	-38.822	-40.3786		1.53048
5.89	-39.148	-39.169	-41.084	-41.935	-41.311	-40.5294		1.28968
5.92	-40.649	-38.479	-41.405	-39.954	-40.726	-40.2426		1.11171
5.951	-40.254	-38.36	-41.47	-39.163	-39.226	-39.6946		1.19878
5.981	-38.831	-38.515	-39.814	-39.25	-39.014	-39.0848		0.48814
6.012	-38.875	-39.503	-37.397	-39.147	-38.764	-38.7372		0.801597
6.042	-38.985	-40.996	-37.796	-38.02	-38.224	-38.8042		1.3043
6.073	-38.224	-40.767	-41.717	-38.767	-39.258	-39.7466		1.45261
6.104	-37.51	-38.202	-40.239	-40.057	-38.795	-38.9606		1.17724
6.134	-38.09	-36.133	-38.515	-38.179	-36.467	-37.4768		1.0923
6.165	-37.13	-36.29	-36.866	-37.08	-36.465	-36.7662		0.373587
6.195	-37.371	-36.564	-35.305	-38.89	-37.361	-37.0982		1.3091
6.226	-38.717	-37.532	-34.865	-38.862	-38.358	-37.6668		1.64905
6.256	-38.688	-38.591	-35.999	-39.094	-37.808	-38.036		1.23023
6.287	-38.363	-37.836	-38.97	-38.045	-38.13	-38.2688		0.435093
6.317	-38.334	-38.417	-40.361	-36.616	-38.51	-38.4476		1.32605
6.348	-37.802	-38.277	-39.337	-37.156	-37.76	-38.0664		0.814155
6.378	-38.57	-36.987	-38.325	-37.036	-37.234	-37.6304		0.756592
6.409	-39.58	-35.957	-38.127	-37.013	-38.111	-37.7576		1.35822
6.439	-38.662	-35.617	-37.114	-36.882	-37.416	-37.1382		1.09309
6.47	-39.082	-37.028	-36.938	-37.916	-35.865	-37.3658		1.20391
6.5	-38.24	-37.356	-37.887	-38.946	-36.643	-37.8144		0.873103
6.531	-37.835	-37.742	-38.989	-39.517	-39.131	-38.6428		0.804115
6.561	-38.445	-39.095	-38.421	-39.446	-39.26	-38.9334		0.473453
6.592	-38.603	-39.521	-37.724	-38.763	-39.518	-38.8258		0.746658
6.622	-40.854	-37.135	-38.705	-38.263	-39.743	-38.94		1.42125
6.653	-39.716	-38.952	-40.171	-39.755	-39.955	-39.7098		0.460752
6.683	-38.665	-40.241	-42.425	-40.575	-40.233	-40.4278		1.34078
6.714	-39.443	-40.604	-39.377	-37.69	-39.738	-39.3704		1.059
6.744	-39.578	-41.037	-38.61	-36.01	-40.299	-39.1068		1.94975
6.775	-39.158	-40.285	-39.153	-37.397	-39.786	-39.1558		1.09152
6.805	-38.419	-38.449	-38.381	-39.753	-39.055	-38.8114		0.595086
6.836	-39.031	-40.099	-39.356	-40.602	-39.005	-39.6186		0.705088
6.866	-42.543	-38.807	-38.643	-41.002	-39.39	-40.077		1.66418
6.897	-39.462	-38.2	-39.753	-41.706	-40.4	-39.9042		1.28598
6.927	-39.324	-38.976	-41.599	-40.882	-40.808	-40.3178		1.11671
6.958	-40.625	-39.923	-40.407	-40.585	-38.504	-40.0088		0.886292
6.989	-40.688	-40.875	-40.732	-40.67	-39.982	-40.5894		0.348947
7.019	-40.505	-42.059	-42.529	-41.905	-41.426	-41.6848		0.76813
7.05	-42.113	-42.386	-40.832	-41.074	-41.229	-41.5268		0.6816
7.08	-40.777	-42.706	-41.147	-42.323	-40.321	-41.4548		1.01967
7.111	-40.932	-41.826	-40.528	-41.468	-39.59	-40.8688		0.870451
7.141	-42.37	-40.487	-39.117	-40.021	-39.565	-40.312		1.25864
7.172	-42.266	-38.838	-39.809	-39.391	-39.59	-39.9788		1.32837
7.202	-41.843	-38.255	-40.615	-41.899	-39.235	-40.3694		1.60694
7.233	-42.849	-39.313	-41.073	-41.226	-39.613	-40.8148		1.42069
7.263	-41.875	-40.174	-41.723	-38.773	-37.977	-40.1044		1.73625
7.294	-40.234	-41.294	-42.333	-39.655	-39.732	-40.6496		1.14597
7.324	-39.816	-39.902	-43.125	-40.408	-41.032	-40.8566		1.35755
7.355	-39.298	-39.288	-40.016	-38.508	-39.427	-39.3074		0.537569
7.385	-38.869	-39.486	-40.352	-39.238	-40.413	-39.6716		0.685427
7.416	-38.863	-37.928	-40.23	-39.578	-40.354	-39.3906		1.01062
7.446	-36.993	-38.103	-39.832	-39.423	-38.978	-38.6658		1.13422
7.477	-37.369	-40.114	-39.691	-39.495	-39.595	-39.2528		1.07914
7.507	-39.789	-41.444	-38.923	-38.829	-38.179	-39.4328		1.26177
7.538	-40.693	-39.817	-38.761	-39.511	-38.618	-39.48		0.84349
7.568	-41.006	-38.855	-39.83	-40.829	-39.886	-40.0812		0.868797
7.599	-41.111	-39.197	-41.028	-39.974	-40.368	-40.3356		0.791972
7.629	-38.414	-40.952	-40.237	-40.029	-39.8	-39.8864		0.929272
7.66	-38.93	-40.547	-40.814	-40.336	-40.139	-40.1532		0.728281
7.69	-40.63	-39.777	-41.433	-40.132	-39.047	-40.2038		0.89695
7.721	-40.133	-39.993	-40.701	-41.8	-38.939	-40.3132		1.04695
7.751	-41.377	-40.216	-40.977	-40.473	-40.004	-40.6094		0.562187
7.782	-39.478	-41.406	-40.054	-38.973	-41.017	-40.1856		1.02091
7.813	-39.929	-39.47	-40.775	-39.243	-40.837	-40.0508		0.73268
7.843	-43.827	-40.873	-40.683	-40.289	-39.929	-41.1202		1.55635
7.874	-42.332	-41.317	-40.453	-41.187	-39.776	-41.013		0.962578
7.904	-40.317	-40.08	-41.302	-41.892	-41.497	-41.0176		0.78186
7.935	-40.137	-40.062	-40.69	-39.836	-40.097	-40.1644		0.316181
7.965	-39.828	-39.774	-40.181	-39.242	-39.897	-39.7844		0.341386
7.996	-39.209	-40.551	-39.31	-37.639	-40.217	-39.3852		1.13324
8.026	-38.942	-40.653	-40.274	-37.14	-39.66	-39.3338		1.38717
8.057	-38.878	-37.152	-40.357	-40.197	-38.966	-39.11		1.28889
8.087	-39.221	-36.468	-40.081	-41.544	-40.817	-39.6262		1.96477
8.118	-38.759	-38.87	-38.734	-39.044	-40.715	-39.2244		0.842188
8.148	-38.261	-39.588	-39.131	-39.732	-38.413	-39.025		0.668262
8.179	-38.744	-40.895	-39.689	-40.715	-38.992	-39.807		0.976771
8.209	-39.119	-40.645	-38.499	-41.222	-38.977	-39.6924		1.17387
8.24	-38.884	-40.363	-38.894	-40.53	-38.717	-39.4776		0.889233
8.27	-40.112	-40.696	-40.249	-39.483	-40.106	-40.1292		0.434172
8.301	-40.023	-42.317	-40.566	-39.284	-40.64	-40.566		1.11913
8.331	-40.561	-42.069	-39.83	-40.551	-40.573	-40.7168		0.819649
8.362	-41.894	-40.887	-39.212	-38.859	-39.763	-40.123		1.25273
8.392	-41.054	-40.416	-39.863	-40.453	-38.47	-40.0512		0.979253
8.423	-40.42	-40.171	-40.536	-42.239	-39.574	-40.588		0.994838
8.453	-39.799	-39.544	-41.126	-42.963	-43.383	-41.363		1.76433
8.484	-41.661	-40.804	-43.005	-42.376	-44.069	-42.383		1.24941
8.514	-42.638	-42.225	-42.428	-41.965	-42.634	-42.378		0.28706
8.545	-42.873	-40.84	-41.502	-41.383	-40.612	-41.442		0.881213
8.575	-44.491	-41.769	-42.498	-40.496	-42.072	-42.2652		1.45103
8.606	-42.641	-43.81	-42.144	-42.307	-41.765	-42.5334		0.780162
8.636	-42.141	-41.592	-41.802	-42.197	-42.121	-41.9706		0.262048
8.667	-41.813	-40.444	-41.111	-41.123	-41.747	-41.2476		0.558801
8.698	-40.296	-41.623	-41.446	-40.218	-39.892	-40.695		0.783697
8.728	-39.002	-41.584	-42.839	-43.338	-39.807	-41.314		1.87826
8.759	-40.15	-41.27	-44.189	-43.637	-40.987	-42.0466		1.76368
8.789	-42.448	-41.497	-43.147	-42.884	-44.54	-42.9032		1.10945
8.82	-42.723	-44.045	-42.205	-42.386	-42.408	-42.7534		0.745684
8.85	-42.193	-42.283	-40.623	-41.38	-41.398	-41.5754		0.681697
8.881	-43.272	-42.083	-41.624	-39.785	-42.173	-41.7874		1.27244
8.911	-42.097	-41.149	-43.403	-40.915	-42.181	-41.949		0.987294
8.942	-41.223	-40.952	-43.176	-42.508	-42.598	-42.0914		0.956414
8.972	-40.56	-41.282	-41.608	-42.8	-42.958	-41.8416		1.02165
9.003	-42.257	-41.567	-40.891	-42.731	-41.481	-41.7854		0.717091
9.033	-42.715	-42.2	-40.967	-42.805	-40.199	-41.7772		1.14692
9.064	-39.57	-42.17	-41.962	-42.935	-42.012	-41.7298		1.26931
9.094	-39.893	-42.101	-42.47	-41.987	-44.363	-42.1628		1.59075
9.125	-41.548	-43.544	-43.05	-40.777	-45.792	-42.9422		1.94467
9.155	-42.125	-43.917	-44.236	-41.049	-44.589	-43.1832		1.52461
9.186	-43.046	-44.235	-43.583	-41.546	-44.124	-43.3068		1.09248
9.216	-45.018	-42.984	-43.362	-42.882	-42.148	-43.2788		1.0671
9.247	-44.714	-41.977	-42.075	-41.22	-41.713	-42.3398		1.36797
9.277	-43.739	-42.385	-42.479	-40.994	-42.6	-42.4394		0.975764
9.308	-42.502	-43.023	-44.644	-44.337	-42.295	-43.3602		1.07088
9.338	-41.883	-42.098	-45.926	-47.008	-42.682	-43.9194		2.37495
9.369	-43.14	-43.224	-46.045	-45.542	-45.344	-44.659		1.37263
9.399	-46.75	-45.126	-45.792	-45.664	-48.016	-46.2696		1.13835
9.43	-45.8	-44.924	-43.135	-46.833	-44.772	-45.0928		1.36865
9.46	-46.212	-43.953	-42.675	-45.66	-45.386	-44.7772		1.44111
9.491	-45.309	-44.411	-43.187	-43.252	-46.85	-44.6018		1.53416
9.521	-46.123	-46.379	-44.11	-42.984	-46.528	-45.2248		1.58912
9.552	-45.569	-46.266	-45.759	-44.532	-46.042	-45.6336		0.670847
9.583	-44.582	-44.3	-45.678	-45.902	-46.799	-45.4522		1.01882
9.613	-46.244	-45.105	-45.278	-45.05	-46.647	-45.6648		0.731635
9.644	-46.852	-46.213	-44.635	-46.289	-45.885	-45.9748		0.825843
9.674	-44.66	-46.624	-45.917	-46.81	-46.475	-46.0972		0.86982
9.705	-45.059	-47.584	-46.975	-44.699	-45.018	-45.867		1.31469
9.735	-45.817	-46.296	-45.534	-44.313	-46.388	-45.6696		0.835008
9.766	-44.909	-47.398	-46.544	-44.023	-46.145	-45.8038		1.33956
9.796	-44.88	-45.421	-48.135	-45.239	-46.422	-46.0194		1.3137
9.827	-46.856	-45.03	-45.361	-46.859	-47.786	-46.3784		1.1504
9.857	-48.109	-46.435	-43.941	-47.064	-47.554	-46.6206		1.62002
9.888	-47.352	-47.352	-45.357	-49.138	-46.489	-47.1376		1.38607
9.918	-45.186	-46.342	-46.53	-49.482	-46.632	-46.8344		1.58927
9.949	-45.229	-45.623	-50.076	-46.892	-48.047	-47.1734		1.96544
9.979	-48.786	-48.159	-50.787	-47.155	-47.587	-48.4948		1.42047
10.01	-50.007	-49.794	-49.016	-47.751	-46.411	-48.5958		1.50755
10.04	-49.081	-49.074	-47.359	-49.007	-44.698	-47.8438		1.90579
10.071	-49.005	-49.343	-48.937	-45.922	-45.813	-47.804		1.77487
10.101	-48.746	-46.522	-49.261	-44.42	-48.534	-47.4966		2.01032
10.132	-48.087	-48.1	-48.764	-44.771	-47.18	-47.3804		1.5637
10.162	-47.162	-47.572	-48.66	-46.461	-47.894	-47.5498		0.819662
10.193	-46.287	-46.834	-48.432	-47.81	-49.05	-47.6826		1.13087
10.223	-48.414	-48.012	-49.086	-47.836	-49.308	-48.5312		0.647655
10.254	-49.306	-47.386	-49.381	-49.562	-51.726	-49.4722		1.53914
10.284	-47.153	-45.636	-49.324	-49.066	-50.701	-48.376		1.98644
10.315	-49.14	-48.227	-50.401	-48.453	-49.475	-49.1392		0.867162
10.345	-49.725	-51.544	-48.698	-48.6	-48.057	-49.3248		1.37936
10.376	-47.868	-49.985	-47.69	-48.972	-49.295	-48.762		0.971125
10.406	-46.849	-48.357	-48.659	-47.266	-48.346	-47.8954		0.789034
10.437	-47.845	-49.022	-48.511	-45.752	-47.727	-47.7714		1.24463
10.468	-46.538	-48.205	-49.065	-48.265	-47.169	-47.8484		0.994933
10.498	-47.013	-46.928	-49.481	-48.943	-47.419	-47.9568		1.17624
10.529	-47.773	-47.48	-48.884	-48.018	-48.181	-48.0672		0.527705
10.559	-48.029	-48.826	-48.067	-47.955	-45.43	-47.6614		1.29627
10.59	-48.187	-47.647	-47.997	-48.801	-45.296	-47.5856		1.34668
10.62	-46.747	-48.573	-46.798	-46.036	-47.382	-47.1072		0.948275
10.651	-45.838	-47.128	-46.656	-44.135	-47.043	-46.16		1.24168
10.681	-45.933	-49.069	-47.741	-43.834	-46.321	-46.5796		1.97289
10.712	-45.401	-46.336	-48.227	-45.443	-46.058	-46.293		1.15278
10.742	-45.407	-44.575	-49.254	-47.378	-46.6	-46.6428		1.81409
10.773	-45.631	-44.346	-51.499	-47.378	-47.428	-47.2564		2.69983
10.803	-44.964	-44.058	-51.676	-49.399	-44.654	-46.9502		3.38793
10.834	-48.051	-44.854	-48.43	-47.214	-44.705	-46.6508		1.76479
10.864	-47.662	-46.602	-46.14	-46.137	-47.282	-46.7646		0.686199
10.895	-46.597	-46.617	-45.54	-45.263	-48.303	-46.464		1.19574
10.925	-47.218	-47.289	-45.453	-44.626	-47.572	-46.4316		1.31072
10.956	-48.329	-47.444	-44.932	-46.698	-45.981	-46.6768		1.30836
10.986	-48.373	-47.035	-47.392	-47.043	-46.901	-47.3488		0.6007
11.017	-47.863	-47.776	-47.43	-46.381	-47.157	-47.3214		0.596482
11.047	-45.474	-46.919	-48.167	-45.583	-46.318	-46.4922		1.10463
11.078	-45.788	-47.514	-47.737	-46.964	-46.708	-46.9422		0.76586
11.108	-45.38	-46.921	-49.516	-48.743	-45.785	-47.269		1.81062
11.139	-44.402	-46.36	-48.257	-46.757	-45.119	-46.179		1.49719
11.169	-44.902	-45.05	-47.613	-45.776	-44.293	-45.5268		1.28007
11.2	-45.309	-43.919	-47.494	-46.162	-45.708	-45.7184		1.29953
11.23	-44.099	-43.939	-47.951	-46.637	-43.869	-45.299		1.88135
11.261	-43.841	-43.479	-49.377	-47.993	-44.625	-45.863		2.6547
11.292	-44.661	-43.985	-46.972	-46.033	-47.276	-45.7854		1.43151
11.322	-46.769	-45.145	-45.721	-44.799	-47.986	-46.084		1.29919
11.353	-49.375	-45.817	-44.305	-45.108	-47.261	-46.3732		1.99916
11.383	-47.295	-46.313	-44.215	-44.992	-45.416	-45.6462		1.19294
11.414	-46.946	-46.497	-43.474	-45.298	-45.516	-45.5462		1.3435
11.444	-45.456	-46.196	-43.599	-45.454	-45.362	-45.2134		0.963148
11.475	-45.574	-46.925	-44.889	-46.14	-45	-45.7056		0.845232
11.505	-45.22	-46.928	-46.195	-47.332	-44.967	-46.1284		1.03277
11.536	-44.404	-45.609	-49.419	-48.027	-45.887	-46.6692		2.01693
11.566	-44.78	-45.453	-50.589	-46.499	-47.565	-46.9772		2.27871
11.597	-46.714	-45.71	-52.045	-44.696	-45.772	-46.9874		2.91606
11.627	-46.974	-46.579	-54.135	-45.123	-45.42	-47.6462		3.7087
11.658	-48.427	-46.792	-51.958	-47.387	-46.787	-48.2702		2.16734
11.688	-48.785	-46.718	-50.978	-48.937	-49.16	-48.9156		1.51329
11.719	-48.971	-46.608	-47.555	-48.241	-45.586	-47.3922		1.33388
11.749	-49.605	-45.991	-46.558	-46.634	-44.885	-46.7346		1.75032
11.78	-47.158	-46.58	-46.222	-47.316	-45.823	-46.6198		0.626313
11.81	-46.279	-47.431	-46.395	-48.465	-46.967	-47.1074		0.888998
11.841	-47.085	-48.713	-46.606	-47.601	-48.217	-47.6444		0.846
11.871	-47.411	-49.862	-48.235	-46.733	-46.509	-47.75		1.35877
11.902	-47.858	-48.868	-49.808	-47.852	-46.46	-48.1692		1.25427
11.932	-46.974	-48.997	-49.92	-47.866	-47.606	-48.2726		1.1763
11.963	-47.017	-47.833	-49.164	-46.731	-48.519	-47.8528		1.01495
11.993	-48.112	-48.766	-48.788	-46.437	-49.601	-48.3408		1.18803
12.024	-49.433	-50.404	-49.39	-47.086	-48.138	-48.8902		1.29005
12.054	-48.721	-47.828	-49.293	-47.07	-48.409	-48.2642		0.852122
12.085	-48.175	-48.016	-47.996	-47.651	-50.49	-48.4656		1.1477
12.115	-48.568	-48.924	-47.592	-48.241	-49.539	-48.5728		0.729549
12.146	-49.409	-47.689	-47.749	-47.726	-48.433	-48.2012		0.742489
12.177	-49.563	-49.004	-49.841	-47.414	-47.725	-48.7094		1.08893
12.207	-48.941	-48.439	-50.668	-47.813	-48.327	-48.8376		1.09891
12.238	-49.494	-48.468	-50.112	-48.065	-49.137	-49.0552		0.812613
12.268	-51.319	-48.649	-51.072	-49.106	-51.087	-50.2466		1.26401
12.299	-52.404	-49.084	-51.305	-49.131	-49.394	-50.2636		1.508
12.329	-50.412	-49.478	-50.457	-48.741	-49.094	-49.6364		0.773946
12.36	-48.428	-48.264	-49.605	-46.991	-49.959	-48.6494		1.18068
12.39	-47.574	-48.757	-48.464	-46.468	-50.199	-48.2924		1.38969
12.421	-48.139	-49.52	-47.468	-47.386	-48.269	-48.1564		0.857292
12.451	-48.179	-48.715	-48.985	-46.998	-49.832	-48.5418		1.04952
12.482	-49.125	-48.565	-50.455	-47.985	-49.738	-49.1736		0.967737
12.512	-48.79	-49.374	-50.448	-49.877	-50.358	-49.7694		0.695358
12.543	-49.064	-47.948	-51.191	-51.169	-48.897	-49.6538		1.45681
12.573	-48.325	-46.565	-50.879	-48.709	-48.539	-48.6034		1.53511
12.604	-47.392	-47.62	-49.778	-49.05	-48.147	-48.3974		1.00123
12.634	-48.118	-49.517	-50.742	-49.162	-49.853	-49.4784		0.960377
12.665	-49.048	-50.759	-51.62	-49.175	-52.141	-50.5486		1.40236
12.695	-49.471	-51.625	-51.782	-49.548	-51.714	-50.828		1.20521
12.726	-50.455	-52.381	-51.848	-49.656	-50.819	-51.0318		1.09057
12.756	-52.351	-52.3	-53.877	-52.03	-50.882	-52.288		1.06916
12.787	-54.111	-53.374	-54.745	-53.002	-51.133	-53.273		1.37225
12.817	-52.205	-51.475	-52.372	-52.305	-50.077	-51.6868		0.969087
12.848	-50.654	-50.405	-51.479	-52.349	-49.929	-50.9632		0.956981
12.878	-51.223	-53.128	-51.997	-52.481	-50.504	-51.8666		1.03157
12.909	-53.807	-53.527	-53.272	-52.489	-51.75	-52.969		0.839907
12.939	-54.548	-54.771	-54.661	-53.152	-53.36	-54.0984		0.776524
12.97	-53.496	-55.435	-54.18	-52.818	-53.643	-53.9144		0.978976
13	-53.157	-54.542	-53.725	-54.098	-53.212	-53.7468		0.589499
13.031	-54.787	-56.442	-54.361	-54.643	-54.809	-55.0084		0.821071
13.062	-55.977	-55.768	-55.971	-53.628	-55.892	-55.4472		1.02045
13.092	-54.358	-55	-54.827	-54.208	-56.759	-55.0304		1.01966
13.123	-54.012	-54.032	-55.104	-54.409	-56.04	-54.7194		0.860404
13.153	-54.575	-54.339	-55.819	-55.097	-55.73	-55.112		0.664811
13.184	-55.388	-56.58	-56.579	-55.514	-55.907	-55.9936		0.568072
13.214	-55.934	-55.864	-57.372	-56.77	-55.593	-56.3066		0.740569
13.245	-57.552	-57.028	-57.434	-56.18	-56.897	-57.0182		0.542032
13.275	-56.084	-55.699	-57.551	-55.435	-55.647	-56.0832		0.8533
13.306	-55.689	-55.605	-53.138	-55.73	-54.862	-55.0048		1.10223
13.336	-55.16	-55.729	-52.685	-54.511	-55.119	-54.6408		1.1752
13.367	-55.643	-54.071	-54.945	-55.407	-54.635	-54.9402		0.624602
13.397	-56.853	-53.293	-56.017	-57.249	-54.15	-55.5124		1.72115
13.428	-57.423	-54.433	-55.183	-57.035	-55.162	-55.8472		1.30428
13.458	-54.11	-54.881	-54.782	-57.287	-55.638	-55.3396		1.21599
13.489	-53.75	-54.376	-54.277	-56.197	-56.089	-54.9378		1.12628
13.519	-54.287	-55.791	-54.527	-55.362	-54.772	-54.9478		0.617896
13.55	-53.968	-56.496	-54.541	-55.62	-55.13	-55.151		0.97481
13.58	-53.477	-54.747	-53.474	-55.202	-55.771	-54.5342		1.0323
13.611	-54.934	-52.975	-52.735	-55.419	-55.476	-54.3078		1.34551
13.641	-54.127	-53.136	-54.254	-53.199	-54.015	-53.7462		0.535466
13.672	-53.544	-54.445	-55.099	-52.009	-52.747	-53.5688		1.24681
13.702	-53.401	-54.817	-54.534	-54.18	-53.052	-53.9968		0.748749
13.733	-52.666	-54.22	-54.257	-55.841	-53.258	-54.0484		1.20646
13.763	-51.887	-54.445	-54.424	-53.493	-52.02	-53.2538		1.24859
13.794	-51.956	-53.248	-52.745	-51.371	-53.214	-52.5068		0.821534
13.824	-52.786	-53.177	-52.025	-51.992	-53.031	-52.6022		0.55981
13.855	-53.205	-53.878	-51.427	-52.635	-52.965	-52.822		0.903226
13.885	-51.578	-52.817	-52.131	-52.655	-52.438	-52.3238		0.489737
13.916	-51.778	-50.543	-51.918	-51.099	-50.632	-51.194		0.635197
13.947	-51.222	-50.511	-52.116	-50.584	-50.312	-50.949		0.73608
13.977	-49.744	-49.604	-50.318	-50.418	-50.566	-50.13		0.428385
14.008	-50.389	-50.14	-50.44	-50.747	-50.785	-50.5002		0.268214
14.038	-49.992	-52.167	-51.796	-51.87	-50.837	-51.3324		0.90036
14.069	-49.601	-50.568	-51.796	-51.851	-50.836	-50.9304		0.935991
14.099	-50.137	-50.225	-52.274	-52.848	-52.045	-51.5058		1.24463
14.13	-51.37	-50.963	-50.704	-51.548	-50.21	-50.959		0.534295
14.16	-51.493	-50.306	-49.855	-49.911	-48.683	-50.0496		1.00919
14.191	-50.149	-47.838	-48.752	-49.23	-48.702	-48.9342		0.844394
14.221	-48.684	-45.795	-47.576	-47.927	-48.941	-47.7846		1.24182
14.252	-47.802	-46.489	-47.554	-47.347	-46.891	-47.2166		0.526534
14.282	-46.646	-48.576	-48.104	-47.161	-46.353	-47.368		0.948066
14.313	-46.062	-47.274	-46.896	-45.714	-47.819	-46.753		0.863894
14.343	-46.633	-46.897	-46.257	-44.656	-46.67	-46.2226		0.905377
14.374	-47.529	-47.195	-48.052	-44.248	-45.886	-46.582		1.53015
14.404	-48.08	-46.405	-48.091	-45.545	-45.807	-46.7856		1.2269
14.435	-47.415	-45.139	-46.561	-48.451	-44.59	-46.4312		1.59092
14.465	-46.183	-43.481	-45.122	-46.828	-44.832	-45.2892		1.29164
14.496	-46.184	-44	-44.014	-45.482	-45.94	-45.124		1.05037
14.526	-44.643	-45.282	-42.589	-44.679	-44.446	-44.3278		1.0211
14.557	-42.792	-44.799	-42.526	-44.081	-43.003	-43.4402		0.962293
14.587	-42.897	-43.069	-43.032	-43.089	-43.4	-43.0974		0.184987
14.618	-44.519	-43.049	-43.705	-43.298	-43.056	-43.5254		0.616137
14.648	-44.514	-42.22	-43.731	-42.896	-42.595	-43.1912		0.925609
14.679	-42.884	-42.224	-42.962	-42.792	-42.598	-42.692		0.294798
14.709	-42.733	-43.079	-42.077	-43.187	-43.183	-42.8518		0.471196
14.74	-41.845	-42.273	-42.282	-43.063	-43.104	-42.5134		0.549765
14.771	-40.117	-42.057	-42.767	-43.238	-42.643	-42.1644		1.21944
14.801	-40.355	-42.219	-43.108	-43.458	-43.89	-42.606		1.4003
14.832	-40.055	-43.233	-43.071	-42.446	-43.899	-42.5408		1.48266
14.862	-40.419	-42.96	-43.156	-41.972	-42.429	-42.1872		1.09168
14.893	-40.59	-43.218	-42.29	-42.63	-41.437	-42.033		1.03249
14.923	-40.681	-42.851	-41.914	-41.918	-41.444	-41.7616		0.791051
14.954	-41.338	-41.53	-43.474	-41.251	-41.303	-41.7792		0.953266
14.984	-41.938	-41.579	-43.521	-42.76	-40.979	-42.1554		0.999227
15.015	-44.893	-43.192	-42.286	-42.958	-41.167	-42.8992		1.36391
15.045	-42.911	-42.24	-40.973	-41.774	-41.006	-41.7808		0.827816
15.076	-40.748	-41.291	-43.486	-41.627	-41.024	-41.6352		1.08451
15.106	-42.736	-42.844	-46.323	-40.67	-42.043	-42.9232		2.08876
15.137	-42.047	-42.249	-45.93	-39.902	-41.912	-42.408		2.18438
15.167	-41.081	-41.881	-44.28	-41.488	-40.652	-41.8764		1.41951
15.198	-43.267	-43.669	-44.281	-43.242	-41.599	-43.2116		0.994649
15.228	-44.812	-42.158	-45.706	-42.572	-45.567	-44.163		1.6826
15.259	-45.008	-41.204	-43.896	-45.074	-44.4	-43.9164		1.59084
15.289	-44.885	-42.951	-44.828	-45.34	-43.573	-44.3154		1.0062
15.32	-43.803	-42.762	-46.393	-44.423	-45.347	-44.5456		1.39668
15.35	-42.713	-42.849	-44.269	-43.736	-45.004	-43.7142		0.964732
15.381	-43.441	-44.527	-42.557	-43.376	-44.138	-43.6078		0.760226
15.411	-44.511	-45.326	-42.597	-45.033	-44.182	-44.3298		1.06585
15.442	-43.817	-44.433	-42.362	-44.007	-44.951	-43.914		0.971016
15.472	-42.812	-44.001	-45.114	-44.11	-44.255	-44.0584		0.82347
15.503	-43.24	-43.588	-45.146	-45.311	-42.151	-43.8872		1.33553
15.533	-43.769	-43.925	-44.458	-45.502	-43.604	-44.2516		0.768937
15.564	-45.864	-45.122	-43.626	-44.935	-45.442	-44.9978		0.843923
15.594	-46.859	-45.364	-45.42	-44.344	-45.229	-45.4432		0.903524
15.625	-45.152	-43.981	-45.246	-44.65	-45.509	-44.9076		0.604333
15.656	-44.523	-43.354	-44.757	-44.482	-43.998	-44.2228		0.558575
15.686	-44.702	-43.821	-43.921	-43.885	-46.365	-44.5388		1.08236
15.717	-45.418	-43.852	-43.859	-43.858	-46.081	-44.6136		1.0631
15.747	-48.28	-43.908	-43.138	-44.815	-45.03	-45.0342		1.96515
15.778	-46.879	-43.806	-42.596	-46.13	-46.037	-45.0896		1.80607
15.808	-43.552	-44.592	-43.446	-43.864	-43.983	-43.8874		0.450964
15.839	-43.121	-44.804	-46.006	-43.872	-43.237	-44.208		1.20679
15.869	-43.187	-45.009	-46.585	-43.596	-45.933	-44.862		1.46166
15.9	-42.789	-45.268	-46.145	-43.965	-46.232	-44.8798		1.48224
15.93	-43.074	-44.84	-46.002	-47.696	-44.75	-45.2724		1.71019
15.961	-43.796	-44.734	-46.65	-48.904	-44.386	-45.694		2.08883
15.991	-45.767	-44.866	-45.98	-48.068	-43.192	-45.5746		1.77463
16.022	-47.672	-44.295	-45.846	-44.908	-44.561	-45.4564		1.3704
16.052	-46.796	-44.569	-45.293	-42.339	-45.329	-44.8652		1.62754
16.083	-44.824	-45.966	-45.405	-41.747	-43.717	-44.3318		1.66762
16.113	-44.198	-43.611	-44.159	-41.625	-44.292	-43.577		1.12328
16.144	-44.218	-44.726	-42.571	-41.974	-43.636	-43.425		1.14025
16.174	-43.553	-44.448	-43.375	-43.043	-42.832	-43.4502		0.624462
16.205	-43.661	-42.939	-43.052	-44.774	-44.833	-43.8518		0.911386
16.235	-44.602	-43.924	-41.779	-46.197	-46.558	-44.612		1.92344
16.266	-42.664	-44.581	-42.505	-45.863	-45.357	-44.194		1.5396
16.296	-42.551	-44.24	-43.81	-43.808	-43.138	-43.5094		0.665163
16.327	-43.184	-44.9	-44.621	-43.006	-45.408	-44.2238		1.07023
16.357	-42.521	-42.285	-43.429	-42.581	-45.649	-43.293		1.38638
16.388	-41.705	-40.526	-42.642	-43.628	-43.713	-42.4428		1.34873
16.418	-41.57	-40.219	-44.38	-45.095	-43.479	-42.9486		2.01795
16.449	-44.453	-42.019	-45.221	-45.184	-41.836	-43.7426		1.68626
16.479	-45.107	-43.771	-46.598	-43.198	-42.771	-44.289		1.56233
16.51	-44.204	-42.707	-45.539	-43.689	-43.75	-43.9778		1.02941
16.541	-44.842	-42.582	-44.414	-44.008	-42.742	-43.7176		1.00933
16.571	-44.834	-41.924	-45.819	-42.163	-41.272	-43.2024		1.99686
16.602	-44.568	-42.354	-46.119	-41.915	-41.212	-43.2336		2.04361
16.632	-44.516	-43.188	-44.72	-44.318	-42.936	-43.9356		0.814936
16.663	-44.52	-46.367	-43.51	-44.76	-45.597	-44.9508		1.0864
16.693	-43.318	-46.872	-43.241	-45.723	-44.344	-44.6996		1.57555
16.724	-44.389	-44.86	-44.039	-44.528	-44.783	-44.5198		0.329148
16.754	-43.528	-44.806	-43.896	-45.471	-45.924	-44.725		1.01498
16.785	-42.411	-46.102	-44.752	-45.68	-46.616	-45.1122		1.65754
16.815	-43.846	-44.269	-45.167	-45.529	-46.576	-45.0774		1.0756
16.846	-45.1	-44.471	-44.344	-44.855	-46.304	-45.0148		0.781109
16.876	-44.443	-43.216	-43.844	-44.549	-44.805	-44.1714		0.639878
16.907	-45.75	-43.944	-45.214	-45.663	-43.707	-44.8556		0.965737
16.937	-45.707	-45.974	-44.6	-47.474	-42.768	-45.3046		1.74979
16.968	-46.623	-46.653	-46.175	-45.203	-42.903	-45.5114		1.57147
16.998	-45.232	-46.303	-46.861	-44.367	-44.191	-45.3908		1.1733
17.029	-46.316	-46.174	-46.601	-44.538	-47.422	-46.2102		1.05237
17.059	-46.331	-46.465	-47.887	-43.487	-48.339	-46.5018		1.89826
17.09	-47.344	-47.691	-48.148	-44.251	-47.013	-46.8894		1.53376
17.12	-47.775	-48.937	-50.642	-45.977	-47.58	-48.1822		1.7329
17.151	-46.536	-47.651	-48.269	-47.039	-47.898	-47.4786		0.691392
17.181	-46.321	-46.315	-46.409	-44.52	-46.364	-45.9858		0.82028
17.212	-46.128	-45.883	-46.893	-44.035	-45.89	-45.7658		1.05197
17.242	-47.279	-47.275	-47.78	-45.933	-48.088	-47.271		0.82415
17.273	-45.761	-46.471	-47.537	-46.022	-47.051	-46.5684		0.729901
17.303	-43.687	-47.922	-46.197	-44.145	-48.522	-46.0946		2.17023
17.334	-45.175	-49.031	-48.193	-44.998	-47.112	-46.9018		1.79243
17.365	-48.322	-48.715	-48.658	-47.224	-46.058	-47.7954		1.1415
17.395	-45.787	-45.066	-46.53	-46.199	-47.242	-46.1648		0.813172
17.426	-44.634	-43.977	-46.023	-46.749	-46.861	-45.6488		1.28886
17.456	-45.949	-43.727	-46.475	-46.749	-44.524	-45.4848		1.30453
17.487	-45.039	-43.969	-46.754	-44.239	-44.165	-44.8332		1.14872
17.517	-43.585	-45.008	-45.457	-43.686	-45.839	-44.715		1.02902
17.548	-42.474	-46.846	-43.052	-44.204	-47.08	-44.7312		2.13201
17.578	-43.76	-46.142	-43.884	-45.311	-47.244	-45.2682		1.48827
17.609	-45.875	-43.805	-44.394	-45.78	-44.893	-44.9494		0.889934
17.639	-47.457	-42.636	-43.284	-43.781	-44.27	-44.2856		1.8733
17.67	-44.847	-43.115	-43.209	-45.011	-47.085	-44.6534		1.62258
17.7	-43.184	-44.191	-43.311	-44.555	-45.97	-44.2422		1.12613
17.731	-43.018	-45.431	-43.945	-43.981	-43.986	-44.0722		0.864523
17.761	-44.419	-46.392	-44.906	-43.724	-43.382	-44.5646		1.18134
17.792	-46.805	-45.621	-47.009	-44.93	-43.856	-45.6442		1.31514
17.822	-47.021	-45.199	-47.912	-45.892	-45.386	-46.282		1.15443
17.853	-44.717	-44.279	-47.917	-44.505	-44.987	-45.281		1.4966
17.883	-43.811	-42.494	-47.742	-43.43	-43.32	-44.1594		2.05953
17.914	-43.409	-42.105	-45.896	-42.432	-42.409	-43.2502		1.55837
17.944	-44.517	-42.92	-45.201	-44.592	-43.659	-44.1778		0.892296
17.975	-43.014	-42.77	-46.793	-45.043	-44.169	-44.3578		1.64029
18.005	-42.704	-43.108	-49.344	-43.401	-43.45	-44.4014		2.77891
18.036	-43.677	-43.035	-46.415	-41.979	-42.439	-43.509		1.74525
18.066	-44.339	-42.471	-46.656	-41.125	-42.553	-43.4288		2.13513
18.097	-44.866	-43.233	-46.02	-40.737	-43.471	-43.6654		1.98657
18.127	-44.61	-44.318	-47.16	-41.415	-43.288	-44.1582		2.09302
18.158	-43.999	-44.387	-45.498	-41.96	-43.283	-43.8254		1.31501
18.188	-42.695	-44.077	-45.054	-41.572	-42.693	-43.2182		1.35713
18.219	-42.75	-43.288	-45.449	-42.514	-43.491	-43.4984		1.15956
18.25	-43.302	-42.043	-45.334	-43.993	-42.936	-43.5216		1.23333
18.28	-43.296	-40.743	-45.48	-46.363	-42.369	-43.6502		2.28726
18.311	-44.046	-40.278	-45.122	-45.08	-42.634	-43.432		2.03307
18.341	-45.22	-41.528	-45.235	-45.427	-42.079	-43.8978		1.92346
18.372	-43.775	-42.65	-44.887	-45.485	-43.881	-44.1356		1.094
18.402	-43.392	-44.882	-43.789	-45.067	-45.953	-44.6166		1.03003
18.433	-44.228	-45.893	-43.004	-44.402	-46.873	-44.88		1.5142
18.463	-44.85	-44.617	-43.656	-44.498	-45.835	-44.6912		0.782299
18.494	-45.653	-44.102	-43.199	-45.539	-43.993	-44.4972		1.06266
18.524	-45.205	-43.935	-44.115	-45.15	-43.846	-44.4502		0.671247
18.555	-45.228	-44.07	-45.07	-46.621	-45.819	-45.3616		0.944247
18.585	-45.108	-46.024	-44.414	-47.561	-44.902	-45.6018		1.24108
18.616	-45.253	-45.319	-44.192	-47.836	-44.636	-45.4472		1.41369
18.646	-46.153	-44.779	-46.066	-47.86	-45.313	-46.0342		1.16665
18.677	-46.123	-46.509	-46.763	-48.73	-46.567	-46.9384		1.02808
18.707	-44.976	-46.623	-46.807	-49.207	-46.381	-46.7988		1.52705
18.738	-45.414	-46.782	-46.929	-47.885	-45.98	-46.598		0.946515
18.768	-45.575	-48.015	-47.524	-47.061	-46.544	-46.9438		0.939586
18.799	-46.477	-46.925	-47.983	-46.956	-46.667	-47.0016		0.582721
18.829	-46.603	-46.699	-48.385	-46.983	-46.971	-47.1282		0.722044
18.86	-47.143	-47.669	-49.415	-48.106	-49.756	-48.4178		1.12564
18.89	-48.298	-47.833	-48.546	-49.32	-50.771	-48.9536		1.14988
18.921	-48.438	-47.831	-48.789	-47.669	-50.375	-48.6204		1.08035
18.951	-47.164	-48.244	-47.791	-46.949	-48.941	-47.8178		0.810279
18.982	-47.034	-48.72	-48.006	-47.384	-50.505	-48.3298		1.37498
19.012	-47.335	-50.289	-48.409	-46.652	-49.789	-48.4948		1.55262
19.043	-48.881	-49.279	-48.45	-46.96	-48.197	-48.3534		0.881824
19.073	-50.731	-48.886	-49.25	-48.828	-47.695	-49.078		1.09248
19.104	-50.337	-48.535	-48.706	-49.989	-47.778	-49.069		1.06511
19.135	-51.166	-47.693	-49.905	-48.011	-46.597	-48.6744		1.83312
19.165	-49.298	-48.723	-49.948	-45.983	-47.351	-48.2606		1.59312
19.196	-49.004	-48.613	-50.278	-46.985	-47.979	-48.5718		1.22157
19.226	-49.202	-48.705	-49.38	-48.232	-48.128	-48.7294		0.560427
19.257	-49.482	-48.886	-49.002	-48.261	-48.65	-48.8562		0.450154
19.287	-48.841	-49.943	-49.643	-49.396	-47.444	-49.0534		0.986366
19.318	-48.326	-47.51	-51.091	-50.274	-48.759	-49.192		1.46146
19.348	-47.405	-48.237	-50.246	-49.121	-49.707	-48.9432		1.13766
19.379	-46.489	-47.838	-49.441	-50.954	-49.094	-48.7632		1.68793
19.409	-47.151	-47.284	-49.134	-49.61	-47.466	-48.129		1.15255
19.44	-47.838	-49.117	-49.163	-48.34	-47.291	-48.3498		0.811323
19.47	-47.904	-49.497	-48.892	-47.355	-48.24	-48.3776		0.837646
19.501	-49.323	-48.726	-49.683	-48.095	-48.299	-48.8252		0.671481
19.531	-48.116	-47.342	-50.845	-48.703	-48.122	-48.6256		1.3316
19.562	-47.931	-47.078	-50.43	-48.857	-48.292	-48.5176		1.24899
19.592	-47.474	-47.143	-48.151	-49.44	-47.123	-47.8662		0.973029
19.623	-47.393	-46.728	-46.614	-48.928	-48.266	-47.5858		0.997692
19.653	-47.704	-48.234	-46.004	-47.319	-48.139	-47.48		0.902423
19.684	-48.078	-47.812	-45.331	-48.724	-47.081	-47.4052		1.30046
19.714	-47.511	-46.355	-46.143	-48.51	-45.591	-46.822		1.17458
19.745	-46.272	-46.378	-46.905	-46.721	-45.081	-46.2714		0.712742
19.775	-44.911	-46.696	-48.647	-45.993	-45.292	-46.3078		1.47517
19.806	-45.871	-47.309	-49.996	-45.322	-45.488	-46.7972		1.95207
19.836	-45.911	-46.017	-50.22	-44.426	-44.957	-46.3062		2.28654
19.867	-46.683	-46.985	-49.28	-45.834	-46.402	-47.0368		1.32377
19.897	-46.769	-46.431	-48.922	-47.189	-46.302	-47.1226		1.06289
19.928	-46.382	-46.776	-48.569	-46.658	-47.101	-47.0972		0.862234
19.958	-46.051	-46.516	-47.534	-47.781	-47.074	-46.9912		0.713278
19.989	-46.323	-47.042	-47.231	-46.549	-46.777	-46.7844		0.365434
20.02	-46.425	-47.007	-47.938	-46.219	-46.327	-46.7832		0.713862
20.05	-46.032	-46.366	-47.187	-46.768	-46.641	-46.5988		0.433545
20.081	-46.51	-46.332	-47.354	-46.904	-46.222	-46.6644		0.46449
20.111	-46.737	-46.434	-45.891	-48.128	-47.175	-46.873		0.842878
20.142	-45.97	-45.635	-45.455	-46.691	-46.952	-46.1406		0.654999
20.172	-46.495	-45.54	-45.89	-45.828	-45.812	-45.913		0.352068
20.203	-46.285	-46.834	-44.624	-45.972	-46.171	-45.9772		0.821216
20.233	-45.104	-46.515	-44.315	-45.235	-46.502	-45.5342		0.95651
20.264	-44.749	-46.381	-45.37	-45.727	-46.61	-45.7674		0.755509
20.294	-45.19	-46.354	-46.568	-45.678	-48.243	-46.4066		1.1632
20.325	-45.439	-46.684	-45.927	-46.952	-47.925	-46.5854		0.959996
20.355	-46.127	-47.225	-48.15	-47.915	-48.09	-47.5014		0.851993
20.386	-46.653	-45.779	-48.346	-46.989	-48.515	-47.2564		1.16078
20.416	-45.895	-45.342	-47.157	-46.031	-47.874	-46.4598		1.02937
20.447	-46.291	-46.155	-47.513	-45.968	-47.087	-46.6028		0.664008
20.477	-45.458	-46.211	-48.873	-45.976	-46.495	-46.6026		1.32499
20.508	-45.894	-45.31	-47.816	-45.347	-46.852	-46.2438		1.07707
20.538	-47.225	-45.493	-46.452	-46.525	-47.568	-46.6526		0.801061
20.569	-48.072	-47.295	-46.477	-47.649	-46.757	-47.25		0.647589
20.599	-48.567	-48.233	-46.648	-47.738	-46.446	-47.5264		0.944161
20.63	-47.9	-47.771	-47.263	-46.345	-46.531	-47.162		0.705581
20.66	-47.984	-48.376	-48.326	-46.294	-49.182	-48.0324		1.06656
20.691	-48.065	-46.731	-49.219	-47.051	-49.261	-48.0654		1.18003
20.721	-47.449	-45.21	-48.492	-47.781	-47.737	-47.3338		1.24778
20.752	-47.243	-47.026	-47.093	-46.56	-46.324	-46.8492		0.388988
20.782	-47.557	-49.409	-47.296	-47.154	-46.626	-47.6084		1.06231
20.813	-49.432	-47.653	-48.172	-47.299	-47.772	-48.0656		0.824998
20.844	-49.827	-48.373	-48.865	-47.488	-48.481	-48.6068		0.848198
20.874	-49.191	-48.488	-50.201	-47.446	-49.351	-48.9354		1.03178
20.905	-47.624	-48.249	-48.947	-46.464	-47.813	-47.8194		0.912602
20.935	-47.236	-48.49	-48.032	-47.567	-48.916	-48.0482		0.678187
20.966	-47.544	-51.5	-48.02	-48.935	-50.947	-49.3892		1.75841
20.996	-47.66	-50.238	-49.24	-49.903	-50.28	-49.4642		1.09113
21.027	-48.54	-49.64	-48.485	-50.365	-49.276	-49.2612		0.788146
21.057	-47.545	-47.287	-48.82	-50.635	-49.233	-48.704		1.35768
21.088	-49.642	-48.899	-50.162	-50.376	-48.631	-49.542		0.763761
21.118	-51.273	-49.402	-50.911	-50.669	-47.755	-50.002		1.44011
21.149	-51.173	-49.168	-50.47	-48.185	-48.484	-49.496		1.28564
21.179	-53.284	-50.95	-49.92	-46.391	-48.867	-49.8824		2.54622
21.21	-48.8	-50.778	-48.368	-48.114	-49.057	-49.0234		1.04716
21.24	-48.061	-49.665	-48.553	-51.062	-49.75	-49.4182		1.16872
21.271	-49.598	-50.084	-49.84	-50.739	-50.897	-50.2316		0.564977
21.301	-50.483	-49.237	-50.31	-50.065	-52.904	-50.5998		1.37388
21.332	-48.809	-48.274	-51.972	-50.375	-51.717	-50.2294		1.66673
21.362	-48.804	-48.363	-51.345	-50.725	-51.611	-50.1696		1.49134
21.393	-51.164	-47.898	-50.686	-50.877	-50.492	-50.2234		1.3234
21.423	-52.748	-49.459	-49.982	-50.876	-50.804	-50.7738		1.25145
21.454	-52.538	-50.842	-49.598	-51.171	-51.23	-51.0758		1.04993
21.484	-52.021	-49.987	-51.292	-52.25	-51.512	-51.4124		0.884329
21.515	-50.077	-50.188	-51.07	-52.151	-50.244	-50.746		0.87891
21.545	-50.559	-50.98	-51.605	-50.182	-50.56	-50.7772		0.542086
21.576	-51.609	-50.741	-53.463	-49.364	-51.724	-51.3802		1.49852
21.606	-50.37	-50.68	-53.596	-49.759	-52.885	-51.458		1.67951
21.637	-50.511	-50.668	-51.833	-49.375	-53.255	-51.1284		1.47364
21.667	-50.886	-50.676	-50.92	-48.972	-52.825	-50.8558		1.366
21.698	-51.542	-50.916	-49.444	-49.693	-52.016	-50.7222		1.12657
21.729	-51.077	-48.905	-49.9	-50.237	-52.092	-50.4422		1.20664
21.759	-49.413	-49.003	-50.358	-49.828	-50.984	-49.9172		0.779471
21.79	-50.773	-48.808	-51.333	-49.904	-49.72	-50.1076		0.977882
21.82	-50.866	-49.794	-52.618	-49.983	-49.699	-50.592		1.2232
21.851	-51.072	-50.305	-51.716	-50.592	-50.458	-50.8286		0.573194
21.881	-50.138	-51.11	-50.395	-50.853	-50.514	-50.602		0.383065
21.912	-50.452	-51.826	-51.797	-49.339	-49.318	-50.5464		1.24269
21.942	-51.26	-51.076	-51.536	-48.836	-48.609	-50.2634		1.41841
21.973	-51.593	-51.871	-50.34	-49.239	-49.527	-50.514		1.18699
22.003	-50.713	-50.61	-48.966	-49.342	-49.311	-49.7884		0.811393
22.034	-49.893	-49.935	-48.67	-49.557	-49.388	-49.4886		0.51179
22.064	-51.925	-49.788	-48.298	-49.432	-50.035	-49.8956		1.31498
22.095	-52.58	-50.265	-49.498	-52.522	-49.716	-50.9162		1.51844
22.125	-50.312	-49.896	-49.825	-53.978	-50.598	-50.9218		1.73726
22.156	-47.992	-49.973	-49.956	-52.688	-51.856	-50.493		1.83641
22.186	-47.193	-50.186	-51.034	-52.795	-50.474	-50.3364		2.02817
22.217	-48.462	-50.943	-51.535	-51.845	-51.38	-50.833		1.36473
22.247	-50.257	-50.048	-51.508	-51.746	-53.94	-51.4998		1.55463
22.278	-51.905	-50.345	-50.703	-51.614	-52.501	-51.4136		0.881892
22.308	-50.258	-50.33	-50.169	-50.726	-50.489	-50.3944		0.219354
22.339	-50.758	-50.907	-51.253	-49.389	-50.182	-50.4978		0.730521
22.369	-48.356	-51.608	-51.968	-48.917	-49.373	-50.0444		1.63689
22.4	-48.798	-51.19	-51.085	-50.816	-48.494	-50.0766		1.31745
22.43	-50.725	-50.794	-49.381	-51.113	-48.838	-50.1702		0.997922
22.461	-51.086	-50.481	-49.186	-51.475	-48.813	-50.2082		1.16632
22.491	-50.137	-49.988	-48.826	-49.805	-50.913	-49.9338		0.749478
22.522	-50.228	-49.232	-50.165	-48.92	-50.138	-49.7366		0.613918
22.552	-50.464	-47.938	-49.992	-51.504	-50.497	-50.079		1.31767
22.583	-50.055	-47.836	-50.007	-50.071	-50.103	-49.6144		0.994759
22.614	-50.218	-49.448	-49.617	-48.718	-50.008	-49.6018		0.580881
22.644	-51.049	-49.19	-50.745	-48.244	-50.785	-50.0026		1.22589
22.675	-49.33	-50.868	-50.977	-48.692	-50.062	-49.9858		0.983686
22.705	-48.142	-51.251	-51.208	-48.978	-50.195	-49.9548		1.37375
22.736	-48.478	-50.752	-51.837	-48.546	-50.465	-50.0156		1.46507
22.766	-50.441	-50.06	-53.037	-49.544	-50.008	-50.618		1.38923
22.797	-50.756	-50.155	-52.79	-49.889	-49.698	-50.6576		1.25708
22.827	-51.17	-49.862	-50.961	-50.202	-49.775	-50.394		0.637713
22.858	-51.328	-50.721	-49.421	-49.772	-48.747	-49.9978		1.02964
22.888	-51.32	-50.082	-48.883	-50.932	-49.234	-50.0902		1.05018
22.919	-51.813	-49.649	-50.047	-50.535	-50.729	-50.5546		0.820387
22.949	-53.348	-50.094	-50.522	-50.493	-51.181	-51.1276		1.30104
22.98	-51.953	-49.582	-51.064	-50.429	-52.574	-51.1204		1.18891
23.01	-49.749	-48.507	-50.026	-50.674	-53.761	-50.5434		1.96314
23.041	-49.929	-48.564	-49.389	-50.453	-52.595	-50.186		1.51713
23.071	-49.554	-49.117	-51.215	-50.364	-53.341	-50.7182		1.67112
23.102	-49.318	-49.755	-51.492	-52.648	-52.216	-51.0858		1.48147
23.132	-49.142	-51.571	-49.887	-52.022	-49.469	-50.4182		1.29547
23.163	-48.732	-50.653	-48.526	-50.012	-48.512	-49.287		0.984804
23.193	-48.866	-51.633	-48.914	-50.202	-48.793	-49.6816		1.23721
23.224	-48.917	-52.383	-51.185	-49.995	-49.807	-50.4574		1.34601
23.254	-49.577	-53.29	-51.489	-49.942	-51.141	-51.0878		1.46704
23.285	-50.714	-51.754	-50.747	-50.061	-50.11	-50.6772		0.683217
23.315	-50.472	-51.275	-50.143	-50.103	-49.763	-50.3512		0.574223
23.346	-51.341	-50.784	-51.68	-52.361	-49.551	-51.1434		1.05764
23.376	-53.205	-50.955	-52.331	-52.984	-48.982	-51.6914		1.75029
23.407	-53.927	-49.935	-51.288	-51.552	-49.534	-51.2472		1.7272
23.438	-53.552	-49.494	-50.618	-51.697	-51.017	-51.2756		1.50275
23.468	-53.129	-50.254	-50.48	-51.065	-53.64	-51.7136		1.56423
23.499	-52.147	-51.317	-50.705	-52.153	-53.934	-52.0512		1.21612
23.529	-51.976	-52.395	-51.813	-53.665	-51.865	-52.3428		0.773702
23.56	-53.032	-53.314	-51.453	-51.974	-51.638	-52.2822		0.840292
23.59	-53.271	-54.104	-51.027	-51.39	-51.477	-52.2538		1.35209
23.621	-52.871	-51.544	-51.467	-50.805	-51.688	-51.675		0.749652
23.651	-53.425	-49.714	-52.528	-51.449	-53.83	-52.1892		1.65897
23.682	-54.355	-50.664	-52.813	-52.065	-54.927	-52.9648		1.72549
23.712	-53.231	-51.513	-52.352	-52.549	-56.659	-53.2608		1.996
23.743	-52.506	-51.829	-53.06	-51.89	-57.388	-53.3346		2.32087
23.773	-52.849	-53.23	-52.774	-51.535	-55.53	-53.1836		1.4582
23.804	-53.895	-53.317	-53.726	-52.568	-53.244	-53.35		0.515328
23.834	-53.653	-52.835	-55.123	-53.175	-54.651	-53.8874		0.972085
23.865	-54.14	-54.808	-56.11	-53.64	-54.495	-54.6386		0.930072
23.895	-54.103	-54.793	-56.318	-54.257	-53.869	-54.668		0.982938
23.926	-54.143	-54.901	-55.317	-52.819	-53.408	-54.1176		1.0299
23.956	-53.569	-53.034	-55.08	-51.979	-54.275	-53.5874		1.1826
23.987	-53.9	-52.149	-56.322	-51.931	-53.747	-53.6098		1.76149
24.017	-55.37	-52.846	-56.685	-53.34	-52.409	-54.13		1.82347
24.048	-56.624	-54.749	-53.88	-54.175	-53.523	-54.5902		1.22242
24.078	-57.107	-54.669	-54.056	-54.344	-56.644	-55.364		1.4063
24.109	-56.115	-53.563	-54.313	-54.139	-56.162	-54.8584		1.20119
24.139	-54.363	-55.161	-54.45	-56.097	-55	-55.0142		0.695807
24.17	-54.039	-54.774	-55.03	-57.145	-55.339	-55.2654		1.15534
24.2	-53.879	-54.076	-54.743	-55.802	-54.95	-54.69		0.765126
24.231	-52.574	-54.099	-54.334	-53.587	-54.048	-53.7284		0.699799
24.261	-53.575	-54.881	-53.234	-54.119	-54.383	-54.0384		0.651348
24.292	-54.045	-56.106	-53.477	-55.376	-54.827	-54.7662		1.04317
24.323	-53.678	-55.728	-54.222	-53.94	-56.124	-54.7384		1.10993
24.353	-53.061	-54.616	-53.497	-53.52	-55.24	-53.9868		0.90572
24.384	-53.989	-53.257	-54.772	-54.271	-53.064	-53.8706		0.709572
24.414	-55.227	-53.911	-54.618	-54.979	-54.624	-54.6718		0.496642
24.445	-54.946	-54.459	-54.798	-54.536	-55.288	-54.8054		0.333652
24.475	-55.207	-53.688	-53.682	-54.849	-54.925	-54.4702		0.729092
24.506	-55.266	-54.121	-53.396	-54.672	-54.648	-54.4206		0.701637
24.536	-53.025	-54.671	-53.892	-54.619	-55.141	-54.2696		0.826763
24.567	-52.124	-54.025	-55.403	-54.612	-55.131	-54.259		1.30448
24.597	-53.309	-54.451	-55.682	-53.554	-54.39	-54.2772		0.932312
24.628	-53.785	-55.203	-55.185	-53.652	-55.106	-54.5862		0.794331
24.658	-54.863	-55.119	-54.723	-53.721	-54.868	-54.6588		0.543332
24.689	-55.722	-54.685	-55.75	-53.335	-53.166	-54.5316		1.24718
24.719	-53.074	-54.163	-55.621	-54.729	-54.195	-54.3564		0.928177
24.75	-54.898	-56.159	-56.511	-54.063	-54.511	-55.2284		1.05984
24.78	-54.669	-54.616	-56.585	-51.634	-55.158	-54.5324		1.80492
24.811	-54.622	-53.827	-54.401	-53.388	-55.706	-54.3888		0.881301
24.841	-53.264	-55.803	-52.214	-55.542	-52.851	-53.9348		1.63241
24.872	-52.102	-55.812	-53.81	-54.515	-51.063	-53.4604		1.89454
24.902	-53.319	-54.148	-54.989	-52.861	-51.808	-53.425		1.21582
24.933	-54.846	-53.217	-55.198	-52.975	-53.189	-53.885		1.04955
24.963	-57.211	-54.682	-52.607	-53.937	-55.084	-54.7042		1.68935
24.994	-55.009	-54.237	-54.266	-53.63	-54.917	-54.4118		0.564557
25.024	-51.143	-53.234	-55.819	-51.788	-53.613	-53.1194		1.8182
25.055	-53.901	-54.834	-52.516	-55.859	-56.376	-54.6972		1.54745
25.085	-52.152	-56.108	-51.971	-55.559	-53.417	-53.8414		1.91182
25.116	-50.923	-55.122	-53.462	-54.885	-53.381	-53.5546		1.67263
25.146	-53.269	-54.808	-53.435	-53.453	-54.109	-53.8148		0.641491
25.177	-52.413	-53.056	-52.969	-53.201	-54.062	-53.1402		0.595531
25.208	-51.104	-52.373	-53.803	-50.409	-53.221	-52.182		1.41856
25.238	-52.518	-52.243	-50.233	-49.443	-51.93	-51.2734		1.35583
25.269	-54.918	-54.839	-49.496	-52.758	-51.266	-52.6554		2.33507
25.299	-54.535	-52.995	-52.013	-53.09	-50.565	-52.6396		1.46785
25.33	-53.332	-52.486	-53.862	-51.99	-51.369	-52.6078		1.00357
25.36	-53.33	-52.869	-51.538	-50.795	-50.379	-51.7822		1.28257
25.391	-51.907	-51.071	-49.475	-49.859	-50.309	-50.5242		0.974775
25.421	-52.828	-51.127	-51.834	-52.221	-52.742	-52.1504		0.700281
25.452	-52.604	-51.712	-53.613	-54.745	-54.742	-53.4832		1.33264
25.482	-53.862	-52.106	-52.984	-55.435	-53.451	-53.5676		1.23129
25.513	-52.48	-52.438	-53.222	-51.993	-53.384	-52.7034		0.582489
25.543	-50.097	-51.173	-53.391	-51.67	-53.453	-51.9568		1.45353
25.574	-52.558	-49.525	-52.017	-54.053	-54.574	-52.5454		1.98685
25.604	-55.163	-51.933	-52.343	-52.913	-51.47	-52.7644		1.44219
25.635	-56.377	-55.412	-51.882	-50.991	-50.666	-53.0656		2.64263
25.665	-54.825	-54.026	-51.477	-50.979	-52.288	-52.719		1.65071
25.696	-53.511	-52.601	-50.104	-50.734	-53.134	-52.0168		1.5105
25.726	-52.319	-52.233	-49.952	-50.953	-53.395	-51.7704		1.33501
25.757	-51.269	-54.55	-53.124	-51.646	-52.656	-52.649		1.29903
25.787	-51.663	-54.639	-53.63	-53.159	-53.998	-53.4178		1.12019
25.818	-52.682	-52.727	-54.248	-53.651	-53.154	-53.2924		0.66204
25.848	-54.169	-49.017	-55.14	-52.94	-52.353	-52.7238		2.33726
25.879	-53.18	-50.083	-53.993	-51.883	-51.375	-52.1028		1.53222
25.909	-53.486	-52.673	-55.621	-50.356	-53.061	-53.0394		1.88411
25.94	-53.92	-53.767	-54.972	-53.126	-55.343	-54.2256		0.91084
25.97	-53.387	-53.723	-54.028	-55.261	-52.317	-53.7432		1.06609
26.001	-52.484	-51.104	-56.013	-52.62	-50.389	-52.522		2.16556
26.031	-53.717	-51.763	-55.205	-52.649	-52.214	-53.1096		1.37725
26.062	-54.863	-52.101	-53.332	-53.991	-56.414	-54.1402		1.62222
26.093	-53.52	-51.704	-53.535	-53.431	-54.689	-53.3758		1.06871
26.123	-53.25	-54.195	-53.578	-52.694	-53.892	-53.5218		0.581492
26.154	-53.97	-54.8	-53.688	-51.542	-54.988	-53.7976		1.37398
26.184	-56.627	-53.058	-53.757	-54.302	-53.621	-54.273		1.38832
26.215	-53.22	-52.222	-56.622	-54.714	-51.65	-53.6856		2.01138
26.245	-51.854	-52.96	-55.594	-53.856	-55.277	-53.9082		1.56821
26.276	-52.201	-54.063	-54.51	-54.389	-56.792	-54.391		1.63422
26.306	-53.564	-55.368	-53.455	-54.151	-55.385	-54.3846		0.943396
26.337	-53.223	-55.052	-52.849	-52.489	-54.884	-53.6994		1.18828
26.367	-52.186	-54.253	-53.415	-54.319	-53.066	-53.4478		0.886894
26.398	-52.502	-55.179	-52.867	-56.012	-55.284	-54.3688		1.57595
26.428	-53.724	-56.78	-52.908	-54.807	-55.919	-54.8276		1.57371
26.459	-52.139	-57.082	-51.972	-54.614	-54.351	-54.0316		2.09583
26.489	-53.532	-52.662	-51.125	-55.728	-53.533	-53.316		1.66881
26.52	-55.545	-51.783	-52.92	-57.668	-51.947	-53.9726		2.55606
26.55	-55.939	-53.745	-55.219	-55.82	-50.798	-54.3042		2.14553
26.581	-55.399	-54.173	-56.088	-53.803	-52.982	-54.489		1.24764
26.611	-54.609	-53.697	-55.139	-52.743	-52.829	-53.8034		1.06278
26.642	-54.483	-52.32	-54.303	-54.251	-52.11	-53.4934		1.17254
26.672	-54.172	-52.809	-52.313	-55.232	-52.182	-53.3416		1.3181
26.703	-53.915	-52.465	-50.646	-54.325	-51.368	-52.5438		1.58455
26.733	-54.039	-53.76	-51.987	-52.441	-52.347	-52.9148		0.920039
26.764	-54.713	-51.845	-53.129	-52.88	-53.147	-53.1428		1.02702
26.794	-54.515	-52.19	-55.308	-53.686	-54.012	-53.9422		1.1548
26.825	-54.791	-53.475	-57.12	-55.498	-56.441	-55.465		1.42365
26.855	-55.44	-53.588	-56.679	-55.297	-55.359	-55.2726		1.10135
26.886	-54.897	-54.003	-57.323	-55.119	-53.099	-54.8882		1.57848
26.917	-54.823	-53.183	-56.277	-55.517	-52.391	-54.4382		1.61707
26.947	-53.827	-52.937	-53.385	-55.44	-52.26	-53.5698		1.19519
26.978	-52.768	-53.9	-53.355	-54.845	-53.124	-53.5984		0.809141
27.008	-51.242	-53.837	-53.178	-53.674	-53.393	-53.0648		1.05007
27.039	-51.148	-53.917	-51.424	-52.961	-54.539	-52.7978		1.49333
27.069	-52.348	-55.956	-50.602	-52.637	-55.08	-53.3246		2.17053
27.1	-52.445	-53.67	-50.643	-51.773	-54.288	-52.5638		1.45992
27.13	-52.802	-52.145	-52.545	-50.563	-53.734	-52.3578		1.16113
27.161	-53.393	-51.027	-53.582	-51.101	-56.056	-53.0318		2.08124
27.191	-52.441	-50.378	-52.935	-53.128	-55.019	-52.7802		1.66153
27.222	-52.454	-52.388	-53.132	-53.222	-54.537	-53.1466		0.865199
27.252	-52.924	-52.096	-52.947	-52.8	-51.863	-52.526		0.508721
27.283	-52.969	-50.897	-53.078	-51.757	-50.561	-51.8524		1.15526
27.313	-51.607	-49.888	-51.845	-50.121	-50.083	-50.7088		0.936558
27.344	-51.035	-49.062	-51.207	-50.534	-51.065	-50.5806		0.886259
27.374	-52.248	-49.751	-51.208	-50.059	-52.6	-51.1732		1.27046
27.405	-52.783	-51.634	-50.724	-50.711	-51.98	-51.5664		0.879929
27.435	-52.095	-52.592	-51.588	-51.021	-52.448	-51.9488		0.647161
27.466	-51.932	-52.014	-51.568	-51.506	-50.936	-51.5912		0.427782
27.496	-49.037	-51.174	-51.337	-51.952	-51.453	-50.9906		1.13008
27.527	-48.878	-51.414	-51.614	-50.9	-50.217	-50.6046		1.10597
27.557	-49.222	-51.756	-51.319	-50.097	-50.2	-50.5188		1.01639
27.588	-49.431	-50.109	-51.265	-49.439	-49.537	-49.9562		0.78348
27.618	-51.441	-47.668	-51.179	-49.381	-50.22	-49.9778		1.52757
27.649	-48.805	-47.735	-50.742	-48.902	-50.538	-49.3444		1.27032
27.679	-47.85	-51.755	-50.016	-50.583	-47.904	-49.6216		1.71172
27.71	-49.671	-53.933	-48.985	-51.652	-47.889	-50.426		2.39191
27.74	-48.414	-53.766	-50.027	-52.568	-48.557	-50.6664		2.406
27.771	-49.511	-48.968	-47.394	-48.788	-47.573	-48.4468		0.920937
27.802	-48.418	-48.751	-46.386	-47.48	-48.395	-47.886		0.96244
27.832	-48.466	-50.491	-47.572	-47.026	-49.15	-48.541		1.36136
27.863	-48.13	-49.072	-48.487	-49.132	-47.555	-48.4752		0.662123
27.893	-47.384	-49.91	-48.994	-49.219	-47.466	-48.5946		1.12015
27.924	-48.956	-52.712	-48.551	-52.223	-51.302	-50.7488		1.89591
27.954	-48.534	-53.891	-51.17	-52.903	-48.935	-51.0866		2.36199
27.985	-47.042	-51.536	-51.036	-48.58	-48.393	-49.3174		1.90076
28.015	-47.862	-51.079	-48.931	-46.544	-47.678	-48.4188		1.71119
28.046	-49.865	-51.283	-50.704	-48.395	-47.259	-49.5012		1.65869
28.076	-53.01	-51.687	-49.12	-52.196	-48.165	-50.8356		2.0844
28.107	-50.312	-51.311	-48.656	-48.702	-50.361	-49.8684		1.1566
28.137	-49.421	-48.296	-49.784	-50.078	-50.496	-49.615		0.836135
28.168	-48.609	-48.133	-50.293	-50.657	-50.86	-49.7104		1.25083
28.198	-50.023	-50.624	-50.344	-48.308	-49.557	-49.7712		0.909066
28.229	-50.558	-52.692	-49.893	-49.513	-51.036	-50.7384		1.24036
28.259	-50.995	-52.734	-50.812	-54.893	-51.709	-52.2286		1.6698
28.29	-52.854	-50.897	-53.459	-53.176	-52.151	-52.5074		1.02385
28.32	-53.2	-51.361	-49.42	-50.877	-51.006	-51.1728		1.35394
28.351	-51.393	-54.277	-48.053	-51.52	-50.876	-51.2238		2.21435
28.381	-51.372	-53.095	-50.8	-50.948	-51.421	-51.5272		0.916195
28.412	-49.932	-51.778	-52.211	-52.434	-52.405	-51.752		1.05063
28.442	-50.188	-52.447	-50.086	-53.913	-53.755	-52.0778		1.86117
28.473	-50.977	-54.423	-50.593	-54.071	-52.258	-52.4644		1.74459
28.503	-53.283	-54.106	-52.327	-53.26	-52.794	-53.154		0.661005
28.534	-55.8	-51.413	-51.918	-53.651	-54.14	-53.3844		1.76875
28.564	-54.853	-50.454	-52.441	-52.771	-53.81	-52.8658		1.64672
28.595	-53.629	-50.656	-52.513	-53.737	-52.65	-52.637		1.23834
28.625	-51.763	-52.544	-52.921	-55.039	-53.278	-53.109		1.21653
28.656	-53.247	-51.627	-52.065	-53.582	-54.11	-52.9262		1.0445
28.687	-52.47	-49.482	-52.135	-51.772	-52.713	-51.7144		1.2973
28.717	-51.131	-50.714	-54.586	-50.743	-52.996	-52.034		1.70753
28.748	-52.239	-52.844	-55.606	-51.727	-54.454	-53.374		1.61477
28.778	-53.549	-53.021	-56.05	-51.662	-52.864	-53.4292		1.61957
28.809	-52.683	-53.3	-52.959	-50.257	-51.634	-52.1666		1.23586
28.839	-50.686	-52.647	-51.342	-49.221	-51.022	-50.9836		1.23411
28.87	-52.087	-50.258	-50.797	-47.711	-50.493	-50.2692		1.59512
28.9	-53.589	-51.84	-51.23	-48.307	-51.007	-51.1946		1.90554
28.931	-52.735	-51.636	-53.612	-50.031	-48.574	-51.3176		2.03454
28.961	-52.428	-51.43	-52.142	-51.551	-47.033	-50.9168		2.20988
28.992	-50.907	-49.44	-49.312	-49.943	-49.044	-49.7292		0.734866
29.022	-47.618	-48.586	-48.76	-49.83	-48.723	-48.7034		0.784967
29.053	-47.64	-48.825	-48.892	-48.143	-47.057	-48.1114		0.783189
29.083	-50.125	-48.463	-48.355	-45.583	-49.73	-48.4512		1.77995
29.114	-49.01	-48.569	-46.461	-46.536	-49.291	-47.9734		1.37102
29.144	-46.593	-50.358	-45.618	-44.97	-48.542	-47.2162		2.21454
29.175	-48.735	-51.224	-46.727	-43.94	-47.795	-47.6842		2.6731
29.205	-50.494	-48.861	-47.97	-47.28	-48.847	-48.6904		1.2057
29.236	-48.391	-47.073	-46.802	-51.379	-48.407	-48.4104		1.8158
29.266	-50.06	-48.079	-47.445	-50.582	-46.551	-48.5434		1.72103
29.297	-51.869	-49.823	-47.553	-49.755	-45.321	-48.8642		2.50076
29.327	-48.691	-48.174	-46.241	-49.214	-46.992	-47.8624		1.22444
29.358	-47.037	-44.904	-47.185	-51.131	-50.342	-48.1198		2.56871
29.388	-46.845	-45.437	-47.41	-50.107	-50.868	-48.1334		2.28183
29.419	-46.976	-48.092	-47.757	-46.983	-49.685	-47.8986		1.1111
29.449	-47.514	-47.441	-48.474	-45.457	-46.687	-47.1146		1.123
29.48	-49.516	-45.645	-46.738	-45.695	-46.984	-46.9156		1.57342
29.51	-50.255	-46.516	-45.579	-47.774	-46.64	-47.3528		1.79964
29.541	-45.419	-50.461	-45.879	-49.534	-46.951	-47.6488		2.23906
29.572	-43.247	-46.617	-44.761	-49.195	-49.12	-46.588		2.63194
29.602	-43.759	-44.304	-45.126	-46.407	-48.056	-45.5304		1.72862
29.633	-47.392	-45.576	-49.86	-45.11	-46.061	-46.7998		1.91144
29.663	-47.832	-43.721	-48.909	-44.856	-45.308	-46.1252		2.16342
29.694	-45.817	-43.227	-46.27	-47.83	-44.388	-45.5064		1.76954
29.724	-47.117	-45.521	-46.218	-48.673	-44.413	-46.3884		1.61508
29.755	-49.015	-47.061	-47.821	-46.703	-45.45	-47.21		1.32365
29.785	-45.064	-45.463	-47.043	-44.425	-47.022	-45.8034		1.18154
29.816	-44.659	-44.186	-46.077	-44.003	-47.748	-45.3346		1.57516
29.846	-45.703	-43.726	-45.042	-44.123	-48.602	-45.4392		1.9299
29.877	-46.507	-45.648	-43.677	-45.898	-45.645	-45.475		1.06485
29.907	-47.183	-45.451	-43.455	-43.923	-44.078	-44.818		1.5166
29.938	-45.393	-45.816	-45.024	-42.515	-44.198	-44.5892		1.30341
29.968	-44.607	-46.032	-45.892	-44.069	-46.332	-45.3864		0.988635
29.999	-45.096	-46.12	-46.972	-46.705	-45.969	-46.1724		0.729002
30.029	-44.667	-46.256	-46.208	-47.646	-46.19	-46.1934		1.05405
30.06	-45.234	-48.003	-45.549	-44.381	-47.713	-46.176		1.59709
30.09	-45.359	-45.946	-45.27	-43.081	-47.059	-45.343		1.45177
30.121	-44.755	-45.27	-45.164	-43.54	-44.906	-44.727		0.694192
30.151	-44.294	-45.667	-44.033	-45.408	-43.278	-44.536		0.991676
30.182	-44.857	-45.43	-45.02	-48.727	-42.574	-45.3216		2.20594
30.212	-45.032	-44.77	-48.52	-47.489	-43.828	-45.9278		1.98173
30.243	-44.261	-44.66	-49.126	-46.018	-46.75	-46.163		1.93788
30.273	-45.401	-44.409	-45.574	-47.352	-47.66	-46.0792		1.38055
30.304	-45.853	-45.15	-45.333	-48.335	-46.766	-46.2874		1.30528
30.334	-46.668	-46.168	-46.563	-47.009	-47.41	-46.7636		0.46962
30.365	-47.433	-46.23	-44.851	-44.164	-50.723	-46.6802		2.58799
30.396	-47.352	-46.43	-43.756	-45.849	-48.883	-46.454		1.89422
30.426	-46.295	-49.601	-45.044	-50.413	-45.983	-47.4672		2.38116
30.457	-47.396	-50.669	-47.876	-47.702	-47.287	-48.186		1.40783
30.487	-51.3	-47.562	-47.29	-47.03	-47.637	-48.1638		1.7695
30.518	-54.261	-47.801	-47.447	-45.42	-48.627	-48.7112		3.31911
30.548	-51.454	-45.494	-51.151	-44.157	-46.805	-47.8122		3.32262
30.579	-49.282	-46.021	-45.012	-46.812	-46.999	-46.8252		1.58119
30.609	-48.197	-49.979	-42.979	-47.104	-44.888	-46.6294		2.75047
30.64	-49.555	-50.967	-43.651	-47.718	-45.071	-47.3924		3.03923
30.67	-51.037	-49.733	-44.322	-50.79	-48.972	-48.9708		2.72814
30.701	-45.93	-48.338	-46.388	-46.374	-52.072	-47.8204		2.55252
30.731	-44.499	-46.943	-47.448	-45.537	-52.65	-47.4154		3.14877
30.762	-45.292	-45.439	-46.483	-45.804	-50.232	-46.65		2.05457
30.792	-44.73	-45.208	-45.731	-47.084	-47.58	-46.0666		1.22084
30.823	-44.528	-46.092	-45.057	-46.44	-45.917	-45.6068		0.789296
30.853	-46.532	-48.622	-46.083	-46.191	-49.227	-47.331		1.47961
30.884	-49.98	-48.239	-49.964	-45.534	-49.923	-48.728		1.93417
30.914	-48.236	-47.895	-50.616	-47.504	-46.682	-48.1866		1.47642
30.945	-49.628	-48.561	-47.619	-48.886	-48.549	-48.6486		0.723404
30.975	-50.055	-46.096	-48.322	-47.617	-51.429	-48.7038		2.08447
31.006	-46.631	-43.759	-48.976	-47.238	-51.286	-47.578		2.79736
31.036	-47.353	-42.928	-46.642	-47.544	-49.272	-46.7478		2.34381
31.067	-49.386	-45.061	-46.768	-48.051	-48.827	-47.6186		1.73463
31.097	-48.378	-48.839	-48.547	-48.832	-47.832	-48.4856		0.414556
31.128	-46.215	-48.462	-48.221	-48.458	-51.049	-48.481		1.7174
31.158	-48.296	-48.013	-49.949	-48.303	-52.108	-49.3338		1.72907
31.189	-47.483	-47.509	-49.907	-47.634	-49.81	-48.4686		1.27055
31.219	-46.602	-47.589	-49.029	-48.626	-49.772	-48.3236		1.24403
31.25	-49.492	-49.946	-48.857	-50.907	-50.262	-49.8928		0.7748
31.281	-50.183	-52.05	-49.82	-50.486	-49.753	-50.4584		0.937409
31.311	-51.239	-50.991	-50.422	-50.13	-49.21	-50.3984		0.797288
31.342	-52.367	-49.899	-51.983	-49.759	-47.313	-50.2642		2.02942
31.372	-50.369	-51.051	-50.481	-49.296	-47.318	-49.703		1.47647
31.403	-52.613	-52.203	-51.056	-48.855	-47.428	-50.431		2.2245
31.433	-54.514	-53.586	-53.49	-49.526	-47.954	-51.814		2.88849
31.464	-53.651	-53.299	-55.524	-51.683	-52.162	-53.2638		1.49771
31.494	-55.495	-53.134	-54.689	-52.042	-54.066	-53.8852		1.34461
31.525	-53.606	-51.599	-53.916	-50.288	-51.077	-52.0972		1.5927
31.555	-52.007	-51.03	-53.418	-49.749	-52.04	-51.6488		1.36047
31.586	-51.507	-51.52	-51.822	-50.106	-52.499	-51.4908		0.872489
31.616	-51.262	-52.115	-51.067	-51.606	-53.393	-51.8886		0.930322
31.647	-52.469	-52.779	-51	-51.797	-53.429	-52.2948		0.932137
31.677	-50.237	-51.901	-50.444	-50.483	-54.087	-51.4304		1.62586
31.708	-48.595	-50.5	-50.811	-52.181	-53.238	-51.065		1.76437
31.738	-49.639	-51.01	-50.885	-52.71	-53.693	-51.5874		1.60599
31.769	-51.602	-52.754	-52.432	-53.144	-53.633	-52.713		0.766016
31.799	-54.837	-52.968	-54.863	-55	-52.271	-53.9878		1.27466
31.83	-53.706	-51.502	-54.61	-55.147	-52.939	-53.5808		1.43712
31.86	-56.63	-51.995	-53.017	-54.838	-53.551	-54.0062		1.78933
31.891	-53.111	-52.741	-53.038	-55.887	-52.981	-53.5516		1.31288
31.921	-53.131	-53.352	-52.145	-55.675	-53.995	-53.6596		1.3079
31.952	-53.563	-52.174	-52.19	-57.081	-52.624	-53.5264		2.06554
31.982	-56.025	-52.94	-50.763	-56.12	-52.346	-53.6388		2.36009
32.013	-55.226	-55.515	-50.697	-54.667	-50.886	-53.3982		2.39996
32.043	-53.707	-53.836	-53.198	-52.402	-51.211	-52.8708		1.08543
32.074	-55.498	-52.888	-54.088	-51.527	-52.174	-53.235		1.5821
32.104	-53.57	-52.258	-52.311	-50.739	-54.467	-52.669		1.42009
32.135	-51.978	-51.475	-52.336	-52.311	-55.196	-52.6592		1.46009
32.166	-52.274	-51.161	-54.15	-52.393	-53.224	-52.6404		1.11843
32.196	-54.733	-51.94	-51.077	-53.514	-52.845	-52.8218		1.41017
32.227	-53.964	-51.865	-50.385	-51.858	-52.008	-52.016		1.27502
32.257	-53.362	-51.137	-51.348	-50.906	-52.559	-51.8624		1.05351
32.288	-52.142	-51.561	-49.885	-52.598	-52.621	-51.7614		1.1341
32.318	-51.038	-50.975	-50.856	-52.289	-51.199	-51.2714		0.582159
32.349	-50.867	-52.741	-52.005	-52.986	-51.707	-52.0612		0.847365
32.379	-52.259	-54.322	-54.495	-51.179	-50.046	-52.4602		1.94403
32.41	-52.452	-53.338	-53.395	-50.222	-50.499	-51.9812		1.52914
32.44	-52.027	-54.171	-52.526	-52.377	-51.895	-52.5992		0.914959
32.471	-52.062	-52.323	-51.283	-54.874	-51.447	-52.3978		1.44885
32.501	-52.106	-53.034	-50.652	-53.67	-49.924	-51.8772		1.57486
32.532	-54.142	-51.907	-50.542	-52.315	-49.713	-51.7238		1.70812
32.562	-53.871	-50.108	-51.979	-51.628	-52.716	-52.0604		1.38866
32.593	-52.197	-49.641	-51.616	-52.166	-53.47	-51.818		1.39409
32.623	-52.896	-50.7	-51.646	-53.052	-52.859	-52.2306		1.02431
32.654	-52.446	-51.399	-51.715	-51.568	-53.379	-52.1014		0.81826
32.684	-50.811	-51.51	-52.717	-52.497	-53.192	-52.1454		0.96567
32.715	-51.467	-52.915	-53.527	-54.954	-52.671	-53.1068		1.27518
32.745	-53.097	-54.461	-52.585	-55.702	-53.537	-53.8764		1.23136
32.776	-55.089	-53.078	-52.892	-54.315	-51.912	-53.4572		1.24995
32.806	-53.798	-52.178	-53.431	-54.129	-53.062	-53.3196		0.752664
32.837	-52.991	-52.495	-51.759	-53.858	-53.743	-52.9692		0.877305
32.867	-54.065	-52.611	-53.267	-53.143	-51.917	-53.0006		0.798463
32.898	-54.256	-52.007	-51.857	-52.071	-51.53	-52.3442		1.08899
32.928	-53.097	-51.027	-49.108	-49.745	-52.461	-51.0876		1.70653
32.959	-50.825	-51.743	-48.965	-51.089	-52.231	-50.9706		1.24929
32.99	-51.115	-54.579	-52.03	-52.205	-52.664	-52.5186		1.28195
33.02	-52.016	-53.128	-54.278	-52.488	-53.325	-53.047		0.862358
33.051	-52.311	-50.451	-52.896	-54.394	-53.884	-52.7872		1.53958
33.081	-52.867	-50.895	-52.136	-52.054	-54.787	-52.5478		1.4371
33.112	-52.915	-53.076	-51.7	-52.285	-51.87	-52.3692		0.612695
33.142	-52.875	-52.271	-54.074	-52.398	-51.559	-52.6354		0.932036
33.173	-52.919	-50.715	-53.764	-51.975	-53.239	-52.5224		1.20195
33.203	-52.849	-51.757	-54.453	-54.348	-51.885	-53.0584		1.29637
33.234	-52.385	-53.072	-52.092	-56.171	-50.911	-52.9262		1.97483
33.264	-51.477	-53.596	-51.597	-51.525	-49.963	-51.6316		1.29224
33.295	-52.402	-52.975	-52.519	-51.389	-49.471	-51.7512		1.40011
33.325	-50.609	-52.518	-53.431	-53.763	-50.309	-52.126		1.59211
33.356	-52.614	-52.796	-52.528	-51.829	-50.749	-52.1032		0.841188
33.386	-56.118	-51.514	-51.998	-52.291	-49.928	-52.3698		2.28518
33.417	-56.265	-51.47	-52.894	-52.087	-49.873	-52.5178		2.36968
33.447	-51.971	-51.984	-55.231	-53.115	-54.187	-53.2976		1.41843
33.478	-52.271	-52.541	-55.23	-53.53	-54.615	-53.6374		1.28187
33.508	-54.36	-52.431	-55.615	-52.359	-54.251	-53.8032		1.393
33.539	-51.78	-53.196	-52.522	-56.147	-52.202	-53.1694		1.743
33.569	-54.492	-51.488	-49.474	-51.805	-52.078	-51.8674		1.78949
33.6	-55.511	-53.649	-49.992	-52.213	-53.244	-52.9218		2.02625
33.63	-52.03	-53.405	-51.479	-53.569	-52.579	-52.6124		0.889972
33.661	-51.194	-52.316	-50.618	-51.557	-54.445	-52.026		1.48579
33.691	-51.246	-52.997	-49.048	-51.553	-55.198	-52.0084		2.27505
33.722	-51.766	-52.391	-49.771	-52.886	-54.745	-52.3118		1.80347
33.752	-51.501	-52.642	-51.432	-51.573	-52.725	-51.9746		0.649715
33.783	-51.201	-53.921	-55.197	-51.55	-55.649	-53.5036		2.04714
33.813	-53.509	-52.42	-53.026	-52.337	-52.27	-52.7124		0.537368
33.844	-51.693	-52.825	-52.794	-51.066	-51.703	-52.0162		0.768857
33.875	-50.759	-56.079	-51.927	-52.719	-54.241	-53.145		2.07169
33.905	-53.151	-54.213	-53.25	-52.451	-54.394	-53.4918		0.80498
33.936	-53.371	-54.761	-52.351	-51.845	-54.019	-53.2694		1.19053
33.966	-54.842	-54.373	-53.097	-54.022	-55.607	-54.3882		0.93447
33.997	-54.729	-54.649	-53.578	-56.749	-55.225	-54.986		1.15406
34.027	-52.563	-53.41	-52.077	-54.665	-54.805	-53.504		1.2218
34.058	-54.196	-53.387	-53.719	-54.857	-54.933	-54.2184		0.681834
34.088	-55.244	-51.691	-52.916	-52.149	-53.577	-53.1154		1.39164
34.119	-52.504	-51.986	-53.769	-51.257	-53.1	-52.5232		0.971716
34.149	-53.355	-53.037	-54.796	-53.582	-52.7	-53.494		0.800243
34.18	-54.27	-55.315	-54.607	-55.114	-51.976	-54.2564		1.33972
34.21	-54.912	-54.32	-53.722	-54.275	-53.139	-54.0736		0.671061
34.241	-54.975	-51.546	-53.117	-54.672	-54.578	-53.7776		1.43969
34.271	-54.967	-53.366	-53.142	-53.571	-54.871	-53.9834		0.868118
34.302	-56.766	-53.669	-54.017	-52.651	-55.023	-54.4252		1.55908
34.332	-55.576	-51.45	-53.197	-55.227	-57.195	-54.529		2.23302
34.363	-53.621	-53.532	-55.326	-54.153	-53.563	-54.039		0.762842
34.393	-54.513	-52.846	-55.721	-56.658	-53.487	-54.645		1.56563
34.424	-52.661	-52.445	-55.561	-56.09	-54.707	-54.2928		1.66485
34.454	-52.13	-56.236	-55.79	-53.12	-57.438	-54.9428		2.2277
34.485	-55.313	-56.683	-56.042	-52.558	-55.627	-55.2446		1.58694
34.515	-53.249	-55.93	-55.402	-54.056	-54.156	-54.5586		1.08649
34.546	-52.953	-53.107	-57.694	-52.529	-55.915	-54.4396		2.25855
34.576	-54.183	-51.858	-56.071	-56.015	-52.88	-54.2014		1.87233
34.607	-54.397	-52.895	-54.498	-52.767	-53.061	-53.5236		0.850568
34.637	-53.127	-53.575	-53.753	-53.987	-53.643	-53.617		0.315411
34.668	-51.109	-53.662	-51.8	-53.942	-53.386	-52.7798		1.2498
34.698	-54.109	-53.975	-52.056	-53.246	-56.992	-54.0756		1.82234
34.729	-55.069	-54.081	-53.465	-51.865	-52.61	-53.418		1.24822
34.76	-54.683	-52.625	-53.482	-50.428	-52.618	-52.7672		1.55689
34.79	-58.904	-53.439	-51.725	-50.636	-53.084	-53.5576		3.19048
34.821	-55.278	-53.085	-57.453	-52.323	-52.149	-54.0576		2.27022
34.851	-52.39	-52.858	-54.595	-51.972	-52.517	-52.8664		1.017
34.882	-52.516	-51.624	-51.775	-51.5	-54.583	-52.3996		1.28275
34.912	-52.943	-51.774	-51.479	-51.718	-51.81	-51.9448		0.572747
34.943	-51.455	-51.559	-53.523	-52.064	-51.128	-51.9458		0.943508
34.973	-51.912	-53.027	-55.027	-52.715	-52.422	-53.0206		1.1944
35.004	-49.582	-50.285	-53.086	-51.151	-53.041	-51.429		1.5923
35.034	-52.666	-51.059	-52.083	-49.611	-52.781	-51.64		1.32337
35.065	-50.481	-52.274	-51.694	-50.279	-51.581	-51.2618		0.84982
35.095	-50.966	-51.971	-52.293	-50.72	-50.225	-51.235		0.868727
35.126	-53.87	-55.017	-52.254	-52.504	-49.514	-52.6318		2.06773
35.156	-52.446	-51.245	-50.866	-52.605	-51.738	-51.78		0.749594
35.187	-52.691	-50.548	-51.144	-52.67	-51.755	-51.7616		0.941179
35.217	-55.018	-50.477	-51.803	-51.358	-51.507	-52.0326		1.74044
35.248	-52.058	-48.93	-53.636	-51.06	-50.653	-51.2674		1.74064
35.278	-52.388	-50.035	-53.79	-52.457	-50.987	-51.9314		1.4515
35.309	-53.765	-50.792	-51.8	-52.573	-51.614	-52.1088		1.12168
35.339	-51.206	-49.639	-51.746	-52.899	-49.978	-51.0936		1.32836
35.37	-50.12	-50.928	-52.832	-52.132	-51.181	-51.4386		1.05926
35.4	-49.511	-53.785	-52.033	-52.233	-52.14	-51.9404		1.53611
35.431	-50.283	-53.848	-51.753	-50.567	-52.139	-51.718		1.42297
35.461	-52.484	-52.652	-51.267	-51.831	-51.508	-51.9484		0.602902
35.492	-53.136	-51.806	-52.607	-51.494	-52.007	-52.21		0.658059
35.522	-52.575	-51.39	-54.346	-50.506	-53.103	-52.384		1.49313
35.553	-53.323	-50.782	-51.976	-53.266	-49.167	-51.7028		1.7622
35.583	-53.009	-53.227	-50.181	-53.19	-50.174	-51.9562		1.62582
35.614	-52.16	-54.877	-51.507	-54.132	-56.994	-53.934		2.19826
35.645	-54.404	-53.961	-53.073	-52.193	-54.491	-53.6244		0.977883
35.675	-54.493	-55.574	-54.817	-51.626	-52.438	-53.7896		1.67648
35.706	-53.512	-55.652	-54.015	-51.863	-51.867	-53.3818		1.59476
35.736	-53.7	-50.795	-54.622	-53.14	-51.455	-52.7424		1.5857
35.767	-54.869	-48.618	-57.374	-54.199	-52.85	-53.582		3.22465
35.797	-54.627	-51.681	-55.6	-54.857	-52.993	-53.9516		1.58648
35.828	-54.226	-54.287	-56.398	-53.544	-51.223	-53.9356		1.85626
35.858	-55.017	-54.72	-54.246	-53.063	-52.172	-53.8436		1.19483
35.889	-52.685	-54.904	-53.535	-53.006	-54.251	-53.6762		0.906845
35.919	-54.612	-55.412	-54.181	-54.577	-53.504	-54.4572		0.695492
35.95	-56.734	-54.896	-53.591	-53.151	-52.587	-54.1918		1.65667
35.98	-52.997	-55.804	-53.882	-53.159	-52.906	-53.7496		1.21088
36.011	-54.252	-53.956	-54.322	-55.28	-53.015	-54.165		0.812654
36.041	-55.05	-53.987	-53.367	-55.528	-52.636	-54.1136		1.18681
36.072	-53.922	-54.965	-52.446	-54.561	-52.062	-53.5912		1.28328
36.102	-54.383	-54.233	-52.865	-53.588	-53.845	-53.7828		0.601476
36.133	-54.686	-52.078	-51.899	-52.812	-54.439	-53.1828		1.30804
36.163	-54.278	-50.973	-51.576	-51.901	-53.054	-52.3564		1.31429
36.194	-55.977	-52.259	-50.674	-52.648	-52.763	-52.8642		1.93066
36.224	-53.862	-55.917	-49.75	-52.805	-51.473	-52.7614		2.33985
36.255	-53.128	-56.217	-51.528	-52.845	-51.42	-53.0276		1.93964
36.285	-52.824	-56.894	-54.05	-51.892	-53.892	-53.9104		1.88254
36.316	-51.685	-54.72	-54.036	-51.355	-54.793	-53.3178		1.67159
36.346	-52.185	-55.569	-52.833	-52.802	-55.731	-53.824		1.68779
36.377	-51.686	-54.07	-53.463	-53.462	-56.136	-53.7634		1.59843
36.407	-52.663	-53.012	-53.665	-53.124	-52.275	-52.9478		0.520412
36.438	-53.162	-52.006	-54.176	-52.38	-51.86	-52.7168		0.959198
36.469	-54.964	-50.348	-51.619	-52.17	-51.663	-52.1528		1.70919
36.499	-55.028	-51.488	-51.441	-52.624	-52.528	-52.6218		1.45588
36.53	-53.4	-55.45	-53.754	-51.922	-52.619	-53.429		1.33398
36.56	-54.012	-55.994	-54.9	-52.434	-51.465	-53.761		1.82888
36.591	-52.487	-53.271	-53.691	-51.319	-52.747	-52.703		0.903163
36.621	-51.91	-53.094	-54.641	-51.188	-53.438	-52.8542		1.3471
36.652	-52.426	-54.555	-54.896	-53.306	-51.908	-53.4182		1.29942
36.682	-54.681	-55.249	-53.512	-53.185	-52.387	-53.8028		1.15471
36.713	-55.915	-52.106	-53.151	-55.265	-52.487	-53.7848		1.70537
36.743	-54.18	-53.467	-56.819	-54.662	-55.151	-54.8558		1.26138
36.774	-56.251	-56.065	-55.616	-51.847	-57.507	-55.4572		2.13658
36.804	-57.683	-55.633	-54.864	-53.117	-55.48	-55.3554		1.64029
36.835	-56.549	-54.915	-55.331	-54.452	-54.568	-55.163		0.847094
36.865	-54.204	-55.268	-54.011	-54.371	-52.932	-54.1572		0.837297
36.896	-54.267	-56.958	-53.929	-54.224	-54.576	-54.7908		1.23301
36.926	-56.225	-54.087	-53.5	-52.552	-54.932	-54.2592		1.39979
36.957	-53.983	-51.507	-52.793	-53.375	-53.512	-53.034		0.953307
36.987	-54.535	-50.219	-52.956	-53.696	-54.183	-53.1178		1.7253
37.018	-54.906	-51.072	-54.196	-54.736	-57.77	-54.536		2.38488
37.048	-54.005	-54.075	-55.373	-56.629	-58.22	-55.6604		1.79068
37.079	-53.288	-56.367	-53.717	-58.694	-58.195	-56.0522		2.48816
37.109	-54.598	-58.58	-53.155	-55.81	-54.476	-55.3238		2.04869
37.14	-55.409	-57.911	-53.513	-56.73	-54.263	-55.5652		1.78824
37.17	-55.478	-55.505	-54.427	-56.857	-53.245	-55.1024		1.3498
37.201	-55.1	-56.622	-57.519	-58.162	-52.579	-55.9964		2.22944
37.231	-55.292	-58.322	-56.611	-59.914	-56.05	-57.2378		1.86597
37.262	-58.685	-57.695	-57.268	-59.925	-58.407	-58.396		1.0229
37.292	-59.73	-58.029	-59.872	-58.175	-56.461	-58.4534		1.40262
37.323	-59.03	-59.511	-61.429	-58.216	-58.439	-59.325		1.28095
37.354	-59.014	-56.549	-60.861	-60.349	-57.808	-58.9162		1.7802
37.384	-59.109	-55.927	-58.576	-58.195	-56.555	-57.6724		1.36459
37.415	-58.712	-57.093	-58.817	-58.363	-57.185	-58.034		0.83476
37.445	-57.85	-59.521	-58.613	-59.186	-58.874	-58.8088		0.634704
37.476	-57.101	-57.83	-57.594	-59.384	-57.578	-57.8974		0.872187
37.506	-57.992	-57.859	-57.581	-58.853	-57.244	-57.9058		0.602138
37.537	-58.754	-61.156	-58.704	-59.453	-58.194	-59.2522		1.1547
37.567	-59.3	-59.481	-60.271	-59.642	-59.644	-59.6676		0.365805
37.598	-60.033	-58.815	-59.592	-60.236	-61.573	-60.0498		1.01111
37.628	-61.882	-58.91	-60.274	-60.58	-61.282	-60.5856		1.12588
37.659	-58.657	-58.806	-58.575	-59.482	-59.801	-59.0642		0.545258
37.689	-56.923	-59.433	-56.269	-58.537	-59.247	-58.0818		1.41595
37.72	-58.132	-58.678	-58.18	-59.05	-59.666	-58.7412		0.640445
37.75	-59.979	-57.455	-59.665	-60.064	-58.447	-59.122		1.13481
37.781	-58.585	-59.188	-57.949	-59.709	-58.986	-58.8834		0.660884
37.811	-58.651	-58.899	-55.135	-58.85	-60.431	-58.3932		1.95573
37.842	-56.888	-56.338	-55.746	-57.802	-62.106	-57.776		2.53608
37.872	-57.215	-55.457	-56.408	-57.607	-62.311	-57.7996		2.65311
37.903	-59.009	-54.432	-56.5	-57.044	-61.369	-57.6708		2.63253
37.933	-58.622	-53.886	-58.381	-58.527	-59.066	-57.6964		2.14536
37.964	-58.367	-55.226	-59.288	-56.221	-58.127	-57.4458		1.66838
37.994	-57.198	-57.381	-59.141	-55.523	-56.405	-57.1296		1.34349
38.025	-57.599	-57.392	-57.49	-55.502	-55.317	-56.66		1.14576
38.055	-60.193	-56.404	-56.67	-58.463	-56.201	-57.5862		1.71172
38.086	-58.849	-57.953	-56.429	-60.51	-56.769	-58.102		1.65488
38.116	-56.339	-58.219	-59.007	-60.766	-55.251	-57.9164		2.17909
38.147	-57.118	-56.992	-57.282	-57.175	-54.743	-56.662		1.07784
38.177	-61.195	-60.638	-56.775	-57.663	-57.046	-58.6634		2.09111
38.208	-60.906	-60.628	-57.417	-56.027	-59.805	-58.9566		2.13696
38.239	-60.234	-60.606	-57.432	-57.387	-56.631	-58.458		1.82385
38.269	-60.459	-57.321	-59.687	-56.77	-55.003	-57.848		2.2211
38.3	-59.202	-57.059	-58.55	-56.012	-55.716	-57.3078		1.53345
38.33	-56.032	-55.99	-56.438	-56.425	-57.107	-56.3984		0.448729
38.361	-54.544	-54.609	-56.298	-57.101	-57.359	-55.9822		1.34175
38.391	-54.173	-55.711	-55.654	-59.956	-56.484	-56.3956		2.15887
38.422	-55.114	-59.145	-54.804	-59.542	-55.561	-56.8332		2.31159
38.452	-56.311	-56.058	-55.645	-58.093	-54.538	-56.129		1.29045
38.483	-57.347	-57.069	-56.124	-56.101	-56.636	-56.6554		0.556664
38.513	-57.377	-58.523	-55.737	-56.403	-57.932	-57.1944		1.12837
38.544	-53.943	-56.245	-56.094	-57.93	-58.792	-56.6008		1.87186
38.574	-54.682	-56.39	-55.645	-58.727	-60.063	-57.1014		2.23015
38.605	-56.032	-57.756	-55.334	-58.703	-59.02	-57.369		1.62665
38.635	-58.266	-56.318	-56.368	-57.87	-57.715	-57.3074		0.903183
38.666	-55.475	-57.182	-57.339	-57.725	-57.348	-57.0138		0.883098
38.696	-55.003	-57.658	-56.167	-58.526	-57.799	-57.0306		1.42103
38.727	-54.776	-57.568	-54.941	-57.678	-56.872	-56.367		1.41252
38.757	-55.972	-56.01	-56.746	-54.954	-56.865	-56.1094		0.764836
38.788	-56.54	-55.727	-56.203	-56.557	-56.031	-56.2116		0.351666
38.818	-56.156	-55.505	-55.293	-57.492	-56.366	-56.1624		0.865644
38.849	-58.97	-54.944	-56.572	-56.142	-56.108	-56.5472		1.48306
38.879	-58.229	-56.768	-55.891	-54.116	-56.396	-56.28		1.49034
38.91	-57.26	-54.179	-56.294	-54.481	-55.624	-55.5676		1.27514
38.94	-57.575	-55.111	-56.851	-55.621	-56.298	-56.2912		0.975142
38.971	-58.213	-55.478	-56.576	-55.007	-58.547	-56.7642		1.58547
39.001	-57.578	-55.815	-56.648	-56.908	-56.972	-56.7842		0.640042
39.032	-58.23	-56.7	-54.305	-56.679	-55.336	-56.25		1.49377
39.063	-58.734	-58.467	-54.609	-55.597	-58.033	-57.088		1.86229
39.093	-57.662	-56.356	-55.032	-57.38	-57.331	-56.7522		1.08085
39.124	-56.105	-56.797	-55.372	-57.372	-54.488	-56.0268		1.14078
39.154	-57.207	-58.79	-55.679	-56.195	-54.221	-56.4184		1.70818
39.185	-55.596	-60.356	-56.443	-53.969	-57.088	-56.6904		2.35901
39.215	-56.51	-58.329	-60.605	-53.962	-57.017	-57.2846		2.44065
39.246	-56.342	-57.444	-59.463	-56.024	-58.247	-57.504		1.40837
39.276	-55.184	-56.397	-57.253	-57.743	-58.016	-56.9186		1.14855
39.307	-55.69	-57.326	-57.032	-56.184	-54.533	-56.153		1.11673
39.337	-56.63	-57.718	-55.685	-56.517	-54.687	-56.2474		1.13279
39.368	-58.214	-56.933	-54.407	-58.335	-57.557	-57.0892		1.60114
39.398	-56.792	-55.229	-54.801	-58.902	-57.411	-56.627		1.6663
39.429	-54.488	-55.91	-56.376	-58.92	-56.612	-56.4612		1.60258
39.459	-54.443	-57.124	-57.196	-59.275	-58.659	-57.3394		1.86708
39.49	-54.302	-56.638	-56.835	-60.382	-63.002	-58.2318		3.43921
39.52	-56.537	-56.895	-57.263	-56.552	-55.211	-56.4916		0.775151
39.551	-58.847	-56.491	-59.326	-56.211	-55.651	-57.3052		1.66263
39.581	-58.857	-61.136	-56.686	-56.497	-54.845	-57.6042		2.43543
39.612	-57.962	-56.577	-56.652	-56.45	-54.842	-56.4966		1.10882
39.642	-56.132	-57.426	-57.039	-56.479	-56.835	-56.7822		0.499475
39.673	-56.482	-58.289	-55.278	-56.38	-55.554	-56.3966		1.17792
39.703	-54.724	-57.154	-54.004	-58.433	-56.629	-56.1888		1.80837
39.734	-56.791	-54.605	-54.999	-58.743	-56.73	-56.3736		1.65324
39.764	-56.889	-55.537	-58.355	-55.741	-56.267	-56.5578		1.13285
39.795	-56.319	-56.43	-56.855	-53.978	-56.841	-56.0846		1.20184
39.825	-58.796	-55.862	-56.875	-55.104	-57.076	-56.7426		1.39693
39.856	-57.472	-54.423	-56.247	-56.284	-56.808	-56.2468		1.13399
39.886	-54.913	-53.609	-54.077	-54.228	-57.376	-54.8406		1.49237
39.917	-53.995	-55.316	-53.951	-54.86	-56.969	-55.0182		1.23543
39.948	-54.664	-56.351	-55.446	-53.728	-56.546	-55.347		1.17719
39.978	-55.707	-56.495	-55.527	-55.303	-55.228	-55.652		0.50766
40.009	-56.865	-54.699	-56.103	-57.398	-52.987	-55.6104		1.78361
40.039	-56.436	-54.21	-55.217	-55.821	-53.632	-55.0632		1.1466
40.07	-54.419	-55.237	-54.934	-56.102	-56.316	-55.4016		0.796545
40.1	-55.588	-57.71	-56.551	-58.966	-56.844	-57.1318		1.27496
40.131	-55.945	-56.555	-55.878	-56.429	-56.709	-56.3032		0.371821
40.161	-54.91	-54.148	-56.939	-55.007	-55.657	-55.3322		1.04566
40.192	-55.613	-55.037	-57.233	-56.358	-57.133	-56.2748		0.952852
40.222	-55.187	-55.626	-55.32	-56.985	-56.95	-56.0136		0.885303
40.253	-55.278	-56.945	-53.602	-57.607	-58.361	-56.3586		1.91563
40.283	-55.983	-56.939	-54.725	-56.948	-56.589	-56.2368		0.931784
40.314	-54.852	-56.221	-57.054	-58.29	-54.186	-56.1206		1.65376
40.344	-54.732	-58.605	-58.612	-57.587	-55.047	-56.9166		1.90016
40.375	-54.832	-58.549	-56.835	-57.443	-59.023	-57.3364		1.64695
40.405	-56.781	-55.64	-56.74	-57.726	-57.449	-56.8672		0.807103
40.436	-59.944	-55.971	-58.771	-56.875	-57.999	-57.912		1.55863
40.466	-60.36	-58.573	-60.729	-55.976	-57.694	-58.6664		1.95673
40.497	-58.527	-57.185	-57.494	-57.178	-56.4	-57.3568		0.768951
40.527	-56.817	-58.044	-54.989	-58.824	-57.317	-57.1982		1.44902
40.558	-58.864	-58.281	-55.357	-58.074	-58.044	-57.724		1.36358
40.588	-59.743	-58.321	-57.417	-57.462	-59.103	-58.4092		1.01855
40.619	-59.423	-58.662	-59.632	-58.176	-58.366	-58.8518		0.644925
40.649	-59.96	-60.099	-60.137	-58.889	-58.848	-59.5866		0.658995
40.68	-60.276	-58.56	-59.226	-60.237	-59.601	-59.58		0.721495
40.71	-60.547	-58.928	-58.021	-59.724	-59.107	-59.2654		0.940781
40.741	-59.897	-58.527	-59.095	-58.801	-58.983	-59.0606		0.514512
40.771	-60.32	-59.158	-60.057	-58.443	-60.554	-59.7064		0.882436
40.802	-58.298	-59.295	-60.811	-59.754	-59.276	-59.4868		0.910957
40.833	-58.734	-59.275	-61.38	-60.611	-59.628	-59.9256		1.06264
40.863	-60.886	-57.929	-62.03	-60.786	-61.046	-60.5354		1.53896
40.894	-61.927	-57.277	-62.227	-61.206	-61.291	-60.7856		2.00766
40.924	-61.859	-58.766	-61.47	-61.564	-60.265	-60.7848		1.28222
40.955	-60.111	-59.634	-60.693	-63.316	-62.133	-61.1774		1.51993
40.985	-59.871	-59.605	-60.561	-63.884	-62.828	-61.3498		1.90136
41.016	-62.035	-60.058	-60.578	-62.896	-61.803	-61.474		1.14596
41.046	-61.372	-61.249	-60.534	-61.011	-59.601	-60.7534		0.719515
41.077	-61.021	-62.551	-61.5	-60.675	-60.074	-61.1642		0.933319
41.107	-62.138	-61.911	-62.043	-62.262	-62.237	-62.1182		0.144716
41.138	-62.677	-61.306	-61.581	-63.94	-63.12	-62.5248		1.09046
41.168	-61.481	-60.539	-61.273	-63.784	-62.878	-61.991		1.31202
41.199	-61.023	-60.496	-61.347	-63.07	-63.361	-61.8594		1.2788
41.229	-61.196	-62.372	-61.041	-61.747	-61.681	-61.6074		0.524304
41.26	-62.053	-63.486	-61.685	-61.716	-63.105	-62.409		0.832992
41.29	-63.14	-60.573	-63.31	-61.764	-64.707	-62.6988		1.58066
41.321	-62.445	-60.343	-65.591	-60.958	-64.126	-62.6926		2.18209
41.351	-62.039	-61.614	-65.101	-60.33	-62.921	-62.401		1.77481
41.382	-61.77	-62.636	-62.919	-60.15	-62.353	-61.9656		1.10036
41.412	-62.915	-63.861	-63.435	-60.646	-64.047	-62.9808		1.376
41.443	-63.804	-63.914	-64.171	-63.779	-62.839	-63.7014		0.50646
41.473	-64.055	-64.379	-63.902	-65.08	-62.679	-64.019		0.875486
41.504	-64.672	-65.472	-63.079	-64.315	-61.81	-63.8696		1.43848
41.534	-64.341	-67.285	-63.597	-65.577	-62.505	-64.661		1.8444
41.565	-64.457	-66.16	-64.595	-64.457	-63.974	-64.7286		0.834223
41.595	-65.172	-66.126	-63.75	-64.149	-64.802	-64.7998		0.925063
41.626	-65.05	-64.638	-64.851	-64.867	-63.84	-64.6492		0.475324
41.656	-64.762	-63.804	-64.941	-64.151	-64.068	-64.3452		0.483774
41.687	-63.616	-63.356	-65.324	-63.769	-65.264	-64.2658		0.950392
41.718	-64.386	-63.397	-66.569	-64.366	-65.273	-64.7982		1.19177
41.748	-65.481	-63.739	-64.521	-63.87	-64.889	-64.5		0.722867
41.779	-65.738	-64.153	-64.156	-63.925	-62.888	-64.172		1.02013
41.809	-63.865	-64.65	-64.937	-64.784	-62.584	-64.164		0.975183
41.84	-62.071	-64.946	-66.648	-64.267	-63.359	-64.2582		1.71586
41.87	-61.823	-65.525	-65.628	-64.081	-63.101	-64.0316		1.62212
41.901	-62.651	-65.627	-64.808	-64.806	-63.161	-64.2106		1.25016
41.931	-63.648	-65.337	-65.916	-65.766	-63.887	-64.9108		1.06844
41.962	-64.383	-65.195	-65.533	-64.788	-64.148	-64.8094		0.568333
41.992	-64.609	-65.093	-66.145	-65.508	-64.725	-65.216		0.627089
42.023	-66.231	-65.36	-65.599	-64.711	-65.009	-65.382		0.582611
42.053	-67.095	-65.026	-64.262	-64.603	-65.379	-65.273		1.1026
42.084	-64.319	-64.676	-63.635	-65.871	-64.347	-64.5696		0.820182
42.114	-63.476	-64.391	-64.184	-65.473	-64.477	-64.4002		0.717247
42.145	-64.091	-65.069	-64.131	-65.074	-64.805	-64.634		0.489879
42.175	-64.125	-65.252	-64.448	-66.065	-65.545	-65.087		0.794864
42.206	-65.647	-66.521	-64.692	-67.775	-65.649	-66.0568		1.15808
42.236	-67.741	-67.279	-66.07	-68.1	-66.141	-67.0662		0.924363
42.267	-66.678	-66.607	-66.245	-66.61	-65.777	-66.3834		0.379147
42.297	-65.76	-65.908	-65.701	-66.069	-65.637	-65.815		0.173832
42.328	-65.773	-65.476	-66.803	-65.922	-66.103	-66.0154		0.496594
42.358	-66.384	-64.627	-68.042	-65.725	-65.636	-66.0828		1.26256
42.389	-67.339	-65.318	-68.92	-66.042	-66.761	-66.876		1.3719
42.419	-66.796	-65.025	-69.329	-67.037	-69.596	-67.5566		1.90775
42.45	-66.687	-65.68	-69.381	-68.046	-68.851	-67.729		1.53074
42.48	-68.25	-66.482	-68.672	-68.408	-68.069	-67.9762		0.864118
42.511	-67.851	-65.959	-70.387	-68.366	-67.869	-68.0864		1.58109
42.542	-67.835	-65.72	-69.213	-68.26	-66.972	-67.6		1.32489
42.572	-66.266	-67.476	-69.213	-66.85	-67.036	-67.3682		1.119
42.603	-66.043	-67.459	-68.263	-65.686	-67.805	-67.0512		1.1273
42.633	-66.63	-67.26	-66.442	-65.59	-66.331	-66.4506		0.600484
42.664	-67.038	-64.544	-65.392	-67.333	-67.736	-66.4086		1.37139
42.694	-67.991	-65.432	-66.279	-68.363	-66.672	-66.9474		1.21574
42.725	-67.308	-66.79	-67.202	-66.784	-66.797	-66.9762		0.257294
42.755	-67.134	-67.134	-68.875	-65.62	-67.673	-67.2872		1.17223
42.786	-66.708	-66.964	-66.896	-65.622	-68.372	-66.9124		0.979831
42.816	-65.644	-67.259	-66.93	-66.627	-67.375	-66.767		0.692645
42.847	-65.707	-67.234	-66.49	-65.786	-69.449	-66.9332		1.53589
42.877	-66.831	-66.815	-65.886	-65.464	-66.678	-66.3348		0.623359
42.908	-68.071	-66.344	-66.112	-65.406	-63.558	-65.8982		1.63434
42.938	-68.697	-66.194	-66.465	-66.291	-64.163	-66.362		1.60715
42.969	-67.086	-66.756	-67.29	-65.337	-65.766	-66.447		0.852982
42.999	-65.666	-66.589	-66.243	-65.21	-65.607	-65.863		0.548231
43.03	-65.977	-66.086	-67.047	-66.235	-66.384	-66.3458		0.420989
43.06	-65.906	-65.481	-67.605	-66.422	-66.445	-66.3718		0.796736
43.091	-65.31	-65.42	-67.973	-65.995	-66.234	-66.1864		1.07078
43.121	-64.852	-66.017	-66.675	-64.995	-67.004	-65.9086		0.968257
43.152	-64.795	-66.579	-65.907	-66.489	-66.451	-66.0442		0.746436
43.182	-65.19	-66.171	-65.752	-63.784	-66.779	-65.5352		1.13844
43.213	-65.486	-65.402	-65.925	-63.502	-67.109	-65.4848		1.30098
43.243	-64.366	-66.353	-67.039	-66.409	-66.964	-66.2262		1.08568
43.274	-63.38	-65.617	-68.228	-67.576	-65.867	-66.1336		1.89653
43.304	-65.224	-64.838	-70.459	-66.618	-66.032	-66.6342		2.24761
43.335	-65.309	-66.055	-69.397	-66.607	-66.347	-66.743		1.56115
43.365	-64.658	-65.205	-65.959	-67.211	-64.821	-65.5708		1.04525
43.396	-67.143	-65.925	-65.558	-67.361	-63.638	-65.925		1.49254
43.427	-67.046	-64.364	-66.023	-66.054	-65.054	-65.7082		1.02996
43.457	-67.72	-64.234	-66.69	-66.728	-64.186	-65.9116		1.60739
43.488	-67.613	-66.735	-67.144	-67.819	-64.438	-66.7498		1.35907
43.518	-65.046	-66.201	-62.916	-65.684	-65.727	-65.1148		1.29596
43.549	-64.027	-65.527	-61.268	-63.433	-65.751	-64.0012		1.81547
43.579	-65.25	-64.403	-62.145	-63.548	-66.511	-64.3714		1.65723
43.61	-66.83	-64.174	-63.421	-65.623	-66.329	-65.2754		1.44045
43.64	-65.925	-64.709	-63.902	-65.654	-65.024	-65.0428		0.800788
43.671	-66.325	-65.048	-64.507	-63.93	-65.989	-65.1598		0.99954
43.701	-69.187	-67.075	-67.337	-64.674	-67.499	-67.1544		1.61572
43.732	-71.933	-66.519	-66.567	-66.402	-65.288	-67.3418		2.62001
43.762	-67.729	-66.393	-65.903	-66.892	-67.193	-66.822		0.706008
43.793	-64.561	-66.985	-65.879	-65.897	-68.938	-66.452		1.63375
43.823	-63.644	-67.818	-65.686	-65.343	-68.086	-66.1154		1.84871
43.854	-66.025	-68.909	-67.444	-65.058	-67.367	-66.9606		1.47397
43.884	-67.851	-68.688	-69.402	-67.606	-64.233	-67.556		1.98878
43.915	-68.456	-69.422	-68.781	-67.592	-63.633	-67.5768		2.30118
43.945	-69.167	-70.483	-67.962	-67.802	-66.179	-68.3186		1.61062
43.976	-69.345	-65.812	-68.357	-68.355	-68.65	-68.1038		1.34336
44.006	-67.172	-62.774	-66.181	-66.678	-67.362	-66.0334		1.879
44.037	-66.198	-65.76	-66.856	-66.251	-67.973	-66.6076		0.857231
44.067	-67.175	-68.306	-69.183	-65.076	-67.596	-67.4672		1.53845
44.098	-67.951	-66.58	-69.06	-64.121	-66.401	-66.8226		1.85839
44.128	-68.865	-66.801	-67.895	-64.797	-67.371	-67.1458		1.51686
44.159	-68.468	-67.502	-69.133	-66.434	-67.637	-67.8348		1.0245
44.189	-68.178	-67.547	-68.761	-65.596	-68.263	-67.669		1.23659
44.22	-67.449	-66.524	-65.83	-66.049	-67.755	-66.7214		0.849031
44.25	-66.671	-67.851	-64.361	-68.803	-66.99	-66.9352		1.66032
44.281	-67.355	-67.91	-66.288	-67.064	-65.737	-66.8708		0.862681
44.312	-66.947	-68.329	-69.385	-65.007	-65.55	-67.0436		1.83864
44.342	-65.827	-69.308	-68.701	-65.423	-67.184	-67.2886		1.7103
44.373	-65.739	-68.858	-68.391	-69.316	-66.981	-67.857		1.47217
44.403	-67.31	-68.515	-65.959	-67.749	-67.86	-67.4786		0.95267
44.434	-68.888	-70.25	-66.168	-67.458	-67.434	-68.0396		1.56633
44.464	-69.456	-68.613	-68.193	-66.753	-66.094	-67.8218		1.37496
44.495	-68.214	-67.176	-67.364	-67.997	-68.705	-67.8912		0.625922
44.525	-65.172	-67.783	-65.801	-69.281	-67.125	-67.0324		1.62831
44.556	-64.135	-67.376	-64.853	-66.727	-63.812	-65.3806		1.58783
44.586	-65.164	-67.048	-66.426	-66.8	-66.018	-66.2912		0.740779
44.617	-66.649	-66.629	-66.806	-67.947	-67.355	-67.0772		0.568224
44.647	-66.881	-66.243	-63.934	-68.602	-66.019	-66.3358		1.68156
44.678	-65.635	-66.828	-64.492	-67.665	-67.502	-66.4244		1.34355
44.708	-64.897	-66.335	-68.331	-66.759	-68.116	-66.8876		1.40328
44.739	-66.57	-67.779	-67.519	-65.398	-66.564	-66.766		0.941252
44.769	-64.865	-65.951	-66.471	-64.555	-63.388	-65.046		1.21166
44.8	-63.214	-66.072	-66.414	-65.988	-63.073	-64.9522		1.65955
44.83	-63.311	-66.214	-65.829	-67.785	-65.247	-65.6772		1.62311
44.861	-64.286	-64.397	-65.83	-67.701	-65.98	-65.6388		1.39443
44.891	-63.977	-65.708	-63.485	-65.975	-65.281	-64.8852		1.09621
44.922	-62.703	-64.406	-63.834	-64.912	-65.398	-64.2506		1.04244
44.952	-63.311	-61.795	-66.067	-65.365	-64.394	-64.1864		1.69219
44.983	-63.729	-63.048	-65.253	-65.896	-62.988	-64.1828		1.32303
45.013	-64.622	-66.562	-64.964	-65.281	-62.898	-64.8654		1.32201
45.044	-65.445	-64.641	-65.683	-63.752	-62.526	-64.4094		1.29687
45.074	-64.262	-65.031	-65.377	-64.304	-64.152	-64.6252		0.545179
45.105	-63.657	-66.305	-61.584	-64.124	-65.04	-64.142		1.75099
45.135	-65.29	-65.312	-60.342	-63.511	-61.777	-63.2464		2.18562
45.166	-65.613	-67.684	-61.411	-63.706	-60.633	-63.8094		2.92053
45.197	-64.719	-65.106	-63.469	-63.397	-61.862	-63.7106		1.27848
45.227	-64.806	-63.887	-63.495	-63.67	-64.027	-63.977		0.506067
45.258	-65.888	-65.607	-64.84	-64.925	-64.414	-65.1348		0.600158
45.288	-67.423	-66.982	-65.21	-63.176	-64.81	-65.5202		1.72144
45.319	-66.737	-65.366	-62.784	-63.402	-65.175	-64.6928		1.59485
45.349	-64.87	-67.503	-62.177	-64.046	-66.101	-64.9394		2.02208
45.38	-66.796	-66.733	-64.282	-63.517	-65.745	-65.4146		1.46963
45.41	-67.75	-64.881	-66.047	-63.544	-65.347	-65.5138		1.54865
45.441	-65.272	-63.486	-66.329	-63.9	-66.44	-65.0854		1.35827
45.471	-63.753	-61.765	-65.181	-65.613	-66.235	-64.5094		1.7854
45.502	-62.365	-60.726	-64.545	-66.634	-64.362	-63.7264		2.25743
45.532	-63.447	-63.107	-63.829	-65.506	-64.832	-64.1442		0.998598
45.563	-64.85	-67.743	-63.633	-64.262	-63.892	-64.876		1.66663
45.593	-63.702	-66.995	-62.685	-63.181	-64.59	-64.2306		1.6986
45.624	-62.897	-63.851	-61.335	-64.302	-65.058	-63.4886		1.43561
45.654	-62.776	-63.131	-63.481	-65.27	-63.881	-63.7078		0.964735
45.685	-65.221	-65.708	-67.42	-64.775	-65.053	-65.6354		1.05372
45.715	-67.375	-65.533	-65.444	-64.652	-66.755	-65.9518		1.09469
45.746	-66.897	-64.502	-64.776	-64.598	-63.619	-64.8784		1.21363
45.776	-63.884	-66.58	-65.52	-66.244	-63.629	-65.1714		1.35024
45.807	-62.866	-66.282	-66.015	-66.256	-63.766	-65.037		1.60633
45.837	-64.393	-63.053	-67.202	-65.541	-63.948	-64.8274		1.60144
45.868	-64.832	-63.251	-67.149	-63.958	-64.286	-64.6952		1.48631
45.898	-61.78	-65.423	-66.217	-62.762	-64.459	-64.1282		1.83913
45.929	-61.25	-66.12	-64.301	-63.3	-65.832	-64.1606		1.99153
45.959	-62.763	-65.808	-62.708	-62.846	-69.972	-64.8194		3.16653
45.99	-64.395	-65.387	-63.76	-64.953	-67.054	-65.1098		1.24642
46.021	-63.816	-65.518	-66.581	-66.078	-64.189	-65.2364		1.19479
46.051	-61.251	-66.22	-67.107	-63.899	-63.325	-64.3604		2.34282
46.082	-60.325	-64.309	-66.002	-63.178	-64.075	-63.5778		2.08561
46.112	-63.201	-62.721	-64.626	-64.039	-64.212	-63.7598		0.778477
46.143	-64.052	-62.948	-63.752	-62.639	-62.38	-63.1542		0.719504
46.173	-64.51	-62.088	-63.23	-64.475	-63.022	-63.465		1.03196
46.204	-65.078	-61.981	-62.557	-65.089	-62.309	-63.4028		1.54781
46.234	-64.819	-63.939	-64.17	-64.78	-60.45	-63.6316		1.81904
46.265	-63.587	-64.921	-65.775	-65.951	-60.228	-64.0924		2.35378
46.295	-64.292	-63.893	-63.943	-65.679	-61.851	-63.9316		1.37057
46.326	-65.198	-64.586	-63.92	-62.911	-64.872	-64.2974		0.90679
46.356	-63.246	-63.937	-65.937	-62.299	-65.287	-64.1412		1.48109
46.387	-63.211	-64.951	-66.188	-65.725	-64.485	-64.912		1.15827
46.417	-63.083	-64.392	-62.723	-64.082	-62.401	-63.3362		0.863952
46.448	-62.587	-64.388	-61.58	-63.638	-60.264	-62.4914		1.63653
46.478	-62.785	-62.608	-60.163	-62.008	-60.845	-61.6818		1.13889
46.509	-64.443	-61.571	-60.9	-62.77	-60.185	-61.9738		1.67675
46.539	-64.203	-62.566	-62.639	-64.039	-60.914	-62.8722		1.33371
46.57	-64.095	-63.104	-64.365	-62.362	-62.843	-63.3538		0.848364
46.6	-64.001	-61.954	-65.512	-60.14	-60.773	-62.476		2.24569
46.631	-62.164	-62.854	-65.734	-59.658	-60.191	-62.1202		2.41786
46.661	-60.819	-64.096	-63.216	-62.773	-60.285	-62.2378		1.62193
46.692	-61.808	-62.887	-62.052	-64.157	-60.854	-62.3516		1.2424
46.722	-61.213	-60.089	-60.559	-62.332	-62.371	-61.3128		1.02888
46.753	-58.725	-61.206	-58.95	-63.364	-62.499	-60.9488		2.07623
46.783	-59.934	-64.709	-58.451	-62.024	-60.927	-61.209		2.35722
46.814	-62.741	-62.699	-58.69	-60.822	-60.568	-61.104		1.68953
46.844	-61.394	-61.364	-58.234	-61.178	-64.117	-61.2574		2.08294
46.875	-60.267	-62.448	-61.832	-61.458	-65.57	-62.315		1.98587
46.906	-61.517	-64.808	-62.935	-61.02	-63.098	-62.6756		1.48965
46.936	-61.068	-63.981	-63.265	-58.953	-63.472	-62.1478		2.10565
46.967	-58.908	-63.186	-63.24	-57.783	-63.041	-61.2316		2.66548
46.997	-60.234	-60.806	-61.77	-60.219	-63.545	-61.3148		1.39721
47.028	-63.9	-60.499	-60.507	-63.616	-61.839	-62.0722		1.6358
47.058	-61.6	-60.314	-59.819	-61.847	-60.185	-60.753		0.908563
47.089	-60.611	-60.572	-61.473	-62.03	-62.89	-61.5152		0.982863
47.119	-64.516	-63.365	-62.558	-63.177	-65.222	-63.7676		1.07812
47.15	-64.778	-65.887	-63.193	-63.008	-62.476	-63.8684		1.41751
47.18	-62.874	-63.072	-62.769	-62.24	-61.552	-62.5014		0.613538
47.211	-62.335	-61.32	-61.584	-63.928	-63.674	-62.5682		1.18879
47.241	-62.018	-62.11	-62.02	-62.841	-66.203	-63.0384		1.80236
47.272	-64.968	-61.252	-61.423	-61.807	-66.154	-63.1208		2.2756
47.302	-62.821	-61.481	-62.052	-59.957	-61.554	-61.573		1.04967
47.333	-63.684	-60.643	-63.666	-60.168	-59.606	-61.5534		1.97123
47.363	-62.501	-60.08	-63.001	-61.761	-59.685	-61.4056		1.46537
47.394	-59.937	-60.289	-63.651	-61.43	-61.67	-61.3954		1.45906
47.424	-58.847	-59.325	-63.802	-62.482	-63.685	-61.6282		2.38352
47.455	-60.498	-59.939	-64.899	-64.77	-66.14	-63.2492		2.8248
47.485	-61.318	-65.33	-66.121	-63.894	-61.277	-63.588		2.23819
47.516	-60.022	-64.362	-65.108	-62.442	-61.894	-62.7656		2.02652
47.546	-59.695	-62.879	-63.673	-63.207	-63.552	-62.6012		1.65401
47.577	-62.143	-62.295	-62.206	-63.121	-61.287	-62.2104		0.650688
47.607	-64.566	-60.941	-62.458	-62.835	-61.182	-62.3964		1.45742
47.638	-61.271	-61.751	-62.449	-65.504	-64.593	-63.1136		1.84365
47.668	-59.812	-62.56	-63.008	-66.474	-66.236	-63.618		2.78333
47.699	-61.599	-63.344	-62.411	-64.827	-62.073	-62.8508		1.27613
47.729	-62.703	-64.045	-62.414	-65.698	-61.253	-63.2226		1.70346
47.76	-62.987	-65.615	-63.398	-67.24	-60.947	-64.0374		2.43968
47.791	-63.403	-62.073	-65.037	-63.068	-60.667	-62.8496		1.62061
47.821	-64.325	-61.017	-64.303	-61.885	-62.225	-62.751		1.49328
47.852	-62.659	-63.127	-63.132	-61.3	-61.899	-62.4234		0.804627
47.882	-62.476	-63.744	-64.008	-60.845	-61.612	-62.537		1.35489
47.913	-62.738	-63.688	-63.722	-62.32	-62.192	-62.932		0.734067
47.943	-62.653	-62.279	-60.336	-61.883	-63.968	-62.2238		1.31429
47.974	-63.038	-62.172	-60.067	-61.785	-63.97	-62.2064		1.46267
48.004	-63.813	-60.174	-62.103	-63.061	-62.94	-62.4182		1.39344
48.035	-64.282	-60.792	-61.89	-62.259	-62.133	-62.2712		1.26451
48.065	-64.391	-61.814	-60.635	-61.15	-61.804	-61.9588		1.4463
48.096	-65.119	-59.333	-60.147	-60.481	-62.487	-61.5134		2.32569
48.126	-65.005	-57.843	-60.896	-63.924	-61.961	-61.9258		2.79308
48.157	-63.457	-58.184	-63.618	-63.781	-59.67	-61.742		2.62539
48.187	-61.585	-61.848	-62.275	-63.527	-60.416	-61.9302		1.12776
48.218	-59.969	-62.342	-60.746	-64.276	-63.103	-62.0872		1.74451
48.248	-61.766	-62.412	-61.181	-62.501	-61.615	-61.895		0.556633
48.279	-62.85	-62.326	-60.454	-60.558	-61.308	-61.4992		1.06338
48.309	-62.406	-62.353	-59.579	-60.473	-63.766	-61.7154		1.67304
48.34	-59.989	-60.923	-59.688	-62.273	-66.397	-61.854		2.7318
48.37	-59.81	-61.356	-60.65	-61.811	-64.726	-61.6706		1.86799
48.401	-60.633	-61.799	-61.559	-61.581	-63.157	-61.7458		0.907564
48.431	-59.739	-60.583	-62.572	-62.232	-60.026	-61.0304		1.29394
48.462	-60.4	-60.558	-63.971	-63.311	-60.804	-61.8088		1.69489
48.492	-61.975	-62.253	-63.506	-62.26	-61.715	-62.3418		0.688723
48.523	-62.214	-60.571	-63.09	-60.659	-62.885	-61.8838		1.20311
48.553	-60.976	-58.974	-62.032	-61.831	-62.916	-61.3458		1.49449
48.584	-59.624	-61.72	-62.289	-62.09	-60.777	-61.3		1.1024
48.615	-61.569	-64.859	-63.612	-63.136	-60.206	-62.6764		1.81518
48.645	-60.681	-63.696	-63.111	-62.67	-60.413	-62.1142		1.47925
48.676	-59.523	-62.606	-61.787	-60.652	-61.305	-61.1746		1.16639
48.706	-60.563	-62.8	-62.635	-61.729	-61.541	-61.8536		0.906249
48.737	-61.376	-62.492	-63.384	-60.921	-62.102	-62.055		0.962603
48.767	-61.866	-62.49	-62.655	-59.809	-63.082	-61.9804		1.29
48.798	-63.523	-63.241	-62.821	-62.331	-63.712	-63.1256		0.556615
48.828	-62.89	-63.102	-63.344	-64.36	-62.678	-63.2748		0.655086
48.859	-61.417	-64.428	-64.248	-64.309	-63.086	-63.4976		1.2831
48.889	-60.677	-62.238	-65.469	-65.506	-64.607	-63.6994		2.14998
48.92	-61.743	-60.998	-65.559	-65.623	-66.071	-63.9988		2.42176
48.95	-64.29	-61.25	-64.918	-64.532	-62.683	-63.5346		1.53491
48.981	-67.558	-62.078	-62.675	-61.807	-62.768	-63.3772		2.37154
49.011	-68.524	-64.664	-61.485	-60.596	-66.35	-64.3238		3.30977
49.042	-65.837	-64.448	-63.149	-60.557	-65.295	-63.8572		2.10528
49.072	-63.673	-61.513	-66.141	-59.952	-63.845	-63.0248		2.37335
49.103	-61.855	-61.562	-65.607	-61.596	-62.274	-62.5788		1.71658
49.133	-62.074	-62.222	-63.967	-64.281	-62.605	-63.0298		1.02352
49.164	-62.691	-62.766	-63.973	-65.271	-63.748	-63.6898		1.05295
49.194	-64.085	-64.209	-64.618	-66.613	-63.141	-64.5332		1.28228
49.225	-62.767	-63.692	-63.427	-65.622	-65.755	-64.2526		1.35419
49.255	-63.168	-64.078	-60.456	-64.616	-62.854	-63.0344		1.60383
49.286	-64.286	-64.222	-60.708	-64.455	-65.138	-63.7618		1.74547
49.316	-64.162	-61.834	-63.591	-61.927	-64.737	-63.2502		1.31478
49.347	-63.215	-60.585	-62.56	-61.414	-63.168	-62.1884		1.15349
49.377	-64.241	-62.506	-62.752	-64.409	-64.426	-63.6668		0.954105
49.408	-61.908	-64.413	-61.15	-61.845	-63.871	-62.6374		1.41834
49.438	-59.632	-63.612	-61.48	-61.113	-64.534	-62.0742		1.97843
49.469	-60.564	-63.597	-63.599	-61.374	-63.024	-62.4316		1.38549
49.5	-60.373	-62.855	-62.037	-61.269	-63.409	-61.9886		1.21434
49.53	-63.86	-63.147	-62.044	-61.229	-61.307	-62.3174		1.1563
49.561	-63.686	-62.546	-63.12	-63.295	-62.763	-63.082		0.447405
49.591	-61.206	-63.282	-62.907	-64.526	-67.025	-63.7892		2.16343
49.622	-61.107	-62.393	-62.356	-63.872	-64.298	-62.8052		1.28667
49.652	-62.529	-62.235	-60.716	-66.561	-64.879	-63.384		2.31829
49.683	-62.416	-63.804	-62.572	-66.253	-64.917	-63.9924		1.62044
49.713	-62.666	-64.542	-64.472	-64.752	-63.96	-64.0784		0.841498
49.744	-61.947	-64.563	-63.339	-62.987	-62.99	-63.1652		0.939483
49.774	-61.375	-64.408	-63.209	-63.026	-61.606	-62.7248		1.2482
49.805	-62.528	-65.951	-66.576	-65.155	-64.9	-65.022		1.54358
49.835	-63.668	-65.706	-68.095	-64.193	-66.385	-65.6094		1.77231
49.866	-65.335	-63.734	-64.571	-64.299	-68.228	-65.2334		1.77045
49.896	-65.157	-64.236	-65.085	-63.362	-65.006	-64.5692		0.769855
49.927	-65.995	-66.287	-65.691	-61.464	-65.878	-65.063		2.0235
49.957	-65.719	-63.466	-64.94	-61.593	-66.379	-64.4194		1.91687
49.988	-64.554	-61.447	-67.881	-64.202	-63.17	-64.2508		2.36125
50.018	-64.491	-64.218	-67.568	-67.41	-62.796	-65.2966		2.10304
50.049	-63.323	-66.349	-65.349	-68.258	-64.644	-65.5846		1.85651
50.079	-64.992	-67.451	-67.098	-67.022	-67.014	-66.7154		0.979893
50.11	-65.739	-66.465	-67.38	-67.036	-66.406	-66.6052		0.631574
50.14	-62.978	-66.096	-65.284	-64.3	-63.573	-64.4462		1.26127
50.171	-64.77	-64.244	-63.683	-63.974	-65.171	-64.3684		0.601301
50.201	-66.879	-62.81	-62.704	-64.424	-67.015	-64.7664		2.10461
50.232	-66.437	-62.483	-63.092	-65.62	-64.977	-64.5218		1.67945
50.262	-63.854	-63.105	-63.783	-65.426	-66.189	-64.4714		1.28292
50.293	-64.321	-63.118	-64.306	-64.099	-63.511	-63.871		0.533928
50.323	-65.779	-63.154	-63.894	-64.488	-64.932	-64.4494		0.998594
50.354	-63.664	-64.852	-62.11	-64.265	-65.72	-64.1222		1.35691
50.385	-65.078	-66.142	-61.788	-62.248	-62.935	-63.6382		1.88364
50.415	-64.02	-63.834	-64.41	-61.593	-63.048	-63.381		1.11582
50.446	-60.804	-63.488	-62.995	-63.072	-63.706	-62.813		1.16075
50.476	-61.697	-63.08	-63.534	-62.769	-66.015	-63.419		1.60118
50.507	-61.601	-62.933	-66.102	-63.899	-64.718	-63.8506		1.71218
50.537	-61.143	-65.796	-66.744	-65.663	-63.783	-64.6258		2.22329
50.568	-62.465	-64.466	-64.836	-63.309	-63.768	-63.7688		0.940255
50.598	-61.422	-62.749	-67.503	-62.843	-63.013	-63.506		2.32243
50.629	-59.934	-64.704	-68.717	-63.669	-63.283	-64.0614		3.15764
50.659	-61.108	-65.576	-66.701	-65.082	-61.403	-63.974		2.55219
50.69	-64.16	-67.527	-64.572	-65.818	-63.264	-65.0682		1.65334
50.72	-65.834	-67.752	-65.245	-65.75	-67.854	-66.487		1.22281
50.751	-68.446	-64.371	-63.068	-63.604	-64.829	-64.8636		2.11472
50.781	-66.549	-63.541	-62.544	-64.559	-64.014	-64.2414		1.48739
50.812	-65.367	-64.82	-64.316	-63.851	-64.76	-64.6228		0.570383
50.842	-66.092	-64.464	-65.287	-62.793	-64.915	-64.7102		1.22681
50.873	-64.864	-64.139	-66.8	-64.626	-63.084	-64.7026		1.35725
50.903	-63.032	-68.149	-66.803	-64.788	-63.077	-65.1698		2.27149
50.934	-63.829	-65.929	-66.266	-64.935	-66.824	-65.5566		1.18524
50.964	-64.413	-65.289	-67.141	-66.717	-68.209	-66.3538		1.5078
50.995	-64.168	-65.862	-64.772	-65.821	-66.019	-65.3284		0.81554
51.025	-66.477	-64.814	-62.967	-65.638	-63.956	-64.7704		1.37683
51.056	-65.78	-66.029	-64.165	-65.291	-63.46	-64.945		1.09609
51.086	-64.75	-64.307	-66.764	-66.046	-66.356	-65.6446		1.06181
51.117	-65.153	-62.709	-66.737	-64.864	-65.56	-65.0046		1.4681
51.147	-66.085	-65.359	-64.78	-64.838	-64.196	-65.0516		0.709551
51.178	-67.402	-67.145	-65.699	-65.684	-64.85	-66.156		1.08027
51.208	-69.628	-68.135	-67.332	-65.226	-66.644	-67.393		1.64365
51.239	-68.383	-66.607	-66.501	-63.911	-66.909	-66.4622		1.61402
51.27	-67.304	-64.735	-65.628	-63.932	-63.997	-65.1192		1.40077
51.3	-66.374	-63.891	-66.599	-65.539	-65.21	-65.5226		1.07745
51.331	-65.317	-64.34	-68.212	-66.76	-67.18	-66.3618		1.53546
51.361	-64.429	-65.61	-66.868	-66.353	-65.848	-65.8216		0.916808
51.392	-63.763	-66.622	-65.649	-65.268	-66.516	-65.5636		1.15803
51.422	-64.099	-66.091	-65.31	-65.455	-69.576	-66.1062		2.06921
51.453	-66.008	-66.626	-66.025	-66.938	-68.292	-66.7778		0.935522
51.483	-66.69	-65.114	-66.225	-69.31	-68.315	-67.1308		1.67582
51.514	-66.107	-64.288	-66.636	-66.891	-69.834	-66.7512		2.00118
51.544	-64.91	-66.015	-66.098	-63.464	-66.142	-65.3258		1.15938
51.575	-64.369	-66.282	-66.216	-65.998	-63.585	-65.29		1.23471
51.605	-65.971	-67.786	-65.499	-67.807	-64.86	-66.3846		1.34786
51.636	-68.196	-68.03	-65.718	-67.561	-64.242	-66.7494		1.71334
51.666	-67.791	-65.936	-64.904	-66.909	-64.283	-65.9646		1.43013
51.697	-66.942	-66.589	-65.196	-65.722	-65.685	-66.0268		0.716523
51.727	-65.219	-67.024	-64.217	-64.043	-64.812	-65.063		1.19258
51.758	-63.971	-64.944	-65.386	-64.282	-62.595	-64.2356		1.0711
51.788	-64.118	-63.591	-66.22	-64.857	-62.308	-64.2188		1.45495
51.819	-65.073	-65.312	-67.899	-63.507	-62.848	-64.9278		1.95838
51.849	-67.977	-65.087	-66.143	-64.55	-65.153	-65.782		1.35507
51.88	-65.946	-65.175	-64.498	-63.77	-67.249	-65.3276		1.34274
51.91	-65.925	-64.334	-64.655	-65.288	-64.848	-65.01		0.617202
51.941	-62.744	-63.103	-65.231	-66.168	-63.135	-64.0762		1.52618
51.971	-64.395	-64.618	-64.131	-67.038	-62.107	-64.4578		1.755
52.002	-66.815	-64.705	-62.923	-63.002	-61.38	-63.765		2.07156
52.032	-67.996	-65.75	-63.832	-62.165	-63.403	-64.6292		2.28051
52.063	-64.159	-64.699	-63.02	-65.635	-63.362	-64.175		1.04898
52.094	-65.25	-63.925	-61.599	-66.073	-62.829	-63.9352		1.80142
52.124	-64.073	-61.794	-62.189	-64.081	-62.74	-62.9754		1.06026
52.155	-64.752	-62.348	-63.152	-63.468	-61.763	-63.0966		1.14239
52.185	-62.935	-64.522	-62.094	-65.857	-62.541	-63.5898		1.56328
52.216	-61.621	-65.862	-62.928	-65.152	-64.12	-63.9366		1.70274
52.246	-62.75	-62.905	-64.684	-62.826	-63.591	-63.3512		0.817042
52.277	-62.765	-59.713	-64.587	-61.736	-65.936	-62.9474		2.42807
52.307	-62.218	-61.124	-64.245	-63.28	-62.473	-62.668		1.1711
52.338	-60.905	-63.484	-62.108	-65.248	-62.707	-62.8904		1.62005
52.368	-61.876	-60.554	-61.412	-65.803	-62.527	-62.4344		2.01551
52.399	-64.025	-61.209	-61.977	-65.448	-60.858	-62.7034		1.96506
52.429	-62.171	-61.376	-62.683	-64.14	-62.801	-62.6342		1.01184
52.46	-63.045	-61.671	-62.783	-62.391	-61.509	-62.2798		0.673772
52.49	-61.694	-61.068	-61.367	-61.308	-59.638	-61.015		0.801519
52.521	-62.816	-62.224	-61.205	-62.58	-61.15	-61.995		0.775698
52.551	-61.521	-63.331	-62.161	-60.979	-63.405	-62.2794		1.07855
52.582	-61.834	-62.455	-63.021	-62.076	-62.227	-62.3226		0.451102
52.612	-64.05	-61.829	-62.161	-62.108	-60.709	-62.1714		1.20303
52.643	-62.844	-63.84	-65.042	-59.064	-62.311	-62.6202		2.24417
52.673	-63.253	-64.789	-63.671	-62.61	-63.992	-63.663		0.814415
52.704	-63.587	-62.545	-62.567	-62.193	-61.019	-62.3822		0.922809
52.734	-63.657	-62.672	-63.044	-62.333	-61.151	-62.5714		0.933591
52.765	-63.991	-63.967	-61.837	-62.103	-62.565	-62.8926		1.02541
52.795	-62.571	-62.616	-61.902	-60.384	-61.987	-61.892		0.903937
52.826	-59.535	-61.725	-62.03	-61.127	-61.545	-61.1924		0.982448
52.856	-60.14	-62.487	-63.109	-62.166	-61.157	-61.8118		1.1713
52.887	-62.856	-62.413	-62.601	-60.531	-61.043	-61.8888		1.03398
52.917	-60.859	-63.794	-60.972	-59.651	-61.55	-61.3652		1.52336
52.948	-61.24	-65.427	-62.28	-60.434	-62.116	-62.2994		1.89855
52.979	-64.194	-63.722	-62.969	-61.752	-61.205	-62.7684		1.27075
53.009	-64.93	-60.59	-61.122	-63.995	-61.351	-62.3976		1.93356
53.04	-64.601	-60.315	-59.672	-64.878	-60.05	-61.9032		2.60108
53.07	-60.764	-61.686	-60.165	-62.491	-59.763	-60.9738		1.11505
53.101	-62.317	-60.087	-62.795	-59.861	-59.871	-60.9862		1.44578
53.131	-63.587	-60.496	-62.684	-59.247	-60.546	-61.312		1.77305
53.162	-61.25	-63.264	-60.823	-61.014	-61.016	-61.4734		1.01235
53.192	-64.414	-63.042	-59.325	-61.642	-61.997	-62.084		1.8816
53.223	-64.866	-60.456	-58.743	-63.474	-61.785	-61.8648		2.41524
53.253	-62.304	-58.539	-62.301	-62.803	-60.27	-61.2434		1.7984
53.284	-60.451	-59.394	-63.437	-62.449	-60.635	-61.2732		1.63396
53.314	-59.483	-60.233	-60.375	-66.913	-61.433	-61.6874		3.00286
53.345	-59.183	-61.588	-59.794	-62.976	-61.815	-61.0712		1.55283
53.375	-58.334	-61.948	-62.415	-61.147	-62.72	-61.3128		1.76772
53.406	-59.607	-60.813	-64.317	-63.524	-62.927	-62.2376		1.96237
53.436	-61.547	-61.456	-64.192	-61.152	-63.333	-62.336		1.34513
53.467	-63.091	-62.312	-63.465	-61.091	-63.383	-62.6684		0.992349
53.497	-61.807	-63.3	-63.396	-61.515	-62.138	-62.4312		0.866122
53.528	-63.308	-64.26	-62.77	-62.544	-62.491	-63.0746		0.737319
53.558	-67.032	-63.751	-63.765	-62.471	-64.325	-64.2688		1.68764
53.589	-65.537	-62.252	-66.738	-64.03	-65.123	-64.736		1.69323
53.619	-62.846	-62.967	-65.849	-62.746	-64.163	-63.7142		1.32366
53.65	-62.75	-61.816	-64.199	-65.141	-60.886	-62.9584		1.72816
53.68	-62.304	-60.839	-64.497	-63.914	-60.034	-62.3176		1.917
53.711	-61.58	-59.923	-63.17	-63.657	-61.305	-61.927		1.5051
53.741	-61.133	-60.054	-61.708	-62.865	-61.207	-61.3934		1.01994
53.772	-63.134	-62.595	-61.264	-62.668	-62.946	-62.5214		0.735447
53.802	-63.827	-61.609	-62.831	-63.595	-62.14	-62.8004		0.940983
53.833	-63.55	-62.036	-64.475	-63.258	-61.589	-62.9816		1.16868
53.864	-59.244	-61.477	-62.723	-63.174	-61.66	-61.6556		1.52419
53.894	-58.801	-62.646	-63.687	-61.795	-61.401	-61.666		1.82619
53.925	-61.698	-61.802	-65.537	-61.489	-63.165	-62.7382		1.69812
53.955	-63.903	-59.16	-65.891	-63.733	-61.402	-62.8178		2.59055
53.986	-63.498	-58.699	-63.409	-63.104	-59.365	-61.615		2.37417
54.016	-64.884	-60.734	-61.112	-61.418	-59.005	-61.4306		2.14455
54.047	-60.274	-62.32	-61.22	-60.762	-60.577	-61.0306		0.798243
54.077	-59.508	-63.473	-62.458	-61.478	-59.142	-61.2118		1.86574
54.108	-61.683	-63.667	-60.351	-62.673	-58.061	-61.287		2.1809
54.138	-60.782	-62.136	-60.091	-62.815	-60.637	-61.2922		1.13615
54.169	-61.5	-62.773	-59.585	-61.645	-62.093	-61.5192		1.18939
54.199	-63.551	-64.541	-59.902	-63.379	-61.361	-62.5468		1.87609
54.23	-65.023	-63.523	-62.339	-62.889	-62.134	-63.1816		1.16193
54.26	-64.175	-62.229	-64.764	-61.429	-62.232	-62.9658		1.42643
54.291	-60.45	-61.365	-61.982	-62.006	-62.051	-61.5708		0.686954
54.321	-59.515	-61.491	-62.576	-61.748	-61.38	-61.342		1.12352
54.352	-59.915	-61.903	-62.923	-62.631	-63.337	-62.1418		1.35035
54.382	-60.505	-62.378	-62.137	-65.432	-63.569	-62.8042		1.83053
54.413	-61.879	-62.224	-62.105	-63.554	-62.342	-62.4208		0.656193
54.443	-62.694	-61.941	-62.303	-62.186	-60.967	-62.0182		0.647486
54.474	-62.915	-62.54	-64.45	-62.828	-61.086	-62.7638		1.19743
54.504	-64.003	-62.406	-64.072	-62.837	-62.351	-63.1338		0.846506
54.535	-64.115	-60.894	-64.751	-62.414	-61.882	-62.8112		1.5937
54.565	-64.285	-63.057	-65.708	-61.11	-58.951	-62.6222		2.65709
54.596	-62.541	-63.119	-66.517	-62.6	-59.192	-62.7938		2.60012
54.626	-60.914	-59.975	-63.357	-63.711	-62.448	-62.081		1.59819
54.657	-60.685	-60.53	-63.786	-61.699	-61.934	-61.7268		1.304
54.688	-63.307	-61.79	-63.913	-60.142	-61.814	-62.1932		1.47581
54.718	-61.812	-60.469	-61.579	-60.241	-62.036	-61.2274		0.816604
54.749	-59.766	-61.755	-61.308	-60.446	-61.523	-60.9596		0.830652
54.779	-61.825	-61.539	-61.546	-60.698	-62.067	-61.535		0.516679
54.81	-62.321	-63.022	-60.792	-62.408	-61.17	-61.9426		0.928127
54.84	-61.464	-64.556	-62.275	-64.254	-60.504	-62.6106		1.75716
54.871	-62.432	-61.254	-62.597	-61.682	-61.815	-61.956		0.553448
54.901	-63.738	-62.333	-62.992	-61.341	-64.72	-63.0248		1.29395
54.932	-62.483	-63.856	-63.265	-62.231	-65.389	-63.4448		1.2629
54.962	-62.044	-63.378	-63.33	-63.518	-61.179	-62.6898		1.03307
54.993	-64.187	-64.159	-63.857	-65.296	-60.172	-63.5342		1.95762
55.023	-64.472	-66.124	-62.249	-64.178	-64.939	-64.3924		1.40923
55.054	-63.924	-64.517	-60.956	-64.909	-63.137	-63.4886		1.56544
55.084	-65.176	-62.536	-61.69	-65.677	-61.418	-63.2994		1.99294
55.115	-63.178	-62.387	-65.618	-67.75	-62.625	-64.3116		2.31101
55.145	-65.066	-64.521	-66.001	-65.045	-61.967	-64.52		1.52356
55.176	-66.296	-65.269	-67.675	-65.037	-63.691	-65.5936		1.48834
55.206	-67.041	-62.88	-66.419	-67.352	-64.516	-65.6416		1.89615
55.237	-63.323	-62.622	-64.011	-65.238	-66.392	-64.3172		1.50902
55.267	-61.912	-63.402	-64.528	-63.613	-63.196	-63.3302		0.94196
55.298	-64.627	-65.404	-65.711	-63.229	-63.54	-64.5022		1.09965
55.328	-65.183	-64.107	-67.716	-64.213	-64.405	-65.1248		1.50857
55.359	-64.907	-64.225	-65.238	-64.481	-63.89	-64.5482		0.535435
55.389	-64.607	-64.693	-63.862	-63.394	-64.471	-64.2054		0.558093
55.42	-64.057	-63.692	-66.032	-63.393	-63.891	-64.213		1.0465
55.45	-65.772	-64.953	-66.299	-65.065	-65.049	-65.4276		0.586944
55.481	-67.896	-66.155	-67.45	-65.776	-64.916	-66.4386		1.22318
55.511	-67.536	-63.094	-69.258	-64.969	-66.594	-66.2902		2.36714
55.542	-66.093	-63.076	-68.762	-66.151	-67.12	-66.2404		2.07216
55.573	-67.405	-64.136	-68.417	-66.549	-65.497	-66.4008		1.66145
55.603	-67.054	-65.46	-69.378	-65.798	-67.633	-67.0646		1.56956
55.634	-64.412	-67.571	-69.013	-67.195	-68.201	-67.2784		1.74419
55.664	-65.003	-66.219	-68.076	-66.992	-65.424	-66.3428		1.23289
55.695	-66.771	-64.539	-67.153	-64.792	-66.425	-65.936		1.1914
55.725	-66.08	-63.846	-67.181	-65.041	-66.545	-65.7386		1.31491
55.756	-67.531	-65.079	-65.361	-65.448	-67.919	-66.2676		1.34441
55.786	-71.353	-68.874	-64.634	-65.118	-68.578	-67.7114		2.80891
55.817	-67.892	-68.324	-66.593	-64.955	-68.547	-67.2622		1.49547
55.847	-68.017	-68.228	-65.968	-67.171	-67.312	-67.3392		0.888622
55.878	-68.104	-69.46	-66.825	-70.269	-68.484	-68.6284		1.31636
55.908	-65.758	-66.792	-66.889	-69.394	-69.161	-67.5988		1.59738
55.939	-68.483	-67.641	-68.387	-67.838	-70.135	-68.4968		0.982644
55.969	-67.628	-70.352	-69.02	-66.941	-67.845	-68.3572		1.34334
56	-67.043	-70.929	-67.857	-66.125	-67.53	-67.8968		1.81649
56.03	-69.831	-69.866	-69.353	-64.275	-68.377	-68.3404		2.35072
56.061	-71.502	-66.77	-68.591	-65.593	-69.953	-68.4818		2.37557
56.091	-69.726	-65.591	-68.599	-68.225	-70.541	-68.5364		1.8848
56.122	-66.85	-67.631	-69.364	-68.534	-67.671	-68.01		0.963335
56.152	-67.953	-68.062	-68.759	-67.492	-67.485	-67.9502		0.522739
56.183	-69.862	-66.646	-69.152	-67.052	-70.683	-68.679		1.76206
56.213	-67.735	-67.284	-71.346	-67.139	-70.572	-68.8152		1.98824
56.244	-69.666	-68.484	-71.317	-67.734	-67.633	-68.9668		1.54469
56.274	-70.208	-69.504	-70.187	-69.553	-68.46	-69.5824		0.711286
56.305	-68.796	-71.727	-69.501	-67.919	-69.018	-69.3922		1.42556
56.335	-69.253	-71.733	-68.776	-67.957	-68.967	-69.3372		1.42337
56.366	-70.364	-71.906	-69.226	-69.1	-69.257	-69.9706		1.19605
56.396	-69.313	-68.271	-70.031	-69.377	-68.193	-69.037		0.787227
56.427	-69.418	-67.482	-70.93	-68.071	-69.505	-69.0812		1.34991
56.458	-70.187	-69.763	-70.61	-68.435	-70.492	-69.8974		0.88061
56.488	-72.842	-70.215	-70.335	-70.665	-70.896	-70.9906		1.06935
56.519	-71.343	-70.513	-70.674	-70.308	-71.003	-70.7682		0.409668
56.549	-68.784	-70.9	-72.357	-70.857	-70.868	-70.7532		1.27431
56.58	-70.811	-72.003	-70.995	-71.309	-69.117	-70.847		1.0684
56.61	-70.464	-68.393	-71.743	-71.948	-70.718	-70.6532		1.41533
56.641	-70.805	-68.957	-72.682	-70.734	-71.765	-70.9886		1.38711
56.671	-71.489	-70.464	-71.555	-69.964	-71.829	-71.0602		0.80263
56.702	-71.335	-70.307	-72.182	-70.743	-72.764	-71.4662		1.01003
56.732	-71.202	-70.975	-73.21	-71.758	-73.374	-72.1038		1.12295
56.763	-71.318	-71.198	-73.239	-71.627	-72.61	-71.9984		0.888069
56.793	-72.775	-70.895	-73.001	-71.306	-72.04	-72.0034		0.909234
56.824	-73.991	-71.145	-72.559	-71.37	-73.226	-72.4582		1.21015
56.854	-73.319	-72.776	-72.108	-71.869	-72.64	-72.5424		0.572139
56.885	-73.967	-73.773	-73.99	-73.107	-73.797	-73.7268		0.359925
56.915	-75.155	-73.329	-75.332	-74.037	-73.574	-74.2854		0.912972
56.946	-75.883	-72.664	-75.159	-72.609	-72.35	-73.733		1.65641
56.976	-74.289	-72.552	-74.745	-72.012	-72.954	-73.3104		1.1623
57.007	-73.442	-73.42	-75.681	-71.668	-73.606	-73.5634		1.42424
57.037	-73.424	-74.307	-75.061	-71.736	-75.777	-74.061		1.56657
57.068	-74.049	-73.727	-73.12	-72.426	-76.667	-73.9978		1.61568
57.098	-73.143	-72.563	-72.464	-71.239	-77.446	-73.371		2.3811
57.129	-72.566	-74.627	-73.278	-71.551	-76.08	-73.6204		1.77301
57.159	-72.826	-74.93	-74.12	-74.781	-75.439	-74.4192		1.00742
57.19	-72.849	-75.262	-74.925	-75.543	-73.982	-74.5122		1.10028
57.22	-72.185	-75.533	-72.884	-74.826	-74.525	-73.9906		1.40065
57.251	-71.944	-74.343	-72.031	-73.678	-74.034	-73.206		1.13737
57.281	-72.667	-72.942	-73.643	-72.25	-71.768	-72.654		0.708775
57.312	-73.688	-72.263	-72.19	-71.916	-71.005	-72.2124		0.965159
57.343	-73.674	-71.404	-69.786	-72.184	-71.576	-71.7248		1.40483
57.373	-74.7	-71.928	-69.896	-71.983	-71.233	-71.948		1.75336
57.404	-73.827	-71.328	-71.654	-72.213	-70.963	-71.997		1.12137
57.434	-72.198	-70.309	-70.982	-72.117	-70.783	-71.2778		0.839929
57.465	-70.943	-69.993	-72.051	-71.577	-70.15	-70.9428		0.888956
57.495	-71.422	-72.325	-74.513	-71.508	-70.22	-71.9976		1.59415
57.526	-71.627	-72.897	-70.645	-70.581	-70.181	-71.1862		1.09439
57.556	-70.412	-72.072	-70.999	-70.18	-70.52	-70.8366		0.752368
57.587	-68.744	-72.45	-72.435	-70.513	-69.762	-70.7808		1.64171
57.617	-68.32	-71.892	-71.038	-71.312	-70.183	-70.549		1.3899
57.648	-68.075	-72.265	-71.156	-69.916	-70.884	-70.4592		1.57372
57.678	-69.592	-68.671	-71.782	-68.896	-70.496	-69.8874		1.2757
57.709	-69.706	-66.894	-69.47	-71.351	-69.557	-69.3956		1.59762
57.739	-69.208	-69.326	-68.509	-70.7	-70.363	-69.6212		0.895676
57.77	-70.77	-72.569	-69.284	-70.532	-71.078	-70.8466		1.1797
57.8	-71.471	-71.893	-69.94	-71.215	-69.605	-70.8248		0.997705
57.831	-72.899	-70.626	-69.716	-70.9	-70.233	-70.8748		1.216
57.861	-71.991	-70.245	-70.628	-68.976	-70.063	-70.3806		1.08935
57.892	-69.854	-69.676	-70.85	-67.595	-69.877	-69.5704		1.19637
57.922	-69.487	-69.06	-70.099	-68.184	-68.665	-69.099		0.737842
57.953	-71.244	-70.065	-69.888	-69.401	-69.574	-70.0344		0.724339
57.983	-72.996	-69.346	-69.269	-70.413	-69.684	-70.3416		1.55121
58.014	-72.214	-68.838	-69.046	-71.12	-69.112	-70.066		1.5152
58.044	-71.495	-70.35	-69.493	-70.829	-70.021	-70.4376		0.765635
58.075	-71.051	-71.363	-69.823	-70.638	-71.394	-70.8538		0.651749
58.105	-69.843	-70.687	-69.625	-70.021	-70.234	-70.082		0.405839
58.136	-70.979	-71.27	-68.947	-70.243	-71.317	-70.5512		0.994306
58.167	-73.047	-72.118	-70.075	-72.106	-72.57	-71.9832		1.13473
58.197	-73.414	-71.168	-72.639	-71.869	-71.887	-72.1954		0.857171
58.228	-73.984	-72.096	-72.552	-73.118	-70.715	-72.493		1.2182
58.258	-71.866	-70.704	-71.259	-72.082	-68.953	-70.9728		1.25119
58.289	-71.358	-68.432	-70.681	-71.114	-68.889	-70.0948		1.34135
58.319	-71.189	-69.369	-71.425	-71.368	-71.457	-70.9616		0.896299
58.35	-71.463	-71.555	-72.079	-72.322	-71.372	-71.7582		0.417842
58.38	-71.556	-70.384	-71.631	-71.082	-70.458	-71.0222		0.588383
58.411	-70.804	-69.95	-70.381	-70.62	-70.742	-70.4994		0.347145
58.441	-70.937	-70.804	-70.23	-70.902	-71.499	-70.8744		0.45139
58.472	-71.403	-71.69	-70.042	-71.249	-70.716	-71.02		0.651331
58.502	-71.756	-71.98	-70.289	-71.824	-69.769	-71.1236		1.01924
58.533	-71.878	-71.563	-70.703	-72.024	-70.254	-71.2844		0.770834
58.563	-71.08	-71.119	-70.702	-71.467	-69.997	-70.873		0.559647
58.594	-69.068	-69.949	-70.597	-71.565	-70.785	-70.3928		0.9383
58.624	-69.061	-70.459	-68.936	-71.396	-72.314	-70.4332		1.4654
58.655	-72.649	-73.447	-67.691	-71.652	-72.726	-71.633		2.29441
58.685	-72.725	-73.67	-69.388	-70.797	-71.811	-71.6782		1.666
58.716	-70.469	-71.779	-72.022	-69.353	-70.045	-70.7336		1.14051
58.746	-69.609	-70.918	-71.098	-69.61	-69.842	-70.2154		0.732511
58.777	-70.202	-70.979	-69.941	-70.692	-71.442	-70.6512		0.600135
58.807	-69.689	-71.611	-69.85	-69.644	-71.658	-70.4904		1.04735
58.838	-69.582	-72.245	-69.539	-69.123	-70.637	-70.2252		1.25982
58.868	-70.22	-71.446	-69.806	-69.624	-70.698	-70.3588		0.735161
58.899	-69.874	-70.562	-71.018	-69.225	-71.791	-70.494		0.994506
58.929	-69.562	-71.226	-71.175	-69.915	-71.223	-70.6202		0.814748
58.96	-70.494	-71.273	-69.998	-71.059	-69.564	-70.4776		0.713379
58.99	-71.781	-71.437	-69.192	-70.422	-70.388	-70.644		1.01793
59.021	-70.783	-70.238	-69.019	-69.994	-71.141	-70.235		0.815151
59.052	-71.069	-69.543	-69.931	-71.722	-69.546	-70.3622		0.983848
59.082	-69.778	-69.767	-72.019	-71.623	-69.253	-70.488		1.24312
59.113	-69.007	-69.571	-72.168	-69.253	-70.048	-70.0094		1.26789
59.143	-70.155	-68.252	-73.083	-67.867	-68.076	-69.4866		2.20896
59.174	-69.7	-68.423	-71.079	-69.671	-67.516	-69.2778		1.36123
59.204	-71.033	-69.191	-70.272	-70.616	-68.634	-69.9492		1.0035
59.235	-70.087	-69.336	-69.537	-70.012	-70.832	-69.9608		0.580413
59.265	-70.452	-70.026	-68.695	-69.708	-70.688	-69.9138		0.779336
59.296	-70.645	-69.543	-67.796	-71.042	-69.539	-69.713		1.26184
59.326	-69.526	-69.92	-68.526	-70.565	-70.172	-69.7418		0.777693
59.357	-69.144	-69.464	-70.27	-69.808	-70.837	-69.9046		0.667993
59.387	-70.049	-67.276	-69.852	-68.641	-68.34	-68.8316		1.14249
59.418	-70.253	-69.168	-69.869	-68.594	-68.789	-69.3346		0.707631
59.448	-70.084	-69.624	-71.907	-69.515	-69.282	-70.0824		1.06088
59.479	-69.29	-67.045	-69.349	-69.678	-68.92	-68.8564		1.04772
59.509	-70.3	-67.877	-68.133	-69.622	-68.425	-68.8714		1.04135
59.54	-68.689	-68.935	-67.858	-70.448	-70.701	-69.3262		1.2107
59.57	-68.643	-68.691	-67.781	-70.235	-69.513	-68.9726		0.93455
59.601	-69.236	-70.272	-69.782	-68.895	-69.244	-69.4858		0.542162
59.631	-69.289	-68.443	-70.115	-68.715	-70.563	-69.425		0.902505
59.662	-69.395	-67.855	-69.328	-69.255	-71.793	-69.5252		1.41962
59.692	-68.953	-68.599	-68.874	-69.155	-69.309	-68.978		0.272017
59.723	-67.084	-69.646	-68.33	-68.806	-69.029	-68.579		0.960409
59.753	-67.396	-70.8	-67.82	-68.657	-68.706	-68.6758		1.31185
59.784	-69.489	-70.019	-69.502	-69.492	-68.694	-69.4392		0.474527
59.814	-69.744	-70.337	-70.942	-68.2	-69.052	-69.655		1.07355
59.845	-69.501	-68.824	-70.134	-67.954	-68.225	-68.9276		0.899509
59.875	-68.746	-68.416	-69.098	-68.26	-68.301	-68.5642		0.354178
59.906	-67.123	-70.141	-67.69	-67.204	-71.122	-68.656		1.84918
59.937	-67.579	-70.11	-67.792	-68.156	-72.982	-69.3238		2.27788
59.967	-67.877	-70.316	-69.81	-69.651	-71.117	-69.7542		1.19483
59.998	-69.373	-70.89	-70.262	-70.316	-69.84	-70.1362		0.567137
60.028	-69.862	-71.169	-70.419	-70.701	-69.276	-70.2854		0.736457
60.059	-69.77	-71.093	-69.326	-70.487	-69.023	-69.9398		0.847851
60.089	-70.494	-69.593	-67.811	-71.867	-69.841	-69.9212		1.4732
60.12	-68.302	-69.334	-66.86	-72.106	-70.639	-69.4482		2.03147
60.15	-67.381	-70.737	-67.108	-69.598	-70.14	-68.9928		1.64886
60.181	-67.91	-69.649	-67.868	-70.403	-71.202	-69.4064		1.49015
60.211	-69.962	-69.421	-67.292	-71.15	-70.613	-69.6876		1.48999
60.242	-71.046	-68.921	-68.004	-67.325	-69.52	-68.9632		1.43646
60.272	-71.345	-68.223	-69.995	-66.267	-68.056	-68.7772		1.94968
60.303	-69.633	-69.191	-68.599	-67.039	-68.187	-68.5298		0.999878
60.333	-68.384	-67.685	-68.404	-67.674	-67.87	-68.0034		0.365039
60.364	-67.415	-67.085	-69.706	-69.468	-67.732	-68.2812		1.21669
60.394	-67.705	-69.188	-69.708	-73.558	-68.772	-69.7862		2.2333
60.425	-68.807	-69.631	-70.13	-69.432	-70.51	-69.702		0.654793
60.455	-67.486	-69.09	-69.251	-66.563	-69.271	-68.3322		1.23955
60.486	-67.787	-69.182	-69.583	-67.755	-70.168	-68.895		1.08438
60.516	-67.989	-69.371	-69.796	-68.151	-69.165	-68.8944		0.788297
60.547	-68.839	-68.249	-68.613	-67.149	-67.587	-68.0874		0.7068
60.577	-69.615	-68.181	-68.204	-68.978	-68.803	-68.7562		0.596805
60.608	-68.12	-67.857	-68.628	-68.072	-68.576	-68.2506		0.336226
60.638	-66.969	-69.604	-68.41	-67.562	-68.841	-68.2772		1.03909
60.669	-66.632	-70.464	-68.885	-67.542	-69.376	-68.5798		1.5123
60.699	-68.003	-66.706	-68.942	-67.766	-68.589	-68.0012		0.860738
60.73	-68.768	-66.306	-69.233	-67.628	-68.252	-68.0374		1.13739
60.76	-69.134	-66.756	-70.281	-67.746	-67.896	-68.3626		1.36514
60.791	-68.754	-68.699	-69.838	-68.175	-67.574	-68.608		0.836532
60.822	-68.341	-68.424	-69.699	-69.842	-67.099	-68.681		1.12568
60.852	-67.535	-67.102	-71.705	-69.625	-68.377	-68.8688		1.85461
60.883	-67.643	-67.033	-71.776	-68.887	-68.859	-68.8396		1.82488
60.913	-69.182	-66.741	-68.004	-69.088	-68.864	-68.3758		1.02547
60.944	-67.935	-66.353	-67.772	-68.144	-66.853	-67.4114		0.770213
[truncated: 5,343 more rows]

## Sheet: 10cm difference graphs 
					Prey generated sounds all frequencies 0-250 kHz																			Prey generated sounds owl best listening frequencies are from 3-9 kHz

## Sheet: 20cm difference graphs 
Prey generated sounds all frequencies 0-250 kHz																				Prey generated sounds owl best listening frequencies are from 3-9 kHz

## Sheet: 40cm difference graphs 
Prey generated sounds all frequencies 0-250 kHz																				Prey generated sounds owl best listening frequencies are from 3-9 kHz

## Sheet: 80cm difference graphs 
Prey generated sounds all frequencies 0-250 kHz																				Prey generated sounds owl best listening frequencies are from 3-9 kHz

## Sheet: 160cm difference graphs 
Prey generated sounds all frequencies 0-250 kHz																				Prey generated sounds owl best listening frequencies are from 3-9 kHz
