# Supplementary material for: Acoustic wave response to groove arrays in model ears
Source: PLoS One. 2021 Nov 29;16(11):e0260020. doi: 10.1371/journal.pone.0260020 (PMC8629259; doi:10.1371/journal.pone.0260020)
Supplement: S3 Supporting information — (XLSX) [file pone.0260020.s003.xlsx]

## Sheet: 3m10g160cm 40k
kHz	3m10g a	3m10g b	3m10g c	3m10g d	3m10g e
0	-93.414	-93.516	-93.794	-93.988	-94.286
0.031	-99.438	-99.49	-99.802	-99.99	-100.252			avg	std error	mean
0.061	-124.706	-123.219	-123.317	-123.855	-124.903			40	0.222053	-27.7536
0.092	-125.092	-124.541	-122.615	-124.366	-125.169			80	0.61938	-91.05
0.122	-125.159	-125.785	-123.28	-124.811	-125.962			120	0.328429	-74.184
0.153	-124.141	-124.899	-125.57	-124.452	-124.795			160	0.184306	-93.018
0.183	-123.289	-123.839	-125.162	-124.059	-123.081			200	0.52541	-88.5942
0.214	-123.818	-124.326	-124.906	-124.311	-122.735					-374.6
0.244	-123.024	-124.536	-122.015	-123.846	-122.466
0.275	-122.905	-123.952	-122.081	-122.679	-124.4
0.305	-123.697	-122.744	-123	-121.887	-123.839
0.336	-123.261	-121.9	-123.507	-122.28	-123.033
0.366	-124.006	-122.673	-122.828	-122.029	-122.626
0.397	-122.429	-122.352	-123.527	-121.256	-123.489
0.427	-121.852	-122.83	-123.555	-121.511	-122.578
0.458	-122.905	-123.071	-121.851	-122.372	-120.898
0.488	-122.863	-122.482	-120.704	-122.612	-121.857
0.519	-122.552	-122.437	-120.987	-122.192	-122.333
0.549	-123.059	-121.034	-122.191	-121.86	-122.56
0.58	-121.171	-119.869	-122.932	-120.777	-120.253
0.61	-119.968	-122.001	-122.633	-120.498	-120.218
0.641	-120.544	-122.304	-121.085	-119.89	-121.098
0.671	-120.96	-121.896	-121.286	-120.626	-120.269
0.702	-120.474	-120.203	-121.541	-120.432	-120.079
0.732	-120.425	-119.355	-121.03	-120.801	-121.454
0.763	-119.068	-119.662	-119.512	-119.977	-120.052
0.793	-118.628	-119.879	-119.174	-119.019	-118.424
0.824	-120.03	-120.015	-119.19	-119.625	-118.742
0.854	-118.548	-119.83	-118.374	-120.553	-120.128
0.885	-118.627	-119.091	-117.986	-120.045	-120.471
0.916	-119.793	-119.27	-118.077	-118.241	-120.957
0.946	-118.007	-118.382	-118.527	-118.106	-120.111
0.977	-118.228	-119.079	-118.228	-118.635	-118.328
1.007	-119.179	-118.283	-118.038	-118.231	-117.915
1.038	-118.233	-118.333	-118.434	-118.997	-117.824
1.068	-117.299	-118.793	-117.241	-116.931	-117.281
1.099	-116.016	-116.834	-116.187	-116.064	-118.882
1.129	-115.978	-116.41	-118.144	-117.368	-118.793
1.16	-118.049	-117.438	-117.454	-116.532	-116.683
1.19	-118.161	-117.114	-116.545	-116.336	-115.715
1.221	-117.437	-117.245	-117.176	-117.946	-117.817
1.251	-117.036	-116.893	-117.186	-117.299	-116.363
1.282	-115.929	-117.308	-117.208	-117.23	-115.225
1.312	-116.042	-116.772	-116.93	-117.041	-116.206
1.343	-115.519	-115.209	-116.014	-117.054	-115.757
1.373	-115.074	-115.228	-115.881	-117.494	-115.427
1.404	-114.546	-115.486	-115.786	-116.594	-115.905
1.434	-116.237	-116.48	-116.547	-115.095	-114.237
1.465	-115.91	-116.452	-116.195	-115.145	-114.249
1.495	-116.167	-115.264	-116.101	-115.132	-115.78
1.526	-116.716	-114.668	-115.276	-115.394	-115.284
1.556	-115.289	-113.952	-114.292	-114.219	-115.865
1.587	-115.187	-113.686	-114.577	-114.249	-116.315
1.617	-113.671	-112.674	-114.29	-113.54	-114.248
1.648	-113.565	-111.502	-114.698	-113.09	-113.144
1.678	-114.371	-110.575	-113.196	-114.148	-111.718
1.709	-114.297	-112.733	-113.483	-114.113	-111.868
1.74	-112.125	-112.569	-114.499	-113.741	-113.271
1.77	-110.873	-111.99	-114.071	-112.179	-112.893
1.801	-112.334	-112.878	-113.679	-112.566	-113.155
1.831	-114.474	-112.625	-114.021	-113.988	-113.526
1.862	-113.364	-111.939	-111.812	-112.571	-112.532
1.892	-112.343	-112.989	-112.111	-112.641	-112.955
1.923	-111.447	-112.035	-113.351	-113.068	-112.431
1.953	-111.124	-112.533	-112.071	-112.474	-110.088
1.984	-111.644	-111.188	-111.277	-113.687	-111.449
2.014	-110.964	-110.442	-111.605	-113.575	-111.636
2.045	-111.095	-111.603	-111.608	-112.993	-111.582
2.075	-110.773	-112.493	-110.635	-112.199	-111.919
2.106	-110.933	-111.324	-110.236	-110.673	-110.711
2.136	-110.133	-110.541	-111.141	-109.892	-111.623
2.167	-110.44	-110.782	-111.782	-110.579	-111.14
2.197	-111.272	-111.112	-111.116	-111.779	-111.76
2.228	-110.878	-112.645	-111.037	-111.314	-110.167
2.258	-110.485	-111.662	-110.732	-110.934	-109.717
2.289	-110.364	-111.447	-110.892	-110.253	-109.945
2.319	-110.104	-109.771	-110.876	-109.287	-109.859
2.35	-108.939	-110.028	-110.711	-109.231	-108.407
2.38	-108.997	-110.402	-110.674	-111.001	-108.979
2.411	-109.006	-110.873	-110.446	-110.837	-111.663
2.441	-109.745	-110.143	-111.284	-110.514	-109.513
2.472	-110.485	-109.334	-110.713	-109.695	-109.433
2.502	-110.983	-108.901	-109.485	-107.325	-108.431
2.533	-109.425	-108.093	-109.523	-105.888	-107.305
2.563	-106.717	-107.482	-109.128	-105.956	-107.606
2.594	-105.609	-106.741	-108.363	-105.544	-107.736
2.625	-105.223	-108.091	-108.084	-105.928	-107.745
2.655	-106.046	-108.648	-108.096	-107.348	-105.72
2.686	-107.769	-107.735	-107.907	-107.181	-106.426
2.716	-107.913	-106.374	-108.844	-106.753	-106.724
2.747	-105.896	-108.418	-108.514	-105.784	-107.587
2.777	-105.283	-107.99	-108.322	-105.602	-106.349
2.808	-105.81	-106.999	-108.419	-106.384	-105.805
2.838	-103.495	-107.384	-107.401	-106.892	-106.092
2.869	-100.312	-106.118	-107.264	-105.698	-104.929
2.899	-99.434	-105.946	-106.763	-104.941	-104.158
2.93	-99.811	-105.098	-106.939	-105.755	-101.944
2.96	-101.693	-104.909	-107.66	-103.63	-103.932
2.991	-104.781	-105.27	-107.406	-102.834	-104.298
3.021	-105.508	-100.199	-106.932	-102.478	-102.573
3.052	-106.482	-101.452	-106.159	-101.595	-100.597
3.082	-105.349	-101.091	-107.835	-102.59	-100.759
3.113	-105.896	-102.159	-107.05	-101.059	-100.626
3.143	-106.278	-100.983	-105.905	-102.325	-101.847
3.174	-104.693	-99.226	-105.876	-99.755	-102.92
3.204	-103.227	-99.336	-107.219	-98.427	-102.129
3.235	-104.807	-97.47	-105.914	-97.159	-99.935
3.265	-105.194	-90.149	-104.428	-96.681	-99.463
3.296	-105.006	-93.574	-103.631	-96.996	-99.747
3.326	-105.192	-96.492	-102.873	-99.007	-94.91
3.357	-104.856	-92.104	-103.141	-100.631	-91.795
3.387	-105.005	-89.521	-101.343	-96.813	-92.034
3.418	-104.372	-89.965	-101.702	-95.681	-92.369
3.448	-104.124	-91.8	-101.52	-95.682	-94.606
3.479	-104.084	-87.66	-102.418	-94.738	-93.902
3.51	-103.257	-93.047	-104.518	-97.583	-94.093
3.54	-103.361	-93.216	-103.642	-97.588	-92.314
3.571	-103.276	-93.739	-101.519	-99.155	-93.45
3.601	-102.675	-96.619	-100.408	-99.085	-93.708
3.632	-103.34	-97.915	-101.886	-98.973	-96.087
3.662	-101.485	-96.782	-103.341	-98.012	-92.829
3.693	-101.144	-99.51	-102.595	-98.996	-94.543
3.723	-103.279	-96.452	-101.804	-99.008	-96.293
3.754	-104.652	-95.375	-98.535	-101.748	-97.325
3.784	-103.16	-97.281	-99.782	-100.651	-95.098
3.815	-101.215	-96.972	-101.945	-96.899	-95.537
3.845	-101.152	-96.595	-102.721	-97.349	-98.219
3.876	-98.429	-96.875	-101.598	-98.866	-99.553
3.906	-97.024	-101.376	-102.684	-101.472	-99.185
3.937	-97.11	-101.029	-103.961	-100.36	-98.636
3.967	-98.477	-101.968	-103.486	-101.152	-98.004
3.998	-100.265	-101.002	-103.101	-99.546	-98.963
4.028	-102.908	-100.117	-101.275	-99.651	-99.362
4.059	-102.53	-100.276	-100.926	-99.536	-98.341
4.089	-102.485	-99.363	-102.27	-99.428	-99.872
4.12	-102.494	-101.215	-102.95	-99.583	-96.406
4.15	-102.006	-100.754	-102.326	-99.774	-98.574
4.181	-100.262	-99.806	-103.081	-100.229	-98.999
4.211	-100.779	-101.422	-102.16	-98.891	-99.281
4.242	-100.908	-101.596	-101.98	-98.149	-99.991
4.272	-100.705	-101.558	-103.372	-98.653	-98.991
4.303	-101.929	-101.193	-102.62	-99.694	-98.475
4.333	-100.674	-100.885	-100.432	-99.117	-97.909
4.364	-100.683	-99.728	-100.295	-99.892	-98.243
4.395	-102.266	-99.442	-100.522	-101.127	-98.557
4.425	-101.946	-101.441	-102.159	-100.797	-97.554
4.456	-99.578	-102.442	-103.536	-100.457	-100.244
4.486	-97.185	-101.124	-102.864	-100.13	-99.188
4.517	-98.325	-102.344	-103.343	-100.832	-97.33
4.547	-99.736	-102.049	-101.471	-101.751	-98.42
4.578	-98.83	-100.286	-99.959	-101.133	-99.418
4.608	-98.697	-101.483	-100.952	-101.204	-99.739
4.639	-97.845	-100.966	-101.649	-101.94	-99.776
4.669	-98.919	-101.224	-101.813	-100.983	-100.372
4.7	-100.559	-100.894	-102.318	-100.085	-98.764
4.73	-99.519	-100.646	-100.961	-99.806	-98.56
4.761	-99.714	-100.456	-100.967	-100.501	-99.076
4.791	-100.102	-99.332	-101.552	-98.81	-98.707
4.822	-100.257	-100.198	-101.527	-100.797	-99.199
4.852	-98.2	-99.952	-100.034	-100.228	-98.899
4.883	-97.379	-100.442	-100.162	-99.65	-100.133
4.913	-97.718	-100.794	-100.637	-99.346	-100.228
4.944	-97.763	-99.871	-100.897	-100.023	-100.251
4.974	-99.276	-100.218	-100.273	-100.65	-100.436
5.005	-100.151	-100.005	-101.028	-100.265	-99.456
5.035	-99.099	-99.704	-100.682	-99.813	-99.192
5.066	-99.539	-98.985	-99.243	-99.634	-99.654
5.096	-101.426	-98.247	-100.012	-99.823	-99.486
5.127	-99.912	-97.888	-100.288	-99.311	-99.905
5.157	-99.475	-99.459	-100.032	-100.81	-100.051
5.188	-98.977	-100.88	-100.943	-100.69	-99.424
5.219	-98.918	-101.838	-100.762	-99.569	-98.395
5.249	-100.402	-100.665	-99.962	-99.819	-97.706
5.28	-101.662	-101.234	-100.289	-99.461	-98.773
5.31	-99.511	-99.397	-101.381	-99.007	-99.119
5.341	-98.332	-99.395	-99.914	-99.683	-99.421
5.371	-98.824	-99.718	-99.879	-99.298	-100.07
5.402	-99.192	-99.708	-100.461	-98.577	-98.925
5.432	-98.678	-98.385	-100.02	-97.895	-97.812
5.463	-97.421	-98.923	-98.816	-98.365	-97.803
5.493	-97.397	-99.871	-98.507	-99.258	-97.653
5.524	-98.682	-99.179	-100.778	-98.652	-99.05
5.554	-98.99	-98.409	-98.861	-98.734	-98.466
5.585	-97.984	-98.899	-98.199	-99.822	-98.468
5.615	-98.31	-98.021	-99.373	-97.879	-97.953
5.646	-99.001	-98.555	-99.307	-98.294	-97.398
5.676	-99.247	-98.859	-99.204	-98.681	-97.72
5.707	-99.35	-99.067	-99.223	-98.151	-98.379
5.737	-99.468	-97.189	-99.264	-99.495	-98.307
5.768	-98.161	-97.319	-99.575	-99.144	-97.199
5.798	-97.606	-98.431	-98.964	-97.931	-97.726
5.829	-97.037	-97.268	-97.961	-98.713	-96.87
5.859	-98.814	-97.153	-98.831	-98.621	-95.97
5.89	-100.118	-97.256	-100.235	-98.82	-96.097
5.92	-98.06	-98.316	-99.664	-98.653	-96.77
5.951	-98.001	-97.814	-98.001	-98.126	-97.593
5.981	-97.798	-97.7	-98.244	-97.93	-98.006
6.012	-97.385	-98.251	-98.49	-98.478	-97.671
6.042	-98.596	-98.506	-98.292	-98.713	-96.428
6.073	-97.105	-96.28	-99.713	-97.485	-96.211
6.104	-96.258	-96.716	-97.897	-98.122	-97.337
6.134	-95.937	-96.843	-97.606	-97.951	-97.527
6.165	-96.728	-96.601	-96.484	-97.239	-97.796
6.195	-96.181	-97.847	-96.958	-97.108	-97.529
6.226	-95.93	-97.855	-98.571	-97.47	-95.857
6.256	-97.059	-98.056	-98.356	-95.976	-96.567
6.287	-96.971	-97.894	-97.911	-95.591	-96.612
6.317	-97.009	-96.704	-96.313	-95.475	-95.786
6.348	-97.283	-97.298	-96.679	-95.785	-95.85
6.378	-97.213	-96.52	-97.173	-98.004	-95.959
6.409	-95.506	-95.365	-96.631	-96.35	-96.594
6.439	-95.868	-95.911	-96.843	-95.985	-96.593
6.47	-96.389	-97.166	-96.877	-98.143	-96.032
6.5	-96.12	-96.746	-96.45	-97.094	-96.183
6.531	-96.215	-96.301	-96.476	-95.725	-95.727
6.561	-97.777	-95.855	-96.789	-95.821	-95.449
6.592	-96.757	-96.72	-97.25	-96.836	-96.1
6.622	-95.7	-97.041	-96.722	-96.228	-96.002
6.653	-95.884	-97.498	-96.601	-95.346	-96.737
6.683	-96.661	-97.199	-96.386	-95.767	-97.651
6.714	-96.953	-96.881	-96.99	-96.37	-98.443
6.744	-96.031	-95.565	-96.622	-96.361	-97.921
6.775	-95.907	-96.004	-96.526	-96.919	-97.201
6.805	-95.961	-96.59	-96.348	-97.116	-96.922
6.836	-95.91	-95.598	-96.251	-95.61	-95.176
6.866	-96.205	-95.314	-95.828	-95.106	-94.934
6.897	-96.347	-95.789	-95.662	-94.987	-96.213
6.927	-96.3	-95.345	-95.505	-95.241	-97.211
6.958	-95.405	-96.046	-94.688	-97.535	-96.459
6.989	-96.566	-94.443	-94.576	-95.835	-95.724
7.019	-96.163	-93.542	-96.147	-94.155	-95.536
7.05	-95.47	-95.166	-96.32	-94.873	-94.918
7.08	-96.153	-96.447	-96.082	-96.999	-95.349
7.111	-96.331	-95.927	-95.393	-96.883	-95.458
7.141	-96.848	-95.565	-95.794	-95.801	-93.516
7.172	-95.525	-95.919	-95.726	-95.737	-94.798
7.202	-95.304	-96.539	-95.341	-96.428	-95.469
7.233	-95.047	-96.315	-95.486	-96.38	-95.757
7.263	-95.367	-96.162	-95.975	-96.478	-95.127
7.294	-95.164	-95.674	-96.619	-95.518	-96.107
7.324	-95.41	-94.545	-96.757	-95.789	-95.838
7.355	-93.656	-94.855	-95.381	-95.836	-96.497
7.385	-94.314	-96.19	-95.099	-94.725	-95.35
7.416	-96.283	-95.704	-95.286	-95.747	-93.996
7.446	-96.063	-95.163	-96.099	-96.084	-93.671
7.477	-95.839	-94.823	-95.944	-94.674	-94.509
7.507	-95.285	-93.699	-95.384	-94.581	-94.959
7.538	-95.284	-94.098	-95.581	-95.235	-94.273
7.568	-95.151	-94.151	-95.108	-95.371	-94.159
7.599	-94.08	-94.786	-95.643	-94.889	-94.539
7.629	-93.865	-95.023	-95.27	-94.795	-94.718
7.66	-96.106	-95.295	-94.332	-95.83	-95.504
7.69	-95.356	-95.678	-95.231	-96.058	-94.855
7.721	-93.549	-94.936	-94.439	-95.106	-94.496
7.751	-94.709	-94.477	-94.488	-95.116	-95.817
7.782	-94.486	-94.516	-93.902	-94.655	-95.049
7.813	-95.046	-94.406	-94.473	-94.522	-94.048
7.843	-95.086	-94.421	-94.841	-95.033	-94.065
7.874	-94.987	-95.448	-94.986	-94.584	-94.002
7.904	-93.957	-94.638	-94.833	-94.545	-95.175
7.935	-93.526	-94.678	-94.094	-93.996	-94.413
7.965	-93.696	-94.096	-93.849	-94.408	-93.684
7.996	-94.311	-93.394	-94.658	-94.921	-93.312
8.026	-93.951	-93.327	-95.403	-95.974	-93.656
8.057	-92.755	-94.128	-94.579	-94.618	-93.071
8.087	-93.358	-94.545	-92.904	-94.151	-93.173
8.118	-94.07	-94.975	-92.455	-93.73	-94.305
8.148	-94.397	-94.222	-94.299	-93.905	-93.065
8.179	-92.648	-94.45	-95.149	-93.726	-93.79
8.209	-92.492	-93.735	-93.182	-94.968	-93.816
8.24	-95.359	-92.643	-92.986	-93.324	-94.128
8.27	-94.457	-93.502	-93.561	-94.018	-93.281
8.301	-94.474	-94.653	-93.979	-95.341	-94.153
8.331	-93.743	-93.157	-93.873	-94.331	-95.376
8.362	-94.72	-93.108	-94.719	-93.904	-94.522
8.392	-94.084	-95.115	-94.651	-93.858	-93.611
8.423	-92.509	-94.65	-93.228	-94.859	-92.756
8.453	-93.533	-94.902	-92.674	-93.786	-93.637
8.484	-94.475	-94.41	-93.037	-94.13	-92.784
8.514	-93.989	-93.696	-93.128	-93.175	-92.5
8.545	-92.505	-94.373	-93.484	-93.237	-92.803
8.575	-92.414	-94.532	-93.415	-94.161	-92.719
8.606	-92.564	-94.222	-95.163	-95.026	-92.982
8.636	-92.525	-94.606	-94.464	-93.13	-91.685
8.667	-94.593	-94.298	-93.121	-92.65	-93.155
8.698	-94.419	-94.605	-94.779	-93.253	-93.6
8.728	-93.213	-94.531	-93.934	-94.296	-92.269
8.759	-92.738	-93.239	-93.643	-93.182	-93.051
8.789	-92.511	-93.694	-93.13	-93.008	-93.463
8.82	-91.863	-93.505	-92.743	-93.438	-93.164
8.85	-92.963	-93.013	-93.417	-93.365	-94.644
8.881	-93.754	-93.631	-93.25	-93.758	-93.876
8.911	-94.085	-93.208	-93.465	-93.392	-91.836
8.942	-94.174	-92.073	-92.663	-92.904	-93.081
8.972	-93.993	-92.518	-93.342	-91.877	-92.352
9.003	-94.758	-93.112	-93.313	-93.234	-92.14
9.033	-94.036	-92.956	-92.909	-92.184	-91.513
9.064	-91.847	-92.767	-93.425	-93.066	-92.512
9.094	-91.342	-93.516	-92.478	-92.796	-92.949
9.125	-91.769	-93.537	-92.184	-91.247	-92.39
9.155	-92.729	-93.716	-92.92	-91.337	-92.57
9.186	-93.236	-94.544	-93.545	-92.56	-93.432
9.216	-93.549	-93.734	-94.418	-92.503	-93.908
9.247	-93.429	-92.605	-93.292	-92.749	-92.709
9.277	-92.039	-93.456	-91.693	-92.562	-91.597
9.308	-92.039	-93.914	-92.263	-92.855	-91.234
9.338	-93.293	-92.457	-91.421	-91.619	-92.52
9.369	-93.096	-93.843	-91.426	-92.208	-93.086
9.399	-92.722	-93.497	-91.775	-93.056	-93.534
9.43	-92.706	-93.405	-92.361	-92.381	-93.996
9.46	-91.823	-92.459	-92.176	-91.681	-93.879
9.491	-91.86	-92.275	-91.667	-92.005	-93.533
9.521	-91.688	-92.635	-91.604	-92.455	-92.941
9.552	-92.825	-92.238	-91.898	-92.963	-92.428
9.583	-92.757	-90.909	-92.461	-92.755	-93.377
9.613	-91.251	-91.868	-91.193	-94.503	-92.258
9.644	-91.987	-92.849	-91.836	-92.717	-91.411
9.674	-92.268	-92.51	-92.848	-91.413	-90.592
9.705	-92.178	-91.791	-92.217	-92.51	-91.323
9.735	-91.562	-91.843	-91.485	-92.233	-92.1
9.766	-91.533	-90.852	-91.69	-93.255	-91.234
9.796	-92.293	-92.027	-91.602	-93.625	-92.273
9.827	-93.311	-92.985	-92.288	-92.851	-92.431
9.857	-91.964	-91.632	-92.441	-91.982	-92.088
9.888	-90.938	-91.935	-91.479	-91.658	-92.504
9.918	-92.049	-92.194	-90.195	-92.133	-92.018
9.949	-92.901	-92.386	-91.218	-92.278	-91.009
9.979	-92.614	-92.767	-92.757	-92.118	-92.037
10.01	-91.814	-93.204	-92.23	-92.231	-92.724
10.04	-92.365	-92.806	-91.882	-92.243	-91.664
10.071	-92.272	-92.101	-91.262	-90.933	-91.488
10.101	-91.119	-91.807	-91.719	-91.04	-91.423
10.132	-92.257	-92.068	-92.322	-91.433	-91.494
10.162	-91.138	-92.41	-92.346	-91.381	-91.343
10.193	-91.858	-91.384	-92.363	-91.552	-93.064
10.223	-91.791	-92.481	-92.142	-92.88	-93.915
10.254	-92.058	-92.968	-92.136	-91.351	-93.354
10.284	-91.383	-91.875	-90.636	-93.032	-91.894
10.315	-90.622	-90.701	-92.35	-91.654	-91.897
10.345	-91.538	-90.635	-92.076	-91.392	-92.564
10.376	-91.582	-91.663	-92.398	-91.637	-93.586
10.406	-91.641	-92.131	-92.022	-90.572	-91.248
10.437	-91.682	-92.236	-91.872	-91.635	-90.581
10.468	-90.417	-92.04	-92.362	-93.896	-91.11
10.498	-89.921	-92.334	-90.619	-92.601	-91.76
10.529	-90.363	-91.132	-92.123	-91.752	-92.388
10.559	-91.322	-90.201	-91.568	-91.177	-91.225
10.59	-91.003	-90.39	-90.429	-90.65	-92.169
10.62	-91.61	-90.878	-90.42	-91.033	-92.387
10.651	-91.893	-91.208	-90.681	-91.003	-91.64
10.681	-91.204	-90.95	-91.317	-90.687	-92.123
10.712	-91.595	-90.862	-91.565	-91.615	-91.009
10.742	-92.334	-90.769	-91.034	-90.669	-90.769
10.773	-91.355	-91.398	-91.096	-90.505	-90.335
10.803	-91.711	-90.876	-90.824	-92.371	-90.843
10.834	-90.694	-91.566	-90.064	-90.902	-92.171
10.864	-90.041	-91.294	-90.965	-90.114	-91.002
10.895	-91.19	-90.433	-91.067	-90.154	-90.207
10.925	-92.222	-92.046	-91.245	-89.627	-91.924
10.956	-92.633	-91.033	-89.819	-90.376	-91.5
10.986	-91.741	-90.617	-90.081	-91.141	-92.358
11.017	-91.05	-90.592	-90.769	-92.205	-91.666
11.047	-91.412	-90.876	-90.935	-92.519	-92.038
11.078	-90.539	-91.889	-91.219	-92.173	-91.398
11.108	-90.814	-91.619	-90.33	-90.901	-91.421
11.139	-91.266	-91.891	-89.342	-89.783	-92.105
11.169	-91.69	-92.749	-91.059	-90.918	-91.923
11.2	-91.841	-90.815	-93.216	-90.813	-90.878
11.23	-91.004	-90.935	-92.148	-91.252	-90.866
11.261	-90.749	-90.875	-91.406	-90.68	-90.992
11.292	-90.674	-90.565	-89.727	-90.883	-90.278
11.322	-90.665	-90.649	-90.292	-90.377	-90.996
11.353	-90.921	-90.811	-91.48	-91.26	-90.71
11.383	-89.99	-90.088	-91.062	-90.683	-90.199
11.414	-90.548	-90.751	-91.753	-91.229	-91.859
11.444	-90.997	-91.249	-91.14	-90.014	-92.67
11.475	-90.686	-89.408	-90.14	-89.836	-90.308
11.505	-89.672	-89.983	-91.18	-89.991	-90.917
11.536	-90.017	-91.873	-90.627	-91.191	-91.078
11.566	-90.683	-91.376	-89.4	-91.512	-90.51
11.597	-90.454	-91.202	-91.811	-89.929	-91.38
11.627	-90.277	-91.532	-91.324	-89.103	-90.631
11.658	-90.257	-90.209	-89.778	-89.417	-90.524
11.688	-91.133	-90.47	-90.533	-90.029	-90.201
11.719	-91.143	-90.713	-89.88	-90.011	-88.953
11.749	-90.35	-91.032	-90.453	-90.097	-89.117
11.78	-90.652	-91.126	-89.958	-90.493	-89.563
11.81	-89.738	-90.876	-89.617	-89.579	-89.542
11.841	-89.522	-89.524	-89.923	-89.117	-90.512
11.871	-88.786	-90.106	-89.777	-89.479	-90.715
11.902	-89.679	-89.489	-90.694	-90.085	-89.431
11.932	-90.335	-88.852	-89.89	-90.022	-89.274
11.963	-91.36	-90.247	-89.841	-89.788	-89.857
11.993	-91.316	-90.158	-89.989	-90.496	-89.445
12.024	-91.429	-90.108	-89.749	-90.492	-89.531
12.054	-91.028	-90.863	-89.78	-90.459	-90.732
12.085	-90.648	-90.296	-89.644	-89.897	-90.384
12.115	-90.822	-89.789	-89.964	-89.89	-89.634
12.146	-89.837	-90.007	-90.698	-91.223	-89.783
12.177	-89.845	-89.17	-90.161	-91.49	-90.652
12.207	-90.003	-90.25	-89.711	-90.261	-91.78
12.238	-89.758	-90.956	-89.817	-90.169	-91.641
12.268	-90.139	-90.323	-89.905	-90.872	-91.311
12.299	-91.833	-91.511	-89.144	-90.357	-90.879
12.329	-90.474	-90.328	-89.579	-90.019	-89.955
12.36	-90.387	-90.003	-90.687	-90.845	-90.291
12.39	-89.74	-90.495	-90.192	-90.562	-91.307
12.421	-89.507	-89.982	-90.129	-89.333	-90.517
12.451	-90.698	-90.859	-90.571	-89.31	-90.882
12.482	-90.891	-90.122	-89.96	-90.078	-90.708
12.512	-90.8	-90.198	-89.219	-90.195	-90.777
12.543	-91.788	-89.78	-89.383	-89.626	-90.133
12.573	-92.198	-89.18	-90.086	-89.928	-89.62
12.604	-90.708	-90.931	-89.273	-90.097	-88.768
12.634	-89.349	-90.275	-89.047	-90.55	-88.694
12.665	-90.802	-90.328	-89.914	-90.606	-88.962
12.695	-88.979	-90.309	-89.789	-90.424	-89.649
12.726	-89.097	-90.685	-89.973	-91.527	-90.517
12.756	-90.607	-90.473	-89.89	-90.545	-90.42
12.787	-91.601	-91.078	-91.726	-89.824	-89.16
12.817	-91.502	-90.111	-91.432	-90.009	-89.46
12.848	-89.242	-90.138	-90.52	-89.527	-89.838
12.878	-89.305	-89.909	-90.281	-89.594	-89.277
12.909	-90.767	-90.398	-90.182	-90.462	-89.461
12.939	-91.529	-90.16	-91.779	-89.797	-89.566
12.97	-90.236	-89.396	-91.25	-89.999	-89.377
13	-89.868	-89.233	-90.675	-89.866	-90.525
13.031	-89.98	-89.461	-91.428	-90.143	-90.868
13.062	-90.001	-89.087	-89.808	-90.153	-90.969
13.092	-88.894	-89.653	-90.519	-90.121	-89.892
13.123	-88.89	-90.766	-90.489	-89.355	-88.457
13.153	-89.623	-89.602	-89.371	-88.873	-88.977
13.184	-91.105	-88.682	-89.81	-89.028	-89.815
13.214	-90.542	-88.825	-90.045	-89.517	-90.918
13.245	-90.666	-88.625	-90.111	-89.535	-89.523
13.275	-89.552	-88.231	-89.216	-89.549	-90.128
13.306	-89.492	-89.396	-89.373	-90.677	-90.437
13.336	-88.924	-90.997	-89.214	-89.063	-90.784
13.367	-89.95	-91.648	-89.788	-89.111	-90.163
13.397	-89.658	-90.566	-90.974	-89.872	-90.793
13.428	-88.196	-90.721	-89.493	-89.881	-91.148
13.458	-88.812	-89.848	-88.998	-89.258	-89.184
13.489	-89.329	-89.946	-88.925	-89.181	-89.775
13.519	-90.038	-90.147	-89.353	-89.329	-89.637
13.55	-90.818	-90.24	-89.879	-90.773	-90.1
13.58	-90.347	-89.854	-90.347	-90.868	-90.796
13.611	-89.306	-90.238	-89.57	-89.474	-90.583
13.641	-88.796	-89.545	-88.99	-89.985	-89.736
13.672	-89.521	-88.755	-89.805	-89.017	-89.619
13.702	-90.141	-89.446	-89.08	-88.123	-90.403
13.733	-89.722	-90.13	-88.432	-89.46	-90.358
13.763	-89.969	-88.858	-89.233	-89.25	-89.047
13.794	-89.545	-88.861	-90.401	-89.001	-89.934
13.824	-89.004	-88.865	-89.708	-89.676	-90.324
13.855	-89.585	-91.057	-90.829	-90.525	-91.598
13.885	-89.591	-89.089	-90.756	-89.512	-90.538
13.916	-90.159	-89.211	-90.1	-89.919	-88.812
13.947	-91.467	-89.947	-88.911	-90.098	-89.106
13.977	-90.335	-89.458	-89.131	-90.105	-91.772
14.008	-89.4	-89.619	-88.725	-88.675	-90.379
14.038	-89.769	-90.185	-89.832	-90.195	-88.359
14.069	-90.746	-89.961	-90.011	-90.543	-88.155
14.099	-90.604	-88.686	-89.92	-87.893	-90.489
14.13	-89.128	-89.456	-90.186	-89.152	-91.248
14.16	-88.904	-91.064	-89.975	-90.064	-90.294
14.191	-88.536	-89.13	-89.749	-89.366	-88.552
14.221	-89.566	-88.442	-88.462	-88.504	-88.461
14.252	-89.672	-89.765	-88.452	-88.238	-88.611
14.282	-89.379	-90.808	-89.407	-89.819	-89.662
14.313	-89.022	-90.239	-90.558	-91.113	-89.434
14.343	-89.243	-90.104	-89.582	-89.932	-89.026
14.374	-89.3	-90.307	-89.219	-89.856	-88.91
14.404	-89.617	-90.615	-88.569	-89.203	-89.525
14.435	-89.21	-90.521	-88.298	-89.891	-89.844
14.465	-88.107	-90.806	-87.632	-89.555	-89.482
14.496	-89.341	-90.386	-88.668	-88.531	-88.925
14.526	-89.354	-88.776	-90.008	-89.377	-89.014
14.557	-89.774	-89.466	-89.846	-89.819	-89.217
14.587	-90.509	-89.852	-89.412	-89.903	-89.77
14.618	-89.68	-90.834	-90.08	-89.333	-90.234
14.648	-88.937	-90.02	-89.318	-88.463	-89.987
14.679	-89.06	-89.032	-88.926	-89.128	-90.333
14.709	-88.832	-88.762	-89.249	-89.041	-91.124
14.74	-89.84	-88.517	-88.699	-87.797	-89.284
14.771	-88.984	-88.365	-89.563	-88.582	-88.678
14.801	-87.664	-88.614	-89.193	-89.455	-90.515
14.832	-87.233	-88.362	-88.266	-89.342	-90.049
14.862	-87.439	-88.663	-89.161	-88.645	-89.367
14.893	-88.154	-88.965	-90.081	-89.284	-89.447
14.923	-89.209	-89.311	-89.72	-89.953	-88.83
14.954	-89.143	-88.965	-89.436	-90.544	-89.739
14.984	-89.187	-89.022	-88.928	-89.95	-89.775
15.015	-89.3	-89.976	-89.23	-89.551	-88.446
15.045	-88.855	-90.191	-89.891	-88.452	-89.132
15.076	-90.173	-90.254	-90.451	-88.488	-90.225
15.106	-89.775	-89.553	-89.583	-89.122	-89.341
15.137	-89.521	-89.819	-88.879	-90.337	-88.568
15.167	-88.462	-89.008	-88.827	-89.383	-88.594
15.198	-89.787	-88.602	-88.115	-87.961	-88.522
15.228	-90.863	-89.43	-88.961	-88.448	-89.785
15.259	-88.804	-90.245	-89.298	-88.037	-89.895
15.289	-89.259	-90.896	-88.901	-88.815	-89.455
15.32	-89.625	-89.697	-88.53	-89.136	-89.537
15.35	-89.859	-89.307	-88.627	-90.847	-90.372
15.381	-89.322	-88.602	-88.871	-90.357	-89.088
15.411	-88.815	-88.974	-89.224	-89.518	-88.586
15.442	-88.504	-88.949	-88.625	-88.521	-88.134
15.472	-89.907	-90.336	-89.211	-88.613	-88.435
15.503	-89.835	-89.533	-89.594	-88.397	-88.16
15.533	-89.793	-90.053	-88.83	-88.382	-89.142
15.564	-89.427	-89.859	-88.93	-89.386	-88.587
15.594	-89.76	-88.167	-88.744	-88.505	-89.392
15.625	-91.706	-88.498	-88.916	-87.761	-89.141
15.656	-89.98	-89.42	-88.37	-89.312	-89.124
15.686	-88.661	-89.866	-88.166	-90.604	-89.283
15.717	-88.83	-88.157	-88.451	-89.229	-89.134
15.747	-89.626	-89.372	-88.744	-88.077	-89.306
15.778	-89.854	-88.82	-89.516	-88.496	-89.144
15.808	-90.446	-88.837	-88.808	-88.987	-88.483
15.839	-89.691	-89.677	-88.128	-89.505	-88.189
15.869	-87.772	-90.002	-89.04	-88.757	-89.494
15.9	-88.411	-89.436	-89.196	-88.56	-90.331
15.93	-88.597	-90.017	-89.612	-89.093	-88.156
15.961	-88.941	-89.386	-88.944	-89.553	-89.325
15.991	-88.603	-91.326	-89.489	-89.796	-89.218
16.022	-87.801	-90.814	-90.477	-89.021	-91.156
16.052	-89.06	-89.58	-90.35	-89.369	-89.825
16.083	-88.834	-89.944	-89.933	-90.144	-89.807
16.113	-90.062	-89.348	-88.916	-89.297	-89.879
16.144	-89.856	-88.513	-89.809	-88.285	-89.13
16.174	-89.238	-89.18	-89.601	-88.927	-89.24
16.205	-89.828	-89.034	-90.234	-89.381	-89.28
16.235	-89.709	-89.665	-90.033	-89.9	-89.134
16.266	-89.793	-91.365	-90.558	-89.801	-89.003
16.296	-91.007	-91.595	-89.136	-89.32	-89.171
16.327	-92.258	-91.472	-88.339	-89.795	-88.949
16.357	-90.834	-91.027	-88.871	-89.122	-89.185
16.388	-89.982	-89.94	-89.159	-87.934	-89.68
16.418	-90.042	-89.399	-88.946	-89.115	-89.427
16.449	-89.739	-89.233	-88.562	-88.61	-88.529
16.479	-90.222	-88.663	-89.345	-88.49	-88.532
16.51	-91.298	-89.482	-89.99	-89.724	-89.369
16.541	-90.789	-90.584	-89.242	-89.067	-88.669
16.571	-89.99	-90.381	-88.048	-89.013	-88.413
16.602	-90.003	-90.202	-87.815	-88.757	-89.21
16.632	-89.297	-89.105	-89.384	-88.93	-88.161
16.663	-89.413	-89.045	-89.207	-89.626	-88.597
16.693	-89.735	-88.613	-88.821	-89.864	-89.067
16.724	-88.349	-88.345	-89.289	-90.791	-89.577
16.754	-88.32	-90.859	-89.394	-89.967	-89.679
16.785	-87.898	-90.313	-88.027	-89.136	-90.316
16.815	-87.835	-89.236	-88.184	-88.889	-89.717
16.846	-88.648	-89.95	-88.9	-89.521	-89.303
16.876	-89.343	-91.693	-89.487	-90.316	-89.69
16.907	-90.291	-89.599	-89.741	-89.354	-89.196
16.937	-90.489	-89.724	-90.04	-88.061	-90.143
16.968	-89.078	-88.518	-90.279	-88.894	-89.187
16.998	-88.706	-89.551	-91.771	-90.433	-89.319
17.029	-88.792	-90.447	-90.6	-90.801	-89.717
17.059	-89.949	-89.71	-89.042	-90.215	-90.438
17.09	-89.579	-89.47	-90.197	-89.523	-89.658
17.12	-88.978	-88.747	-89.502	-88.856	-89.837
17.151	-88.976	-87.655	-88.948	-88.841	-90.237
17.181	-89.336	-88.581	-89.437	-89.254	-89.859
17.212	-88.74	-88.543	-90.735	-88.989	-89.406
17.242	-89.207	-88.281	-90.076	-89.531	-89.825
17.273	-89.121	-90.229	-89.519	-88.976	-88.587
17.303	-87.838	-89.304	-90.237	-89.105	-88.29
17.334	-88.908	-90.656	-90.219	-90.389	-89.75
17.365	-89.853	-88.992	-89.758	-89.062	-89.869
17.395	-88.971	-88.206	-88.471	-88.5	-89.662
17.426	-89.321	-88.369	-88.138	-89.046	-88.383
17.456	-88.025	-90.469	-89.617	-88.711	-89.111
17.487	-88.554	-89.438	-90.116	-89.136	-91.016
17.517	-89.261	-88.394	-88.802	-90.379	-91.325
17.548	-88.637	-87.899	-88.711	-89.139	-90.568
17.578	-89.213	-89.188	-89.457	-89.117	-89.621
17.609	-89.132	-89.635	-88.694	-89.432	-89.357
17.639	-89.058	-89.465	-88.981	-88.094	-90.344
17.67	-88.461	-89.052	-88.729	-89.797	-88.625
17.7	-88.852	-88.74	-89.732	-89.019	-89.282
17.731	-88.605	-90.425	-92.082	-89.112	-90.177
17.761	-89.127	-89.827	-89.305	-89.97	-90.322
17.792	-90.335	-89.032	-88.391	-89.009	-90.251
17.822	-89.251	-89.04	-89.54	-88.767	-90.629
17.853	-89.278	-89.658	-89.709	-89.561	-89.662
17.883	-90.533	-89.384	-91.022	-90.313	-88.743
17.914	-90.278	-90.254	-89.932	-89.648	-89.357
17.944	-89.906	-89.488	-89.158	-89.282	-88.939
17.975	-90.266	-88.996	-90.252	-89.724	-90.139
18.005	-91.424	-90.068	-89.205	-89.697	-91.01
18.036	-88.533	-89.354	-89.166	-88.27	-90.318
18.066	-88.347	-89.507	-88.969	-89.172	-89.732
18.097	-87.845	-89.018	-88.844	-89.789	-91.33
18.127	-88.895	-89.627	-89.1	-88.886	-91.345
18.158	-89.198	-90.056	-89.986	-88.48	-89.657
18.188	-88.72	-89.03	-88.882	-90.249	-89.608
18.219	-89.849	-88.781	-87.696	-89.796	-89.153
18.25	-90.561	-89.461	-88.622	-89.453	-89.423
18.28	-90.428	-89.09	-90.841	-88.945	-91.189
18.311	-90.045	-89.18	-89.753	-89.648	-89.131
18.341	-89.542	-88.76	-89.351	-90.434	-88.827
18.372	-89.14	-89.064	-89.153	-89.978	-88.686
18.402	-87.966	-90.262	-89.538	-88.362	-88.02
18.433	-88.306	-90.665	-89.495	-88.619	-88.648
18.463	-89.933	-89.281	-89.227	-88.057	-89.013
18.494	-90.946	-88.419	-89.186	-88.107	-89.145
18.524	-90.11	-89.153	-89.239	-89.095	-89.892
18.555	-90.75	-89.069	-88.689	-89.796	-90.201
18.585	-89.363	-90.094	-89.001	-89.14	-90.562
18.616	-89.578	-89.851	-89.754	-88.596	-89.066
18.646	-89.454	-90.53	-89.496	-89.911	-89.621
18.677	-89.589	-90.767	-88.629	-89.481	-89.717
18.707	-89.328	-90.053	-89.26	-89.3	-88.538
18.738	-88.771	-90.635	-89.074	-88.522	-88.051
18.768	-89.165	-90.054	-89.434	-90.242	-89.154
18.799	-89.109	-88.46	-88.877	-90.69	-90.072
18.829	-89.661	-90.37	-89.943	-90.015	-88.507
18.86	-91.149	-90.934	-89.719	-88.965	-87.912
18.89	-89.318	-90.399	-88.646	-89.252	-89.119
18.921	-89.384	-90.519	-89.014	-89.148	-90.217
18.951	-89.25	-89.519	-89.548	-88.965	-89.849
18.982	-88.753	-88.154	-90.411	-89.53	-89.574
19.012	-89.14	-87.968	-90.416	-90.937	-89.749
19.043	-88.658	-88.033	-89.743	-90.441	-89.445
19.073	-89.48	-90.064	-88.933	-89.233	-89.111
19.104	-89.471	-90.401	-89.345	-90.61	-89.173
19.135	-89.78	-91.376	-89.617	-90.392	-89.742
19.165	-90.495	-90.631	-89.676	-89.303	-90.667
19.196	-90.282	-89.899	-89.32	-89.568	-90.877
19.226	-88.898	-90.365	-88.655	-89.4	-89.822
19.257	-88.905	-89.226	-89.269	-89.325	-90.415
19.287	-89.081	-89.823	-90.434	-89.079	-91.107
19.318	-88.293	-90.504	-90.372	-89.27	-91.489
19.348	-89.28	-89.597	-90.359	-88.346	-90.519
19.379	-90.289	-88.541	-89.232	-88.421	-89.968
19.409	-90.944	-88.224	-88.551	-88.487	-89.362
19.44	-89.62	-88.903	-89.693	-89.141	-88.777
19.47	-88.826	-88.964	-89.801	-89.249	-88.255
19.501	-90.041	-89.031	-88.807	-89.837	-89.464
19.531	-89.869	-90.131	-89.505	-89.843	-89.506
19.562	-89.015	-91.987	-89.067	-89.042	-88.719
19.592	-89.48	-90.003	-89.757	-89.137	-88.894
19.623	-89.981	-89.584	-89.409	-89.131	-88.815
19.653	-90.624	-89.437	-89.564	-88.566	-88.719
19.684	-89.174	-90.46	-89.834	-90.159	-89.733
19.714	-89.067	-90.596	-90.449	-90.203	-91.313
19.745	-89.48	-90.102	-90.269	-88.798	-89.603
19.775	-89.753	-88.382	-90.247	-89.024	-88.261
19.806	-89.074	-88.409	-88.987	-88.639	-91.575
19.836	-89.031	-89.37	-88.929	-88.771	-91.673
19.867	-89.65	-88.795	-89.596	-89.831	-89.725
19.897	-90.598	-87.455	-88.578	-91.479	-89.008
19.928	-90.012	-88.545	-88.11	-89.343	-88.644
19.958	-89.277	-89.856	-88.979	-89.949	-89.774
19.989	-88.792	-91.076	-89.839	-90.585	-89.969
20.02	-89.499	-89.901	-90.209	-89.751	-90.501
20.05	-90.81	-90.346	-90.268	-89.647	-90.032
20.081	-90.481	-88.999	-89.943	-89.679	-89.81
20.111	-89.504	-89.767	-89.505	-88.857	-89.395
20.142	-88.503	-89.408	-88.751	-88.975	-89.515
20.172	-90.378	-89.48	-88.948	-91.287	-90.36
20.203	-89.845	-88.756	-89.4	-91.108	-88.951
20.233	-90.734	-88.775	-89.55	-89.151	-88.895
20.264	-90.249	-89.02	-89.408	-88.73	-88.896
20.294	-91.205	-88.746	-89.945	-89.485	-88.643
20.325	-90.801	-88.988	-89.641	-89.256	-90.356
20.355	-88.963	-89.509	-90.07	-88.776	-89.541
20.386	-89.04	-89.868	-89.667	-88.87	-87.94
20.416	-90.238	-88.781	-88.267	-89.488	-89.343
20.447	-90.177	-87.89	-89.401	-89.502	-90.641
20.477	-89.221	-89.376	-89.861	-89.801	-89.704
20.508	-89.014	-91.812	-90.082	-90.218	-89.948
20.538	-89.128	-91.252	-90.6	-89.418	-90.298
20.569	-89.531	-90.376	-90.222	-89.214	-90.626
20.599	-90.408	-90.859	-88.891	-88.609	-91.362
20.63	-89.833	-92.108	-89.956	-88.637	-89.734
20.66	-89.044	-91.608	-89.98	-88.618	-90.192
20.691	-89.961	-90.895	-89.367	-88.529	-89.91
20.721	-89.371	-89.435	-89.695	-89.846	-88.959
20.752	-88.902	-88.814	-89.75	-89.181	-89.208
20.782	-89.113	-88.356	-89.116	-89.45	-90.348
20.813	-90.876	-88.362	-90.202	-92.091	-90.023
20.844	-90.132	-88.258	-90.387	-89.91	-90.364
20.874	-89.017	-88.825	-89.866	-89.731	-89.644
20.905	-90.032	-89.089	-90.167	-89.641	-89.219
20.935	-90.204	-89.569	-90.92	-89.805	-89.414
20.966	-89.246	-88.798	-90.609	-89.2	-89.429
20.996	-89.434	-90.069	-91.236	-89.151	-89.564
21.027	-89.376	-89.402	-89.999	-90.06	-89.57
21.057	-89.419	-89.572	-90.537	-89.917	-89.746
21.088	-89.415	-89.483	-89.879	-89.6	-90.269
21.118	-89.761	-89.217	-89.9	-90.857	-89.773
21.149	-89.221	-88.643	-89.209	-90.318	-89.813
21.179	-91.188	-89.17	-89.105	-89.132	-89.147
21.21	-89.81	-89.679	-88.868	-88.734	-88.748
21.24	-88.785	-90.485	-89.75	-89.59	-89.114
21.271	-89.773	-89.601	-89.448	-89.616	-89.344
21.301	-90.488	-88.959	-89.81	-89.74	-89.23
21.332	-89.921	-89.577	-91.12	-90.061	-89.073
21.362	-90.647	-90.399	-90.177	-89.488	-90.298
21.393	-89.16	-90.188	-89.628	-89.277	-90.4
21.423	-89.691	-89.259	-90.729	-89.284	-89.01
21.454	-90.411	-89.173	-90.653	-90.345	-89.133
21.484	-89.956	-89.142	-90.516	-90.588	-89.928
21.515	-89.546	-89.274	-89.685	-91.042	-90.705
21.545	-89.27	-90.871	-89.252	-90.055	-90.054
21.576	-90.129	-90.559	-89.957	-91.572	-89.196
21.606	-90.469	-89.478	-91.004	-91.341	-90.33
21.637	-90.084	-89.041	-89.657	-90.002	-89.115
21.667	-90.09	-90.05	-88.887	-89.437	-88.506
21.698	-89.864	-92.412	-90.498	-89.766	-89.917
21.729	-89.834	-89.502	-90.139	-88.993	-90.244
21.759	-89.346	-89.531	-89.53	-90.157	-89.547
21.79	-89.039	-91.324	-90.934	-89.357	-89.543
21.82	-90.291	-90.864	-90.674	-89.342	-90.292
21.851	-90.179	-90.881	-89.128	-90.383	-90.096
21.881	-90.264	-89.982	-89.827	-89.693	-90.252
21.912	-89.933	-89.274	-90.118	-89.293	-88.828
21.942	-89	-90.275	-90.966	-90.089	-88.063
21.973	-88.707	-89.686	-88.805	-90.301	-89.982
22.003	-90.032	-90.184	-88.939	-89.939	-89.621
22.034	-89.977	-91.25	-89.132	-89.99	-89.561
22.064	-89.535	-90.155	-89.569	-89.099	-90.813
22.095	-88.945	-90.567	-88.747	-91.655	-89.779
22.125	-88.95	-90.65	-89.704	-90.922	-90.241
22.156	-89.113	-89.329	-91.141	-91.194	-91.107
22.186	-89.865	-89.609	-90.029	-89.88	-89.751
22.217	-90.295	-90.058	-89.792	-90.206	-89.048
22.247	-89.933	-89.459	-90.567	-89.764	-88.811
22.278	-89.412	-89.468	-89.34	-89.029	-90.608
22.308	-89.607	-89.057	-89.878	-88.844	-90.517
22.339	-90.358	-89.779	-90.436	-89.587	-89.701
22.369	-90.274	-89.362	-89.592	-90.078	-89.616
22.4	-89.975	-89.715	-90.455	-90.746	-90.217
22.43	-88.745	-90.096	-90.986	-90.645	-91.044
22.461	-89.519	-90.818	-88.846	-90.318	-90.393
22.491	-90.159	-91.347	-90.565	-88.723	-90.789
22.522	-91.346	-89.865	-91.709	-90.05	-92.187
22.552	-90.154	-88.752	-89.935	-90.488	-91.356
22.583	-89.133	-89.864	-89.883	-89.057	-89.359
22.614	-89.441	-89.96	-90.572	-89.264	-89.326
22.644	-89.43	-88.513	-90.098	-90.27	-88.352
22.675	-90.33	-89.975	-90.521	-91.351	-89.437
22.705	-89.519	-89.842	-91.061	-90.059	-90.307
22.736	-88.065	-89.201	-90.948	-89.84	-90.526
22.766	-88.324	-89.017	-90.714	-89.771	-91.135
22.797	-89.277	-90.243	-89.845	-88.996	-90.685
22.827	-89.566	-90.505	-90.177	-90.903	-90.818
22.858	-89.376	-89.718	-90.623	-91.51	-90.224
22.888	-90.073	-89.656	-90.816	-90.187	-89.564
22.919	-89.558	-88.502	-90.737	-89.96	-88.989
22.949	-89.245	-88.48	-90.492	-90.985	-89.954
22.98	-90.081	-90.487	-91.46	-90.839	-92.036
23.01	-89.245	-91.437	-89.689	-90.253	-92.148
23.041	-90.204	-89.563	-90.302	-89.317	-93.768
23.071	-91.765	-89.093	-89.815	-89.509	-91.771
23.102	-90.867	-89.879	-89.762	-89.242	-90.917
23.132	-90.793	-90.569	-90.057	-89.756	-90.559
23.163	-89.413	-92.111	-90.135	-90.535	-89.589
23.193	-88.554	-92.453	-90.233	-90.512	-91.497
23.224	-89.655	-90.923	-90.028	-90.499	-92.26
23.254	-89.372	-90.603	-90.299	-90.052	-90.744
23.285	-89.659	-89.568	-90.108	-89.328	-90.402
23.315	-90.156	-89.054	-87.586	-89.783	-90.895
23.346	-90.846	-89.072	-87.467	-89.3	-91.182
23.376	-91.13	-89.982	-90.195	-89.924	-91.699
23.407	-90.2	-90.195	-90.165	-89.162	-90.766
23.438	-90.523	-90.077	-89.961	-89.066	-90.058
23.468	-90.941	-89.266	-89.54	-88.982	-90.202
23.499	-90.903	-88.962	-89.562	-88.738	-89.194
23.529	-89.801	-90.56	-89.991	-88.001	-90.19
23.56	-90.235	-90.826	-88.686	-88.512	-90.152
23.59	-90.043	-90.35	-88.662	-89.745	-90.024
23.621	-90.524	-89.807	-90.415	-90.605	-89.661
23.651	-90.482	-88.567	-89.749	-89.947	-90.943
23.682	-89.521	-88.579	-89.999	-89.414	-91.741
23.712	-89.489	-89.483	-90.91	-90.068	-92.019
23.743	-89.604	-90.159	-89.234	-90.081	-91.231
23.773	-90.135	-90.633	-89.548	-89.758	-89.456
23.804	-90.259	-90.529	-91.022	-89.126	-89.597
23.834	-90.814	-90.287	-90.164	-89.686	-90.541
23.865	-90.075	-90.5	-89.48	-90.625	-89.285
23.895	-88.91	-90.018	-89.486	-89.658	-89.567
23.926	-89.847	-90.53	-89.738	-89.853	-90.055
23.956	-91.075	-90.7	-90.755	-90.334	-90.471
23.987	-91.136	-90.162	-91.285	-89.786	-89.24
24.017	-90.633	-91.376	-90.4	-90.852	-89.875
24.048	-89.951	-91.746	-90.404	-91.522	-90.825
24.078	-89.638	-91.343	-90.529	-90.174	-90.374
24.109	-90.213	-91.077	-89.674	-89.311	-91.89
24.139	-91.069	-89.412	-89.993	-90.231	-92.424
24.17	-91.168	-91.238	-89.949	-90.047	-91.288
24.2	-89.542	-91.903	-90.968	-90.12	-91.22
24.231	-90.153	-91.232	-89.936	-90.135	-90.723
24.261	-88.99	-90.074	-89.568	-90.599	-89.953
24.292	-88.864	-89.833	-90.731	-89.364	-90.28
24.323	-89.729	-90.674	-90.711	-89.623	-89.993
24.353	-91.278	-91.458	-91.439	-90.706	-91.724
24.384	-89.75	-90.476	-91.417	-90.557	-92.08
24.414	-89.825	-88.606	-91.303	-89.7	-89.987
24.445	-90.061	-89.341	-89.929	-91.409	-90.265
24.475	-89.822	-91.13	-88.561	-90.984	-90.731
24.506	-89.587	-91.559	-88.673	-90.659	-89.412
24.536	-88.57	-90.524	-89.751	-91.643	-89.648
24.567	-89.419	-90.237	-90.509	-91.087	-90.323
24.597	-91.041	-90.846	-89.926	-89.9	-90.556
24.628	-90.433	-90.719	-90.418	-90.036	-90.973
24.658	-90.705	-90.41	-90.817	-89.396	-89.808
24.689	-89.588	-90.125	-90.806	-89.324	-88.749
24.719	-89.901	-89.626	-90.174	-88.467	-89.561
24.75	-89.776	-89.927	-90.619	-89.669	-90.233
24.78	-89.616	-89.492	-90.019	-90.143	-88.843
24.811	-90.305	-90.299	-90.47	-90.605	-89.835
24.841	-91.658	-90.854	-90.896	-90.737	-90.451
24.872	-91.2	-90.729	-90.669	-91.278	-90.116
24.902	-90.404	-91.219	-91.334	-89.768	-89.254
24.933	-89.704	-91.635	-92.164	-89.08	-90.017
24.963	-90.258	-90.621	-91.142	-90.602	-90.925
24.994	-90.635	-90.622	-90.265	-90.157	-90.114
25.024	-90.475	-89.542	-89.536	-89.5	-90.265
25.055	-90.04	-89.882	-89.403	-89.621	-89.252
25.085	-88.809	-90.426	-90.25	-89.722	-89.965
25.116	-89.834	-90.891	-90.465	-89.738	-92.603
25.146	-90.594	-90.631	-90.738	-90.495	-91.482
25.177	-89.832	-90.288	-91.021	-91.761	-89.005
25.208	-90.052	-90.408	-91.065	-90.561	-89.599
25.238	-89.929	-91.072	-91.412	-90.443	-89.707
25.269	-91.502	-88.774	-90.32	-90.077	-90.141
25.299	-90.69	-88.416	-89.511	-90.313	-90.258
25.33	-89.589	-90.61	-90.9	-91.294	-89.564
25.36	-89.997	-89.107	-89.933	-90.379	-88.775
25.391	-91.965	-88.768	-90.238	-90.782	-89.567
25.421	-90.741	-90.42	-90.402	-90.937	-89.895
25.452	-89.803	-91.779	-90.224	-90.631	-91.266
25.482	-89.725	-91.546	-89.418	-91.621	-88.965
25.513	-90.425	-91.008	-90.308	-91.836	-89.097
25.543	-90.632	-90.904	-91.545	-91.867	-89.854
25.574	-89.526	-91.101	-90.614	-89.744	-90.079
25.604	-90.539	-89.929	-88.957	-90.13	-91.36
25.635	-90.559	-90.023	-89.917	-90.405	-90.046
25.665	-90.561	-91.499	-90.523	-90.006	-89.548
25.696	-90.858	-90.66	-90.774	-90.313	-91.136
25.726	-89.683	-88.862	-89.74	-89.836	-89.417
25.757	-89.413	-90.694	-91.044	-90.966	-88.916
25.787	-89.407	-90.766	-91.17	-89.054	-90.004
25.818	-89.93	-90.654	-91.318	-88.9	-89.74
25.848	-90.104	-90.853	-90.35	-90.809	-90.137
25.879	-90.032	-91.143	-90.031	-91.137	-90.987
25.909	-89.919	-91.44	-91.258	-91.806	-91.139
25.94	-90.722	-91.206	-91.181	-90.981	-90.737
25.97	-91.574	-90.71	-90.82	-90.367	-89.024
26.001	-91.079	-90.248	-90.209	-90.193	-89.82
26.031	-91.641	-89.675	-90.814	-88.914	-89.079
26.062	-90.454	-89.461	-90.482	-88.405	-90.161
26.093	-90.728	-90.455	-90.29	-89.453	-90.149
26.123	-91.253	-90.799	-89.825	-90.105	-90.601
26.154	-90.327	-89.976	-89.623	-90.043	-91.268
26.184	-89.845	-89.847	-88.85	-90.235	-89.916
26.215	-90.096	-91.352	-89.295	-91.567	-90.182
26.245	-91.253	-90.257	-89.301	-91.228	-91.719
26.276	-91.14	-89.714	-89.584	-89.64	-91.452
26.306	-89.643	-90.297	-90.912	-91.557	-91.615
26.337	-91.182	-89.366	-90.097	-91.358	-91.313
26.367	-91.088	-90.585	-89.447	-90.411	-90.964
26.398	-90.771	-90.608	-90.728	-89.913	-90.311
26.428	-90.816	-91.413	-90.553	-91.439	-90.935
26.459	-91.289	-91.185	-90.535	-90.877	-90.75
26.489	-91.36	-90.241	-90.058	-90.469	-90.792
26.52	-91.002	-91.112	-89.998	-90.916	-91.511
26.55	-90.544	-91.405	-90.96	-91.308	-89.841
26.581	-92.22	-90.896	-90.328	-90.776	-89.962
26.611	-93.304	-89.687	-90.093	-91.485	-91.706
26.642	-90.675	-91.015	-91.442	-91.324	-90.534
26.672	-90.231	-91.083	-90.398	-91.624	-90.781
26.703	-90.609	-90.919	-89.761	-91.016	-91.871
26.733	-90.082	-89.672	-91.463	-90.767	-90.506
26.764	-90.447	-89.687	-90.811	-91.183	-91.258
26.794	-90.362	-89.51	-90.746	-90.807	-90.175
26.825	-90.285	-89.669	-91.241	-90.542	-89.958
26.855	-90.605	-89.021	-90.205	-90.856	-90.662
26.886	-92.391	-89.803	-90.589	-91.053	-91.211
26.917	-91.168	-91.51	-91.445	-90.284	-90.778
26.947	-91.152	-91.417	-91.947	-90.508	-90.295
26.978	-91.132	-92.847	-90.68	-91.193	-90.797
27.008	-89.615	-91.056	-90.434	-90.211	-91.207
27.039	-91.148	-89.68	-89.173	-90.644	-91.46
27.069	-90.088	-89.925	-90.005	-90.937	-91.46
27.1	-89.492	-90.855	-90.169	-90.848	-90.448
27.13	-89.328	-90.454	-89.869	-91.319	-92.032
27.161	-89.128	-89.312	-90.089	-90.912	-93.379
27.191	-90.559	-90.609	-90.218	-90.851	-92.087
27.222	-91.536	-90.303	-90.912	-90.051	-91.392
27.252	-91.769	-90.811	-91.392	-90.745	-90.186
27.283	-91.622	-90.434	-90.538	-90.789	-91.144
27.313	-91.376	-91.623	-90.078	-89.488	-92.19
27.344	-91.144	-91.766	-91.128	-89.695	-91.578
27.374	-89.692	-91.801	-90.428	-90.245	-91.846
27.405	-90.277	-91.62	-90.529	-90.824	-91.03
27.435	-91.485	-91.146	-92.028	-91.238	-90.771
27.466	-91.394	-90.747	-91.638	-90.378	-90.451
27.496	-91.952	-90.336	-90.613	-89.913	-90.23
27.527	-89.761	-90.031	-91.326	-90.404	-90.979
27.557	-89.681	-92.347	-91.44	-89.534	-90.827
27.588	-89.988	-91.509	-91.447	-89.913	-91.54
27.618	-90.228	-90.796	-91.604	-89.821	-91.706
27.649	-89.733	-90.649	-90.883	-89.839	-90.692
27.679	-90.047	-89.62	-90.853	-91.05	-89.674
27.71	-90.231	-90.262	-89.787	-89.538	-89.595
27.74	-91.013	-90.415	-89.686	-89.731	-90.182
27.771	-90.763	-90.912	-90.225	-91.849	-90.832
27.802	-90.365	-90.876	-89.833	-90.591	-90.385
27.832	-91.43	-90.802	-89.285	-90.785	-91.23
27.863	-90.249	-91.367	-89.54	-91.368	-91.804
27.893	-89.938	-91.358	-91.426	-91.814	-91.093
27.924	-90.249	-90.083	-92.152	-91.17	-90.003
27.954	-90.053	-90.348	-91.821	-90.749	-89.648
27.985	-90.029	-90.088	-90.349	-90.708	-90.121
28.015	-90.667	-89.913	-90.248	-90.106	-90.312
28.046	-89.865	-89.1	-91.267	-89.233	-89.483
28.076	-89.413	-90.837	-90.064	-90.088	-89.029
28.107	-89.535	-90.494	-90.8	-90.481	-89.032
28.137	-90.27	-89.077	-91.729	-90.074	-90.652
28.168	-90.674	-89.061	-90.563	-90.321	-90.372
28.198	-90.928	-89.668	-90.349	-89.349	-88.513
28.229	-90.949	-90.612	-89.685	-90.286	-89.754
28.259	-90.902	-92.218	-90.447	-91.347	-91.857
28.29	-90.18	-91.229	-90.293	-90.524	-91.412
28.32	-89.78	-90.31	-89.373	-90.957	-91.005
28.351	-89.609	-91.524	-91.009	-90.801	-91.258
28.381	-89.997	-92.123	-91.135	-89.474	-91.302
28.412	-91.059	-90.326	-90.75	-91.439	-90.886
28.442	-91.047	-90.672	-89.953	-92.218	-90.679
28.473	-91.572	-89.857	-89.073	-91.879	-90.337
28.503	-91.423	-90.468	-90.261	-90.594	-89.921
28.534	-91.472	-91.101	-91.619	-90.59	-90.549
28.564	-90.916	-89.579	-92.377	-90.698	-91.233
28.595	-90.677	-89.462	-93.013	-90.765	-91.873
28.625	-90.943	-90.181	-92.054	-90.782	-89.974
28.656	-90.699	-91.671	-91.706	-89.834	-90.483
28.687	-90.562	-91.278	-91.719	-89.796	-91.829
28.717	-90.533	-91.295	-91.678	-90.76	-91.09
28.748	-89.902	-90.853	-90.998	-90.656	-89.17
28.778	-90.833	-90.888	-90.372	-90.896	-89.874
28.809	-91.816	-90.55	-90.763	-90.821	-90.855
28.839	-90.363	-90.749	-90.931	-91.634	-90.379
28.87	-91.197	-90.372	-91.252	-90.997	-91.227
28.9	-90.862	-92.017	-92.836	-89.413	-92.497
28.931	-90.354	-91.358	-91.954	-89.965	-90.238
28.961	-91.354	-89.815	-90.961	-91.35	-89.901
28.992	-90.362	-90.298	-90.592	-90.801	-90.815
29.022	-90.065	-91.866	-90.894	-91.177	-91.517
29.053	-91.386	-91.415	-91.453	-90.827	-91.211
29.083	-90.345	-91.125	-92.694	-91.327	-90.84
29.114	-91.393	-91.873	-91.147	-91.744	-91.743
29.144	-91.272	-91.22	-91.496	-89.785	-90.031
29.175	-90.272	-90.533	-91.654	-89.905	-89.022
29.205	-91.053	-89.49	-91.218	-91.178	-90.202
29.236	-91.503	-89.18	-90.761	-90.645	-91.337
29.266	-92.202	-89.019	-91.02	-90.474	-91.461
29.297	-90.811	-90.482	-90.576	-91.402	-91.43
29.327	-90.997	-91.91	-90.554	-90.356	-92.518
29.358	-89.512	-92.085	-90.516	-90.982	-90.577
29.388	-89.912	-90.286	-90.31	-90.163	-90.13
29.419	-89.99	-90.794	-90.322	-89.72	-91.056
29.449	-90.739	-92.31	-90.094	-89.654	-89.427
29.48	-91.486	-90.952	-91.238	-89.885	-90.583
29.51	-90.994	-90.797	-93.079	-91.756	-91.372
29.541	-90.233	-91.798	-92.529	-90.138	-91.816
29.572	-91.171	-91	-90.164	-90.335	-91.591
29.602	-90.936	-91.626	-90.127	-90.943	-90.452
29.633	-90.444	-91.021	-90.351	-91.13	-90.58
29.663	-90.13	-92.626	-90.431	-91.1	-91.495
29.694	-90.52	-91.689	-90.733	-90.813	-91.398
29.724	-89.893	-91.265	-90.961	-91.944	-90.926
29.755	-90.711	-90.401	-90.607	-91.373	-90.488
29.785	-91.098	-91.171	-91.219	-91.629	-90.389
29.816	-92.026	-91.903	-91.272	-90.387	-90.648
29.846	-91.323	-91.444	-91.809	-92.023	-89.667
29.877	-90.92	-90.721	-90.086	-91	-90.304
29.907	-91.11	-92.684	-90.598	-90.838	-92.434
29.938	-92.148	-92.036	-91.518	-91.03	-91.283
29.968	-91.486	-90.731	-90.542	-90.098	-91.456
29.999	-91.061	-90.862	-89.685	-90.176	-90.686
30.029	-90.231	-90.769	-90.23	-89.836	-90.829
30.06	-90.538	-90.257	-90.769	-90.932	-91.264
30.09	-89.279	-89.922	-90.674	-91.405	-91.332
30.121	-89.673	-91.198	-90.829	-90.744	-91.565
30.151	-90.836	-91.846	-92.005	-90.153	-92.316
30.182	-91.111	-90.533	-91.14	-89.628	-91.664
30.212	-91.043	-91.046	-91.18	-90.732	-91.401
30.243	-90.572	-91.111	-91.162	-91.805	-91.023
30.273	-90.389	-90.199	-90.813	-90.709	-89.978
30.304	-90.747	-90.987	-90.702	-89.639	-90.048
30.334	-91.366	-92.442	-91.027	-90.466	-90.795
30.365	-92.295	-91.874	-90.593	-90.84	-90.192
30.396	-91.564	-90.97	-90.472	-90.365	-91.632
30.426	-90.311	-91.948	-91.829	-91.136	-91.626
30.457	-90.737	-92.459	-91.282	-90.577	-92.633
30.487	-90.109	-90.526	-91.116	-90.866	-91.819
30.518	-89.812	-90.059	-90.402	-91.803	-90.937
30.548	-90.831	-90.981	-90.58	-91.038	-91.014
30.579	-91.868	-90.65	-91.692	-90.12	-90.741
30.609	-92.543	-90.901	-90.68	-90.08	-90.548
30.64	-91.918	-91.765	-89.37	-89.874	-90.779
30.67	-90.762	-90.711	-90.303	-90.188	-90.288
30.701	-89.638	-90.033	-90.203	-91.611	-90.565
30.731	-89.736	-89.96	-89.948	-92.505	-91.772
30.762	-90.669	-90.551	-91.224	-91.295	-92.185
30.792	-90.477	-92.101	-90.947	-90.974	-90.922
30.823	-91.641	-92.09	-90.558	-91.291	-90.093
30.853	-91.892	-92.135	-90.882	-91.267	-90.812
30.884	-91.976	-91.785	-90.929	-91.356	-90.153
30.914	-92.002	-91.22	-91.855	-89.852	-90.413
30.945	-91.773	-90.931	-91.418	-90.312	-89.836
30.975	-90.385	-91.34	-91.102	-92.16	-89.205
31.006	-91.469	-90.917	-90.605	-90.632	-90.663
31.036	-90.78	-91.666	-90.579	-89.104	-89.598
31.067	-90.322	-91.499	-90.78	-90.058	-90.348
31.097	-89.55	-92.026	-90.97	-90.309	-91.155
31.128	-90.304	-90.358	-91.161	-90.736	-90.616
31.158	-90.347	-91.028	-91.965	-91.562	-89.941
31.189	-90.85	-91.765	-92.124	-91.953	-90.316
31.219	-91.452	-91.117	-91.695	-89.723	-90.711
31.25	-90.277	-90.394	-91.798	-90.561	-90.361
31.281	-89.36	-90.527	-92.023	-92.067	-89.597
31.311	-90.147	-89.961	-91.645	-91.216	-89.491
31.342	-90.678	-90.763	-91.607	-92.694	-89.982
31.372	-91.769	-91.472	-91.009	-92.969	-92.184
31.403	-90.33	-91.334	-90.362	-90.902	-91.463
31.433	-90.778	-91.546	-90.691	-90.578	-90.181
31.464	-91.617	-91.873	-91.203	-90.01	-90.469
31.494	-91.466	-91.242	-90.705	-90.254	-90.936
31.525	-90.75	-90.837	-90.745	-90.307	-90.49
31.555	-90.972	-89.906	-90.899	-90.562	-90.995
31.586	-91.173	-89.203	-90.667	-91.05	-92.764
31.616	-91.229	-90.178	-91.634	-91.379	-92.518
31.647	-90.103	-88.935	-90.583	-91.017	-91.596
31.677	-89.105	-89.302	-90.416	-91.836	-90.33
31.708	-89.946	-90.967	-90.995	-90.915	-90.581
31.738	-89.804	-90.917	-91.35	-90.074	-89.98
31.769	-91.062	-91.079	-91.236	-89.694	-90.629
31.799	-90.85	-90.027	-90.539	-90.142	-90.903
31.83	-92.202	-89.867	-89.962	-91.312	-90.816
31.86	-90.223	-91.061	-90.102	-91.75	-91.813
31.891	-89.802	-90.691	-89.838	-91.784	-92.222
31.921	-90.305	-91.398	-89.974	-90.225	-91.302
31.952	-91.193	-90.781	-91.445	-90.349	-90.454
31.982	-89.817	-90.63	-91.039	-90.631	-90.866
32.013	-90.861	-91.315	-90.008	-91.662	-91.016
32.043	-92.24	-90.994	-89.805	-90.91	-90.506
32.074	-91.961	-90.333	-91.711	-90.53	-91.182
32.104	-91.499	-90.401	-91.895	-91.158	-90.932
32.135	-91.169	-90.978	-91.009	-91.572	-91.451
32.166	-91.516	-91.039	-91.666	-91.325	-91.178
32.196	-90.287	-91.377	-91.267	-90.245	-90.649
32.227	-90.47	-91.566	-90.873	-90.102	-90.764
32.257	-91.132	-91.621	-90.658	-90.191	-91.395
32.288	-91.841	-90.272	-90.817	-90.954	-90.941
32.318	-92.012	-91.177	-90.229	-89.941	-90.283
32.349	-91.383	-90.456	-91.022	-91.665	-91.998
32.379	-90.604	-89.733	-91.721	-90.718	-90.581
32.41	-90.962	-89.916	-89.935	-90.195	-89.608
32.44	-91.932	-92.338	-90.59	-91.024	-89.89
32.471	-91.281	-92.474	-90.82	-90.897	-90.387
32.501	-90.61	-91.119	-90.327	-90.081	-89.486
32.532	-90.767	-91.916	-90.558	-90.673	-90.325
32.562	-91.435	-91.131	-89.859	-90.055	-90.597
32.593	-91.889	-92.507	-89.92	-89.93	-91.137
32.623	-90.219	-91.558	-90.29	-91.327	-91.442
32.654	-90.781	-90.91	-90.346	-92.184	-92.328
32.684	-91.094	-91.098	-90.979	-90.602	-91.107
32.715	-91.524	-92.836	-91.093	-91.029	-90.938
32.745	-91.33	-92.033	-90.727	-91.621	-91.052
32.776	-90.906	-90.508	-90.808	-90.212	-90.401
32.806	-91.239	-91.534	-91.032	-90.255	-91.51
32.837	-90.931	-90.912	-91.253	-90.877	-92.682
32.867	-89.582	-90.149	-91.782	-91.543	-91.022
32.898	-90.269	-90.993	-91.67	-91.135	-91.098
32.928	-91.218	-92.78	-91.079	-91.644	-90.77
32.959	-92.8	-91.119	-91.948	-92.527	-89.821
32.99	-92.839	-90.326	-91.736	-92.491	-90.788
33.02	-92.11	-90.63	-91.789	-91.286	-90.807
33.051	-91.015	-90.975	-90.961	-90.753	-90.386
33.081	-91.313	-90.772	-90.253	-90.457	-90.431
33.112	-91.73	-90.292	-90.151	-90.869	-89.936
33.142	-91.754	-91.375	-91.829	-90.756	-91.177
33.173	-92.978	-91.583	-91.529	-90.517	-91.421
33.203	-92.063	-92.407	-90.389	-90.427	-90.5
33.234	-90.732	-92.132	-91.485	-90.647	-91.051
33.264	-90.934	-91.54	-90.871	-90.35	-91.509
33.295	-92.031	-91.651	-91.58	-91.629	-91.648
33.325	-93.069	-91.96	-91.088	-90.307	-90.807
33.356	-91.374	-91.265	-90.755	-90.809	-90.943
33.386	-90.233	-90.829	-92.14	-91.729	-89.528
33.417	-91.208	-90.439	-90.944	-90.781	-89.524
33.447	-92.674	-90.161	-91.197	-91.548	-90.29
33.478	-90.927	-90.972	-91.765	-89.507	-90.061
33.508	-89.989	-92.315	-91.581	-90.585	-90.897
33.539	-90.358	-90.947	-91.56	-90.608	-90.161
33.569	-91.818	-91.094	-90.686	-89.336	-89.646
33.6	-90.238	-91.112	-90.219	-90.837	-90.804
33.63	-89.294	-91.539	-90.37	-92.098	-91.399
33.661	-90.141	-91.206	-91.309	-91.509	-92.807
33.691	-90.924	-91.828	-90.079	-90.921	-91.512
33.722	-90.674	-92.402	-92.353	-90.846	-89.767
33.752	-91.6	-91.191	-92.86	-91.477	-90.315
33.783	-91.791	-90.53	-90.627	-89.918	-89.763
33.813	-91.226	-90.005	-89.773	-90.726	-90.433
33.844	-90.619	-90.239	-89.618	-90.189	-90.384
33.875	-90.835	-90.358	-90.516	-90.064	-90.839
33.905	-90.17	-91.242	-90.123	-91.363	-91.144
33.936	-91.015	-90.691	-89.355	-92.414	-91.87
33.966	-90.678	-92.116	-89.887	-91.626	-90.252
33.997	-90.641	-92.114	-90.244	-90.654	-91.041
34.027	-91.191	-91.106	-90.045	-90.707	-91.907
34.058	-91.482	-90.823	-90.386	-91.315	-89.879
34.088	-90.459	-91.217	-90.94	-91.913	-91.126
34.119	-90.184	-90.476	-90.668	-92.118	-92.181
34.149	-90.352	-89.884	-92.197	-92.051	-91.506
34.18	-89.762	-90.095	-92.581	-91.119	-93.425
34.21	-91.074	-90.142	-92.307	-90.508	-93.773
34.241	-91.934	-89.651	-92.543	-90.268	-91.079
34.271	-90.154	-91.117	-91.231	-90.477	-91.195
34.302	-89.96	-91.968	-90.282	-91.325	-90.913
34.332	-90.099	-90.095	-91.653	-91.26	-89.893
34.363	-90.77	-90.428	-92.048	-92.759	-91.513
34.393	-90.568	-90.302	-91.484	-91.278	-90.065
34.424	-90.277	-91.58	-90.196	-90.918	-90.372
34.454	-91.211	-92.957	-90.933	-90.298	-91.191
34.485	-90.396	-91.248	-91.14	-91.17	-90.394
34.515	-90.534	-91.506	-90.864	-90.63	-91.117
34.546	-91.221	-91.512	-90.333	-90.756	-91.292
34.576	-91.59	-91.567	-92.663	-91.285	-92.383
34.607	-90.847	-92.302	-92.224	-91.148	-93.038
34.637	-90.458	-91.076	-92.085	-90.943	-91.272
34.668	-90.118	-91.903	-92.201	-89.81	-90.433
34.698	-90.631	-90.994	-91.598	-91.158	-90.502
34.729	-92.379	-91.772	-91.612	-91.264	-92.577
34.76	-92.558	-91.496	-90.824	-90.859	-91.931
34.79	-90.469	-91.265	-90.513	-90.939	-91.472
34.821	-91.018	-91.14	-91.447	-89.605	-91.761
34.851	-90.274	-91.032	-92.31	-90.237	-91.855
34.882	-90.521	-91.14	-92.433	-91.468	-90.603
34.912	-90.829	-90.094	-91.301	-91.57	-91.59
34.943	-91.274	-90.103	-90.859	-91.57	-91.106
34.973	-91.035	-90.298	-90.928	-90.725	-90.191
35.004	-90.776	-90.065	-89.843	-90.815	-91.01
35.034	-90.853	-89.272	-91.362	-90.548	-91.522
35.065	-90.65	-89.102	-91.961	-90.983	-90.17
35.095	-90.759	-89.802	-91.431	-91.742	-90.204
35.126	-90.536	-91.282	-91.195	-90.582	-90.531
35.156	-91.343	-90.794	-90.858	-91.248	-91.341
35.187	-93.478	-91.002	-91.427	-91.128	-90.47
35.217	-92.206	-91.378	-91.823	-90.696	-90.478
35.248	-91.031	-90.243	-91.185	-90.122	-90.743
35.278	-91.831	-90.398	-90.525	-91.004	-90.156
35.309	-92.319	-91.848	-89.983	-90.949	-89.912
35.339	-91.106	-90.764	-91.157	-91.641	-90.302
35.37	-91.439	-90.167	-91.84	-90.885	-90.253
35.4	-92.954	-90.111	-89.811	-91.447	-91.493
35.431	-91.096	-91.616	-89.728	-90.968	-91.343
35.461	-91.08	-92.069	-90.917	-90.494	-92.901
35.492	-90.807	-91.89	-91.164	-90.877	-93.049
35.522	-90.397	-90.142	-90.661	-91.639	-93.155
35.553	-89.688	-89.206	-90.768	-91.383	-91.575
35.583	-91.376	-89.474	-91.619	-90.81	-90.997
35.614	-92.71	-90.075	-90.805	-90.131	-90.801
35.645	-91.82	-91.334	-90.655	-90.432	-91.25
35.675	-92.282	-90.576	-92.08	-91.196	-90.417
35.706	-92.029	-90.046	-92.139	-90.517	-91.098
35.736	-91.838	-89.438	-90.747	-90.569	-91.586
35.767	-91.789	-90.468	-90.469	-91.286	-90.939
35.797	-92.399	-90.504	-91.321	-91.622	-91.486
35.828	-92.86	-90.217	-91.647	-91.674	-89.523
35.858	-91.728	-90.397	-90.628	-90.683	-90.306
35.889	-90.047	-91.314	-90.246	-91.712	-90.781
35.919	-89.032	-92.251	-90.264	-91.565	-89.648
35.95	-89.75	-90.999	-91.772	-91.43	-90.148
35.98	-90.729	-91.458	-91.091	-90.875	-91.155
36.011	-90.516	-91.43	-91.362	-90.654	-90.477
36.041	-90.911	-91.355	-90.514	-90.612	-91.626
36.072	-91.841	-91.228	-90.291	-91.081	-91.943
36.102	-92.63	-91.923	-91.937	-91.225	-90.445
36.133	-92.265	-93.094	-90.208	-91.965	-90.864
36.163	-91.86	-92.496	-90.015	-92.319	-91.22
36.194	-92.449	-90.839	-91.153	-92.147	-91.462
36.224	-91.252	-90.802	-90.468	-91.102	-91.707
36.255	-90.136	-90.936	-90.165	-91.187	-91.027
36.285	-90.997	-91.589	-91.247	-90.543	-91.568
36.316	-90.641	-91	-90.389	-90.289	-90.743
36.346	-90.572	-91.202	-91.567	-91.517	-91.765
36.377	-90.45	-92.402	-91.687	-90.818	-90.614
36.407	-90.903	-91.396	-91.333	-89.562	-89.999
36.438	-91.082	-90.601	-90.567	-89.517	-90.587
36.469	-89.686	-91.535	-90.142	-90.235	-90.897
36.499	-89.571	-90.519	-89.62	-91.586	-90.029
36.53	-90.083	-90.64	-89.936	-90.638	-91.048
36.56	-90.77	-91.014	-91.627	-90.227	-91.986
36.591	-91.098	-92.325	-92.302	-90.89	-92.804
36.621	-90.462	-91.41	-91.243	-90.429	-91.022
36.652	-90.327	-91.701	-92.129	-90.64	-90.637
36.682	-89.764	-92.15	-92.093	-90.443	-90.83
36.713	-90.353	-90.972	-90.443	-91.338	-90.422
36.743	-91.273	-90.493	-88.836	-91.869	-91.337
36.774	-90.964	-90.457	-91.003	-92.39	-91.959
36.804	-91.167	-90.323	-91.589	-91.825	-90.866
36.835	-92.102	-89.546	-90.91	-90.708	-91.591
36.865	-92.091	-89.764	-90.667	-90.447	-91.197
36.896	-90.304	-89.567	-91.287	-91.362	-90.414
36.926	-91.399	-90.456	-91.174	-90.647	-91.179
36.957	-90.836	-91.605	-90.505	-90.223	-90.785
36.987	-90.366	-92.175	-91.093	-90.938	-89.953
37.018	-90.65	-91.752	-90.708	-91.33	-89.936
37.048	-91.861	-91.539	-91.186	-90.271	-90.738
37.079	-90.504	-90.89	-91.664	-91.29	-93.232
37.109	-91.058	-90.958	-91.409	-91.655	-91.251
37.14	-91.805	-91.043	-90.182	-91.407	-90.794
37.17	-91.757	-90.112	-90.903	-92.046	-91.306
37.201	-91.896	-91.23	-91.466	-91.799	-91.025
37.231	-90.983	-92.428	-92.241	-91.84	-90.427
37.262	-89.536	-90.777	-91.524	-90.595	-90.795
37.292	-90.314	-89.586	-91.181	-90.573	-91.338
37.323	-91.329	-90.276	-91.977	-92.036	-92.457
37.354	-92.125	-91.475	-91.442	-93.384	-91.867
37.384	-92.117	-91.046	-92.39	-93.03	-90.272
37.415	-91.15	-90.491	-92.369	-91.144	-89.983
37.445	-91.153	-91.72	-92.124	-91.929	-90.664
37.476	-89.987	-91.438	-91.328	-92.745	-90.736
37.506	-91.57	-91.048	-90.525	-91.88	-90.562
37.537	-91.905	-90.562	-91.987	-91.567	-90.112
37.567	-91.141	-90.793	-92.376	-91.922	-91.346
37.598	-91.628	-90.725	-92.523	-91.861	-91.481
37.628	-91.232	-91.588	-91.986	-92.014	-90.822
37.659	-90.948	-90.778	-90.812	-91.172	-90.949
37.689	-92.046	-91.238	-90.991	-91.523	-91.433
37.72	-91.951	-90.888	-93.044	-90.964	-90.931
37.75	-93.117	-92.86	-92.011	-92.573	-91.82
37.781	-91.3	-92.686	-91.022	-91.919	-90.792
37.811	-90.316	-91.61	-90.438	-90.578	-89.301
37.842	-91.326	-91.42	-90.568	-90.788	-90.371
37.872	-90.716	-91.926	-90.072	-92.331	-90.45
37.903	-91.394	-92.334	-89.551	-91.425	-91.165
37.933	-91.398	-91.299	-91.6	-90.83	-90.667
37.964	-90.325	-90.121	-90.544	-90.79	-89.929
37.994	-90.76	-90.016	-90.987	-91.668	-91.343
38.025	-91.312	-90.7	-91.726	-91.505	-90.066
38.055	-90.465	-91.106	-91.531	-90.513	-89.289
38.086	-90.441	-91.221	-90.209	-91.319	-90.4
38.116	-91.747	-90.787	-91.49	-92.26	-89.889
38.147	-92.655	-90.336	-91.094	-91.85	-89.569
38.177	-90.83	-90.385	-91.426	-90.306	-91.323
38.208	-91.092	-91.546	-91.609	-90.85	-91.28
38.239	-90.794	-91.383	-90.61	-91.999	-91.617
38.269	-91.148	-90.448	-90.714	-92.207	-91.376
38.3	-92.327	-90.672	-90.096	-92.104	-91.016
38.33	-92.422	-90.956	-91.821	-90.706	-91.129
38.361	-91.912	-91.414	-92.401	-90.513	-90.111
38.391	-91.334	-89.524	-91.03	-90.768	-90.798
38.422	-90.512	-90.932	-90.026	-90.326	-91.65
38.452	-90.206	-91.429	-91.197	-90.516	-91.097
38.483	-90.529	-90.548	-91.892	-90.118	-90.848
38.513	-89.769	-90.069	-91.334	-89.943	-90.252
38.544	-90.352	-91.079	-90.651	-90.263	-92.381
38.574	-91.591	-91.353	-91.073	-90.237	-91.082
38.605	-91.361	-92.074	-91.516	-90.851	-91.549
38.635	-91.366	-91.219	-92.513	-90.399	-90.71
38.666	-91.134	-90.485	-93.287	-92.07	-89.812
38.696	-90.676	-91.246	-91.017	-92.291	-91.02
38.727	-90.082	-91.77	-90.736	-91.528	-91.374
38.757	-90.26	-92.531	-91.61	-91.307	-90.965
38.788	-91.976	-91.725	-92.22	-90.614	-91.175
38.818	-91.93	-91.969	-92.381	-91.25	-89.992
38.849	-91.218	-92.272	-92.198	-91.464	-90.529
38.879	-91.177	-89.753	-91.103	-92.196	-91.251
38.91	-91.18	-89.824	-89.803	-92.178	-91.404
38.94	-90.809	-90.077	-90.087	-91.668	-91.12
38.971	-92.196	-91.095	-89.799	-91.999	-91.885
39.001	-91.022	-92.547	-90.889	-92.13	-90.702
39.032	-90.737	-91.017	-90.378	-91.594	-91.206
39.063	-91.162	-90.569	-90.6	-90.545	-91.732
39.093	-91.425	-90.445	-91.262	-89.782	-91.208
39.124	-91.633	-92.397	-90.592	-91.152	-91.3
39.154	-90.296	-91.886	-90.344	-91.508	-90.92
39.185	-90.679	-91.039	-91.06	-92.129	-90.651
39.215	-90.821	-90.71	-90.938	-91.955	-91.656
39.246	-90.776	-90.316	-91.407	-92.782	-91.278
39.276	-90.605	-91.137	-93.063	-91.135	-91.692
39.307	-91.827	-90.642	-91.435	-91.104	-90.967
39.337	-91.743	-90.739	-91.997	-91.578	-90.383
39.368	-91.237	-91.065	-92.112	-91.178	-91.324
39.398	-90.937	-89.85	-92.171	-91.417	-92.398
39.429	-91.629	-89.857	-91.107	-91.185	-91.094
39.459	-90.825	-90.214	-90.862	-90.134	-90.186
39.49	-90.057	-91.018	-90.878	-90.498	-90.556
39.52	-90.617	-90.513	-90.999	-91.843	-90.808
39.551	-92.439	-91.164	-91.062	-92.349	-91.058
39.581	-91.855	-92.763	-90.809	-91.373	-90.659
39.612	-91.86	-90.734	-90.523	-92.198	-91.294
39.642	-92.458	-90.245	-90.906	-90.291	-90.502
39.673	-90.937	-91.296	-91.091	-89.515	-90.558
39.703	-90.439	-90.967	-90.952	-91.766	-90.111
39.734	-89.297	-89.902	-88.57	-90.268	-91.375
39.764	-87.85	-89.027	-90.396	-88.37	-89.113
39.795	-87.161	-87.353	-86.026	-87.735	-87.334
39.825	-83.121	-83.27	-84.778	-83.915	-84.104
39.856	-78.9	-79.276	-79.398	-79.733	-80.788
39.886	-72.528	-73.056	-73.537	-73.51	-73.543
39.917	-63.906	-64.446	-64.821	-64.987	-65.14
39.948	-49.703	-50.2	-50.64	-50.786	-50.936
39.978	-29.671	-30.181	-30.608	-30.719	-30.916		stdev	std error
40.009	-27.006	-27.518	-27.944	-28.047	-28.253	-27.7536	0.496525	0.222053
40.039	-36.886	-37.401	-37.827	-37.916	-38.134
40.07	-58.474	-58.974	-59.4	-59.554	-59.772
40.1	-69.088	-69.622	-69.921	-69.896	-70.185
40.131	-76.208	-76.427	-77.384	-77.293	-77.658
40.161	-81.193	-82.422	-81.137	-82.537	-81.98
40.192	-85.956	-85.122	-87.368	-86.387	-86.906
40.222	-87.436	-88.643	-86.682	-88.152	-88.723
40.253	-89.522	-87.977	-89.188	-89.54	-88.51
40.283	-91.389	-89.834	-90.877	-91.159	-90.871
40.314	-91.143	-89.775	-90.434	-91.749	-90.345
40.344	-91.876	-89.952	-91.393	-90.005	-90.578
40.375	-90.64	-89.977	-90.254	-90.221	-90.596
40.405	-90.51	-91.727	-89.567	-90.902	-91.399
40.436	-90.647	-91.397	-90.747	-91.018	-90.775
40.466	-92.104	-91.212	-91.012	-90.82	-91.875
40.497	-91.497	-90.868	-90.676	-91.011	-92.569
40.527	-90.181	-90.579	-92.069	-91.38	-91.232
40.558	-91.076	-91.035	-91.811	-91.143	-90.833
40.588	-91.92	-91.127	-91.449	-90.892	-92.974
40.619	-91.394	-90.676	-91.25	-91.553	-92.843
40.649	-90.862	-91.324	-91.107	-90.934	-92.122
40.68	-89.769	-92.892	-91.009	-90.34	-91.15
40.71	-89.686	-92.366	-90.079	-90.044	-91.221
40.741	-89.99	-91.357	-90.397	-91.619	-90.358
40.771	-91.13	-91.625	-90.207	-91.86	-90.32
40.802	-91.243	-91.239	-90.8	-90.336	-90.972
40.833	-89.552	-90.898	-91.494	-90.033	-91.208
40.863	-91.256	-91.022	-89.953	-89.796	-91.564
40.894	-92.326	-90.162	-90.157	-90.192	-91.561
40.924	-91.719	-92.243	-89.733	-90.584	-91.762
40.955	-90.816	-93.203	-91.249	-91.328	-91.888
40.985	-91.037	-92.306	-90.614	-90.966	-91.337
41.016	-91.737	-92.123	-89.738	-90.595	-91.373
41.046	-91.761	-92.944	-90.516	-90.934	-91.882
41.077	-91.608	-93.578	-91.533	-90.487	-93.019
41.107	-93.005	-91.18	-91.374	-90.686	-92.349
41.138	-93.591	-90.275	-91.129	-91.633	-90.781
41.168	-91.235	-90.927	-91.366	-91.105	-91.92
41.199	-90.993	-90.827	-92.204	-89.899	-92.321
41.229	-91.434	-92.101	-90.77	-90.383	-91.622
41.26	-91.497	-92.025	-91.018	-91.246	-89.994
41.29	-91.644	-91.568	-92.101	-92.536	-90.35
41.321	-92.557	-90.607	-91.474	-92.208	-90.832
41.351	-92.375	-90.415	-92.803	-91.656	-91.109
41.382	-90.852	-91.483	-90.988	-91.662	-90.764
41.412	-90.383	-92.185	-91.29	-92.831	-90.502
41.443	-90.963	-91.577	-90.431	-93.356	-90.647
41.473	-90.451	-90.475	-89.645	-91.855	-90.811
41.504	-91.355	-90.688	-90.107	-91.404	-90.63
41.534	-91.941	-90.863	-90.947	-90.66	-90.74
41.565	-92.853	-91.603	-90.85	-90.85	-89.495
41.595	-90.42	-91.024	-90.681	-92.182	-89.249
41.626	-90.601	-91.902	-92.135	-92.4	-89.234
41.656	-91.256	-92.259	-91.142	-90.627	-89.881
41.687	-90.014	-92.578	-91.12	-90.755	-90.903
41.718	-89.282	-93.012	-91.002	-91.536	-92.143
41.748	-89.733	-92.441	-92.225	-91.573	-91.603
41.779	-91.326	-90.866	-91.165	-91.965	-92.443
41.809	-91.667	-89.921	-89.573	-90.427	-91.779
41.84	-91.683	-89.33	-89.753	-89.978	-92.566
41.87	-90.674	-90.35	-91.232	-91.337	-92.028
41.901	-91.089	-91.832	-90.692	-90.109	-92.011
41.931	-91.946	-91.839	-91.038	-90.012	-90.988
41.962	-92.666	-91.219	-91.278	-90.266	-90.996
41.992	-93.219	-90.039	-92.154	-90.162	-90.304
42.023	-90.974	-91.44	-92.299	-90.421	-90.136
42.053	-91.064	-91.88	-92.134	-91.189	-91.097
42.084	-92.449	-90.454	-91.718	-91.389	-91.717
42.114	-91.817	-90.389	-92.133	-90.758	-91.252
42.145	-91.191	-89.847	-91.483	-90.716	-90.045
42.175	-91.296	-90.068	-92.217	-91.666	-89.804
42.206	-91.689	-90.713	-92.268	-91.586	-91.374
42.236	-91.446	-91.281	-91.348	-91.01	-91.144
42.267	-90.102	-92.96	-92.063	-91.472	-90.183
42.297	-90.57	-90.8	-92.033	-91.746	-90.494
42.328	-91.409	-91.83	-91.365	-92.038	-92.011
42.358	-91.639	-91.934	-90.348	-91.552	-91.915
42.389	-90.444	-92.232	-89.916	-91.481	-91.83
42.419	-90.736	-91.895	-90.808	-90.121	-91.503
42.45	-91.578	-91.502	-92.238	-91.107	-91.406
42.48	-92.048	-90.506	-91.494	-90.684	-92.593
42.511	-91.018	-89.971	-92.328	-90.014	-91.481
42.542	-90.531	-90.648	-91.707	-90.145	-91.888
42.572	-89.919	-90.159	-92.622	-91.585	-93.297
42.603	-90.126	-89.866	-92.234	-91.192	-92.205
42.633	-91.425	-90.737	-91.083	-91.392	-90.29
42.664	-90.994	-90.866	-91.537	-90.6	-92.02
42.694	-90.769	-91.235	-90.323	-90.689	-92.723
42.725	-90.606	-92.535	-91.496	-91.97	-91.49
42.755	-90.512	-91.228	-91.252	-91.701	-91.529
42.786	-90.823	-91.513	-90.431	-92.479	-90.642
42.816	-91.97	-92.973	-90.561	-93.042	-91.737
42.847	-92.259	-93.047	-90.766	-91.669	-91.747
42.877	-91.068	-92.404	-91.564	-91.617	-91.002
42.908	-90.426	-91.514	-91.543	-91.414	-90.395
42.938	-89.318	-91.153	-91.711	-91.475	-91.483
42.969	-90.086	-92.258	-90.801	-91.178	-90.993
42.999	-91.329	-91.831	-89.68	-90.557	-90.197
43.03	-92.061	-91.555	-91.609	-90.553	-89.708
43.06	-91.987	-90.942	-92.524	-91.76	-92.052
43.091	-91.259	-91.89	-92.627	-92.419	-92.506
43.121	-91.249	-91.035	-92.366	-91.331	-90.207
43.152	-90.862	-91.317	-91.478	-91.54	-90.673
43.182	-91.812	-91.703	-91.201	-91.189	-92.123
43.213	-91.442	-91.776	-91.807	-91.35	-93.941
43.243	-90.64	-90.301	-91.604	-92.369	-90.325
43.274	-90.745	-90.173	-90.85	-91.939	-90.881
43.304	-90.503	-90.538	-90.453	-92.479	-91.972
43.335	-91.329	-91.994	-90.157	-91.878	-90.524
43.365	-91.398	-91.033	-92.111	-91.051	-89.609
43.396	-90.855	-91.106	-92.772	-91.584	-91.181
43.427	-91.119	-91.245	-91.985	-91.622	-92.271
43.457	-90.851	-90.776	-91.348	-90.885	-90.916
43.488	-91.194	-91.718	-92.295	-90.184	-91.073
43.518	-91.655	-91.623	-92.114	-90.598	-92.924
43.549	-91.272	-92.475	-90.349	-91.618	-91.888
43.579	-89.992	-92.185	-91.219	-91.325	-91.613
43.61	-91.034	-91.271	-92.112	-90.399	-92.109
43.64	-91.866	-89.994	-93.115	-90.623	-91.95
43.671	-91.343	-90.335	-90.595	-91.021	-91.108
43.701	-91.495	-90.24	-90.775	-92.704	-92.261
43.732	-91.55	-90.342	-90.653	-91.348	-94.117
43.762	-91.495	-90.102	-90.763	-90.643	-90.947
43.793	-91.439	-89.704	-91.38	-90.827	-90.861
43.823	-90.293	-89.841	-91.397	-92.057	-92.229
43.854	-89.914	-90.572	-91.75	-91.658	-91.694
43.884	-90.956	-89.868	-91.44	-90.539	-91.316
43.915	-91.454	-89.877	-92.031	-91.155	-91.748
43.945	-91.372	-90.326	-90.928	-90.725	-90.512
43.976	-90.108	-90.282	-90.272	-91.241	-90.851
44.006	-90.473	-91.129	-91.08	-90.335	-92.639
44.037	-91.224	-91.894	-90.478	-90.668	-92.826
44.067	-90.749	-91.65	-90.462	-91.048	-92.459
44.098	-90.901	-91.936	-91.991	-90.141	-92.121
44.128	-90.274	-92.667	-91.402	-91.38	-90.327
44.159	-90.967	-92.315	-91.08	-92.266	-90.443
44.189	-90.151	-91.911	-90.481	-92.76	-91.557
44.22	-90.477	-91.464	-89.739	-91.518	-91.913
44.25	-91.018	-90.551	-90.341	-90.827	-90.984
44.281	-90.956	-91.955	-91.224	-91.683	-92.204
44.312	-90.101	-91.44	-90.772	-91.007	-91.338
44.342	-90.269	-91.292	-89.939	-91.806	-92.482
44.373	-90.819	-90.75	-90.471	-91.872	-91.193
44.403	-90.418	-91.582	-91.863	-91.516	-91.519
44.434	-91.56	-91.941	-92.142	-90.401	-92.152
44.464	-92.913	-91.643	-91.152	-90.876	-91.486
44.495	-92.809	-90.477	-91.481	-90.951	-93.099
44.525	-92.254	-90.234	-92.681	-91.192	-92.75
44.556	-93.23	-89.932	-91.277	-91.423	-90.981
44.586	-92.154	-89.898	-92.042	-92.996	-90.415
44.617	-91.414	-90.859	-92.439	-92.121	-90.572
44.647	-91.41	-91.904	-90.915	-90.966	-90.894
44.678	-90.917	-92.485	-92.392	-90.812	-91.481
44.708	-90.253	-92.323	-90.628	-92.227	-91.374
44.739	-91.683	-92.066	-89.938	-92.716	-91.009
44.769	-90.874	-91.593	-89.17	-90.692	-91.76
44.8	-90.486	-91.676	-90.753	-90.157	-92.019
44.83	-91.041	-91.034	-90.467	-91.263	-92.124
44.861	-90.66	-91.088	-90.665	-90.955	-90.673
44.891	-90.911	-90.681	-92.001	-89.974	-92.336
44.922	-92.119	-91.337	-92.289	-89.404	-92.361
44.952	-90.634	-91.646	-92.783	-90.798	-91.068
44.983	-89.851	-91.314	-91.323	-91.292	-90.96
45.013	-90.573	-91.173	-89.799	-90.941	-90.908
45.044	-92.271	-91.139	-89.968	-90.753	-91.849
45.074	-90.498	-91.867	-91.217	-91.472	-92.247
45.105	-90.829	-92.814	-91.27	-90.854	-90.582
45.135	-92.199	-92.495	-92.056	-90.67	-90.206
45.166	-92.132	-92.282	-91.868	-90.733	-89.553
45.197	-92.358	-91.792	-91.038	-90.906	-90.312
45.227	-91.323	-91.4	-90.582	-91.89	-91.272
45.258	-89.219	-92.961	-90.983	-91.084	-91.076
45.288	-89.388	-92.269	-92.167	-91.025	-90.165
45.319	-91.637	-92.018	-91.071	-91.39	-90.308
45.349	-91.9	-93.835	-90.251	-90.778	-90.241
45.38	-91.733	-92.527	-90.424	-92.675	-91.421
45.41	-90.949	-91.78	-91.779	-91.725	-92.476
45.441	-90.606	-92.663	-92.199	-90.476	-92.02
45.471	-91.063	-92.056	-91.362	-91.839	-91.428
45.502	-91.012	-91.07	-90.269	-92.627	-91.375
45.532	-90.633	-91.308	-91.023	-93.314	-92.769
45.563	-90.393	-91.366	-90.803	-92.734	-92.974
45.593	-90.965	-91.483	-92.757	-92.619	-91.755
45.624	-90.516	-90.825	-93.657	-92.708	-90.713
45.654	-90.31	-90.588	-91.846	-92.137	-90.91
45.685	-91.329	-91.233	-90.498	-91.186	-90.958
45.715	-91.511	-90.578	-91.832	-92.088	-91.859
45.746	-91.33	-91.416	-91.382	-92.468	-91.402
45.776	-91.642	-91.752	-91.395	-91.751	-91.333
45.807	-92.438	-91.677	-91.82	-90.973	-92.603
45.837	-90.387	-92.38	-92.016	-90.041	-93.053
45.868	-90.098	-91.913	-91.882	-90.299	-91.076
45.898	-90.43	-91.558	-91.364	-90.276	-90.705
45.929	-91.351	-90.475	-91.379	-89.878	-90.421
45.959	-91.884	-91.858	-91.47	-91.424	-92.162
45.99	-92.368	-92.449	-90.679	-92.714	-91.843
46.021	-92.109	-92.153	-90.555	-92.627	-91.544
46.051	-91.109	-91.8	-90.988	-92.874	-91.657
46.082	-91.296	-91.501	-91.485	-92.614	-92.267
46.112	-91.557	-92.12	-91.719	-91.794	-90.742
46.143	-91.884	-92.5	-91.806	-91.255	-90.946
46.173	-91.872	-92.293	-91.865	-91.779	-91.276
46.204	-91.524	-90.723	-92.543	-92.131	-90.711
46.234	-91.584	-91.105	-92.115	-91.787	-91.087
46.265	-91.202	-92.482	-92.236	-91.693	-92.119
46.295	-92.236	-92.275	-91.982	-90.842	-91.366
46.326	-92.136	-91.882	-91.58	-91.466	-91.985
46.356	-92.577	-90.847	-91.168	-91.539	-90.658
46.387	-92.766	-91.667	-91.148	-91.497	-90.769
46.417	-90.428	-92.056	-90.605	-91.511	-91.962
46.448	-90.375	-91.861	-91.547	-92.306	-91.296
46.478	-91.92	-91.201	-92.044	-91.421	-91.233
46.509	-92.074	-91.225	-90.393	-92.103	-91.588
46.539	-91.732	-89.37	-91.085	-92.608	-91.218
46.57	-91.719	-89.785	-91.482	-91.821	-91.385
46.6	-91.355	-92.058	-92.249	-91.36	-92.063
46.631	-91.634	-92.002	-91.102	-91.047	-91.032
46.661	-91.589	-92.116	-90.166	-90.19	-90.855
46.692	-90.849	-91.287	-90.09	-90.332	-90.617
46.722	-92.392	-91.64	-91.548	-90.102	-91.817
46.753	-91.458	-91.763	-90.85	-90.209	-91.668
46.783	-90.833	-91.451	-91.123	-91.363	-91.418
46.814	-90.88	-92.773	-90.908	-92.709	-92.177
46.844	-90.502	-92.571	-91.346	-91.19	-91.996
46.875	-90.825	-91.525	-91.986	-90.682	-93.827
46.906	-90.995	-91.436	-90.859	-92.139	-92.028
46.936	-92.043	-91.569	-90.751	-92.725	-89.486
46.967	-92.302	-91.416	-91.862	-92.848	-89.37
46.997	-91.546	-90.924	-92.068	-92.08	-91.139
47.028	-91.359	-90.723	-92.768	-91.586	-90.869
47.058	-90.782	-90.335	-92.518	-90.738	-92.085
47.089	-91.328	-90.429	-90.832	-89.862	-92.51
47.119	-91.077	-91.232	-91.484	-91.007	-91.23
47.15	-90.283	-91.858	-91.181	-91.327	-91.691
47.18	-90.352	-90.868	-90.643	-91.588	-91.527
47.211	-91.584	-89.525	-91.11	-92.728	-91.251
47.241	-92.165	-90.573	-90.847	-92.13	-91.456
47.272	-91.473	-91.805	-90.914	-90.559	-90.946
47.302	-91.393	-91.737	-91.66	-90.676	-92.301
47.333	-91.103	-92.124	-91.886	-91.698	-91.941
47.363	-90.525	-91.501	-90.063	-92.104	-91.62
47.394	-90.727	-91.195	-90.543	-90.744	-91.032
47.424	-91.402	-90.644	-91.18	-91.235	-91.831
47.455	-91.799	-91.128	-90.741	-92.062	-90.344
47.485	-91.751	-91.953	-89.655	-91.916	-91.333
47.516	-91.337	-91.377	-90.505	-90.741	-92.425
47.546	-91.106	-91.689	-90.202	-90.74	-91.6
47.577	-90.559	-90.598	-90.91	-90.99	-90.651
47.607	-91.336	-90.667	-92.155	-90.995	-90.942
47.638	-90.902	-92.084	-91.957	-91.747	-90.551
47.668	-90.639	-91.931	-92.078	-91.348	-90.176
47.699	-91.009	-90.82	-90.601	-91.349	-90.723
47.729	-91.296	-90.977	-91.538	-92.536	-91.21
47.76	-91.944	-91.305	-92.816	-91.569	-91.668
47.791	-92.2	-91.26	-91.617	-92.256	-91.375
47.821	-91.389	-92.286	-89.636	-91.105	-91.389
47.852	-91.077	-91.404	-90.556	-91.78	-91.756
47.882	-92.595	-90.456	-92.736	-91.712	-90.889
47.913	-91.425	-90.691	-93.082	-91.377	-89.748
47.943	-90.893	-92.809	-91.493	-90.594	-90.252
47.974	-91.217	-91.134	-90.339	-91.073	-90.942
48.004	-90.943	-90.542	-90.79	-90.207	-90.915
48.035	-91.051	-91.435	-92.636	-89.888	-91.568
48.065	-90.865	-91.372	-91.859	-91.654	-92.078
48.096	-89.822	-91.263	-92.427	-91.976	-92.334
48.126	-90.007	-91.441	-91.995	-89.971	-91.908
48.157	-91.535	-90.293	-92.643	-90.658	-91.093
48.187	-92.907	-90.457	-92.33	-92.229	-90.402
48.218	-91.284	-92.156	-92.328	-93.653	-90.767
48.248	-90.42	-91.975	-91.464	-91.904	-91.502
48.279	-92.029	-90.712	-91.742	-92.267	-90.646
48.309	-92.397	-90.785	-91.268	-92.547	-90.994
48.34	-90.884	-91.04	-91.048	-93.158	-92.082
48.37	-89.985	-91.994	-92.101	-93.131	-91.934
48.401	-90.203	-92.091	-93.271	-91.24	-91.064
48.431	-91.894	-90.994	-92.688	-91.467	-91.111
48.462	-92.259	-90.888	-91.571	-91.882	-91.705
48.492	-92.122	-91.407	-92.204	-90.174	-93.673
48.523	-91.523	-91.476	-91.363	-89.787	-92.348
48.553	-90.977	-93.238	-91.465	-91.806	-91.387
48.584	-91.676	-92.098	-92.183	-92.371	-91.284
48.615	-91.092	-91.399	-91.129	-91.472	-90.555
48.645	-91.181	-91.788	-90.309	-91.043	-91.08
48.676	-90.405	-93.03	-90.023	-91.585	-91.013
48.706	-90.658	-91.378	-90.985	-91.63	-91.588
48.737	-90.361	-90.821	-90.983	-90.866	-91.18
48.767	-90.365	-91.337	-90.223	-90.896	-90.872
48.798	-90.85	-91.828	-90.866	-92.224	-89.854
48.828	-91.394	-92.165	-90.181	-92.188	-90.181
48.859	-91.216	-92.666	-90.479	-91.897	-91.53
48.889	-91.681	-92.613	-92	-92.217	-90.505
48.92	-92.142	-91.64	-93.466	-91.489	-91.228
48.95	-91.918	-90.88	-92.941	-90.502	-91.215
48.981	-91.293	-91.383	-92.016	-91.048	-92.068
49.011	-92.43	-90.539	-91.028	-92.714	-93.732
49.042	-91.79	-91.247	-91.51	-92.528	-91.232
49.072	-90.446	-90.854	-92.11	-91.49	-90.515
49.103	-90.252	-92.71	-91.778	-92.37	-91.061
49.133	-91.983	-93.684	-91.27	-91.516	-91.191
49.164	-91.488	-92.304	-90.407	-89.824	-91.204
49.194	-91.552	-92.121	-92.047	-90.318	-91.1
49.225	-91.924	-92.08	-92.693	-91.845	-91.153
49.255	-91.004	-91.613	-92.473	-92.449	-91.167
49.286	-90.812	-91.459	-91.122	-91.166	-91.913
49.316	-91.008	-91.288	-90.721	-91.423	-92.231
49.347	-90.909	-91.8	-91.011	-92.201	-91.469
49.377	-91.142	-91.839	-92.632	-92.594	-91.664
49.408	-91.782	-91.386	-91.583	-90.908	-91.501
49.438	-92.113	-90.973	-90.749	-90.349	-91.17
49.469	-92.068	-90.57	-90.315	-90.969	-91.129
49.5	-92.068	-90.936	-91.297	-91.367	-90.628
49.53	-92.082	-91.675	-92.141	-92.555	-91.096
49.561	-91.716	-90.577	-92.453	-91.989	-92.604
49.591	-92.543	-90.328	-91.375	-90.693	-91.737
49.622	-92.854	-91.327	-90.009	-91.681	-90.887
49.652	-92.624	-90.941	-91.886	-93.66	-91.577
49.683	-92.473	-90.499	-91.954	-91.733	-92.866
49.713	-92.302	-91.488	-91.886	-91.14	-92.059
49.744	-91.918	-91.233	-91.599	-91.834	-91.843
49.774	-92	-92.135	-91.485	-92.286	-93.331
49.805	-91.759	-91.551	-90.741	-92.271	-91.837
49.835	-91.402	-91.604	-90.984	-91.929	-92.516
49.866	-91.602	-92.539	-91.623	-92.294	-92.033
49.896	-91.208	-93.258	-91.411	-92.264	-91.126
49.927	-91.71	-92.613	-90.255	-91.343	-91.978
49.957	-93.274	-92.572	-91.091	-91.626	-92.953
49.988	-90.96	-91.969	-91.139	-91.467	-92.61
50.018	-91.511	-92.318	-89.955	-90.962	-91.886
50.049	-91.581	-91.872	-91.242	-91.324	-91.587
50.079	-90.698	-92.717	-91.685	-90.546	-91.477
50.11	-91.443	-92.04	-91.095	-91.443	-92.316
50.14	-91.824	-91.148	-91.044	-92.661	-91.638
50.171	-91.287	-92.695	-91.774	-92.01	-92.248
50.201	-91.917	-92.421	-91.752	-90.794	-91.503
50.232	-91.184	-91.009	-91.455	-92.595	-90.99
50.262	-90.298	-91.721	-91.857	-91.65	-91.579
50.293	-90.22	-91.542	-91.62	-90.207	-91.752
50.323	-90.938	-91.426	-90.709	-89.495	-92.753
50.354	-90.745	-90.121	-91.374	-90.307	-92.996
50.385	-92.65	-90.19	-90.549	-91.111	-93.012
50.415	-92.42	-90.981	-89.888	-91.375	-92.197
50.446	-91.399	-90.037	-91.958	-91.467	-92.338
50.476	-90.051	-90.803	-92.055	-90.768	-92.344
50.507	-91.348	-91.946	-90.124	-91.249	-92.891
50.537	-92.183	-93.12	-91.036	-91.703	-92.461
50.568	-91.65	-92.784	-92.307	-92.063	-91.952
50.598	-90.671	-93.528	-92.288	-92.444	-91.35
50.629	-90.149	-93.365	-91.695	-92.223	-91.671
50.659	-91.374	-92.451	-91.929	-91.217	-93.441
50.69	-92.388	-92.25	-92.144	-91.695	-91.998
50.72	-91.933	-90.823	-92.647	-91.834	-91.462
50.751	-92.588	-91.223	-92.773	-92.213	-91.768
50.781	-93.144	-92.597	-91.258	-92.888	-91.317
50.812	-93.385	-93.096	-91.914	-92.278	-91.282
50.842	-91.472	-92.208	-91.406	-92.304	-90.689
50.873	-90.085	-91.609	-91.202	-92.565	-91.907
50.903	-90.469	-92.976	-91.25	-91.234	-91.824
50.934	-91.943	-91.765	-91.415	-90.162	-90.308
50.964	-91.931	-90.708	-92.6	-91.088	-91.395
50.995	-92.06	-91.671	-92.68	-92.159	-92.174
51.025	-90.947	-90.965	-93.264	-91.243	-92.849
51.056	-90.206	-89.794	-91.105	-91.495	-92.254
51.086	-90.697	-89.99	-92.003	-90.86	-90.896
51.117	-91.06	-90.855	-91.194	-91.326	-91.256
51.147	-91.809	-91.74	-92.206	-93.134	-90.11
51.178	-91.722	-92.397	-92.703	-91.892	-91.345
51.208	-92.285	-91.644	-91.324	-91.605	-92.821
51.239	-91.732	-91.985	-91.32	-92.308	-92.463
51.27	-91.511	-91.249	-92.121	-91.13	-92.785
51.3	-91.135	-91.352	-92.048	-90.837	-92.774
51.331	-92.071	-92.12	-90.892	-92.902	-92.738
51.361	-91.753	-92.93	-90.127	-92.124	-91.17
51.392	-91.713	-91.748	-90.945	-91.293	-90.777
51.422	-91.411	-92.28	-91.782	-90.588	-91.17
51.453	-92.032	-92.912	-92.54	-91.787	-91.774
51.483	-91.445	-92.246	-91.444	-91.644	-91.798
51.514	-91.185	-93.15	-91.209	-90.673	-90.95
51.544	-91.411	-92.298	-92.218	-90.741	-91.168
51.575	-91.53	-91.826	-91.627	-90.258	-92.331
51.605	-92.552	-90.325	-91.563	-90.204	-91.781
51.636	-92.974	-90.316	-92.004	-92.089	-91.932
51.666	-91.879	-90.95	-92.49	-91.743	-92.566
51.697	-90.691	-91.474	-89.586	-91.775	-92.952
51.727	-91.233	-91.819	-90.185	-91.028	-91.578
51.758	-93.473	-91.646	-91.519	-90.773	-91.656
51.788	-92.491	-91.366	-91.488	-92.641	-91.482
51.819	-92.447	-90.884	-91.405	-91.533	-91.41
51.849	-92.36	-90.839	-92.582	-91.732	-92.218
51.88	-91.515	-90.944	-92.94	-92.439	-92.175
51.91	-91.738	-92.199	-91.677	-91.863	-92.189
51.941	-91.899	-93.151	-92.615	-92.55	-91.93
51.971	-92.282	-92.349	-93.112	-91.687	-91.976
52.002	-92.377	-91.388	-91.892	-91.963	-91.971
52.032	-93.557	-91.785	-91.71	-92.413	-91.977
52.063	-92.261	-90.421	-91.856	-91.902	-91.407
52.094	-91.317	-91.367	-91.583	-91.788	-91.032
52.124	-91.414	-92.402	-90.626	-90.747	-91.044
52.155	-92.472	-92.836	-91.147	-91.102	-90.998
52.185	-92.611	-92.195	-92.158	-92.509	-90.808
52.216	-92.299	-91.551	-92.532	-92.585	-90.899
52.246	-92.804	-92.227	-92.181	-90.662	-91.271
52.277	-91.242	-92.029	-91.051	-91.127	-90.782
52.307	-90.928	-93.167	-90.753	-91.451	-90.206
52.338	-91.776	-92.423	-91.18	-91.257	-90.091
52.368	-91.731	-91.674	-93.566	-91.341	-90.404
52.399	-91.007	-92.795	-93.532	-90.725	-91.437
52.429	-90.192	-91.739	-92.383	-90.648	-91.645
52.46	-90.926	-92.338	-91.291	-90.892	-92.841
52.49	-92.357	-91.59	-90.96	-90.66	-92.068
52.521	-91.302	-92.506	-91.196	-90.905	-91.797
52.551	-91.373	-91.961	-91.795	-91.556	-91.219
52.582	-91.394	-90.287	-91.61	-91.193	-91.656
52.612	-92.368	-90.06	-91.441	-91.771	-91.083
52.643	-91.468	-91.278	-92.159	-92.34	-91.622
52.673	-91.405	-91.371	-92.148	-91.277	-91.137
52.704	-92.022	-90.796	-92.238	-90.747	-91.173
52.734	-91.936	-91.284	-92.236	-90.932	-91.264
52.765	-92.711	-92.103	-91.468	-91.19	-92.09
52.795	-92.848	-91.828	-91.822	-91.173	-92.743
52.826	-92.004	-91.558	-92.853	-90.729	-91.111
52.856	-92.304	-91.578	-92.789	-90.701	-91.599
52.887	-91.832	-90.47	-90.857	-91.937	-91.12
52.917	-91.054	-91.46	-91.185	-91.721	-91.326
52.948	-91.526	-91.606	-92.023	-92.445	-91.595
52.979	-92.044	-91.188	-91.11	-92.769	-90.705
53.009	-91.518	-91.082	-91.031	-91.821	-89.827
53.04	-91.927	-91.397	-90.662	-91.57	-89.914
53.07	-92.557	-91.179	-91.508	-91.685	-92.098
53.101	-90.513	-90.913	-90.876	-91.886	-91.513
53.131	-90.279	-91.022	-91.245	-92.472	-90.529
53.162	-91.914	-93.216	-90.59	-91.785	-91.559
53.192	-91.378	-94.515	-90.662	-90.785	-91.053
53.223	-91.437	-92.448	-91.808	-92.053	-91.911
53.253	-91.283	-91.549	-91.545	-91.913	-91.303
53.284	-90.774	-91.704	-90.529	-91.999	-91.191
53.314	-91.353	-92.233	-91.308	-92.173	-92.059
53.345	-92.401	-91.155	-91.854	-92.548	-92.622
53.375	-93.587	-90.939	-90.892	-91.403	-91.495
53.406	-92.599	-91.542	-91.339	-90.722	-91.734
53.436	-92.09	-91.62	-92.223	-91.013	-91.198
53.467	-93.556	-92.206	-91.902	-90.11	-90.24
53.497	-93.213	-91.846	-91.725	-90.264	-91.097
53.528	-93.418	-91.687	-91.203	-91.961	-91.892
53.558	-93.149	-92.009	-93.03	-92.428	-91.675
53.589	-91.841	-91.298	-93.174	-91.761	-91.818
53.619	-92.163	-91.335	-92.029	-90.618	-90.913
53.65	-92.05	-90.703	-91.73	-91.17	-90.684
53.68	-91.807	-90.679	-92.104	-91.909	-90.884
53.711	-90.801	-90.123	-91.977	-91.818	-91.45
53.741	-91.07	-91.117	-91.326	-92.896	-91.959
53.772	-92.574	-91.363	-91.352	-92.238	-92.47
53.802	-91.436	-91.34	-91.744	-91.585	-92.591
53.833	-91.986	-92.121	-90.411	-92.365	-91.498
53.864	-92.585	-92.49	-90.23	-91.693	-92.311
53.894	-91.865	-92.521	-92.282	-92.398	-92.47
53.925	-91.592	-91.127	-92.67	-91.793	-90.825
53.955	-89.856	-90.93	-92.068	-91.924	-91.029
53.986	-90.386	-90.921	-92.245	-92.967	-91.083
54.016	-90.45	-91.351	-90.951	-91.777	-91.63
54.047	-90.413	-91.724	-90.273	-92.226	-90.987
54.077	-90.907	-91.633	-91.902	-92.265	-89.911
54.108	-91.656	-91.819	-91.631	-91.978	-91.51
54.138	-90.746	-92.709	-91.613	-92.628	-92.079
54.169	-90.492	-91.963	-92.593	-91.514	-92.962
54.199	-92.291	-90.737	-92.022	-92.027	-92.141
54.23	-93	-90.314	-91.719	-93.231	-91.737
54.26	-92.171	-92.231	-91.056	-91.875	-91.558
54.291	-92.552	-91.121	-91.615	-91.884	-92.265
54.321	-92.014	-90.455	-91.247	-92.304	-92.445
54.352	-90.931	-90.661	-92.31	-91.163	-92.391
54.382	-90.471	-91.39	-92.369	-92.201	-91.235
54.413	-91.647	-91.993	-91.983	-91.722	-91.32
54.443	-91.976	-93.04	-91.942	-91.591	-92.061
54.474	-91.336	-93.156	-90.928	-91.563	-90.609
54.504	-92.163	-92.106	-90.255	-90.45	-90.363
54.535	-92.398	-91.145	-91.998	-92.186	-90.64
54.565	-91.88	-91.196	-91.802	-92.263	-90.33
54.596	-91.614	-91.052	-90.895	-90.988	-89.411
54.626	-92.142	-92.325	-90.501	-90.366	-91.851
54.657	-92.298	-92.041	-91.752	-91.902	-91.97
54.688	-91.196	-90.68	-92.804	-92.638	-92.239
54.718	-91.207	-90.685	-92.118	-91.708	-92.377
54.749	-91.547	-92.423	-91.264	-91.146	-92.825
54.779	-91.966	-93.46	-91.067	-91.745	-91.379
54.81	-92.219	-91.699	-91.201	-91.781	-91.068
54.84	-91.912	-90.593	-91.613	-91.553	-90.902
54.871	-90.624	-91.325	-91.62	-91.803	-91.82
54.901	-91.211	-91.888	-92.516	-92.117	-91.888
54.932	-92.292	-91.367	-91.237	-90.517	-92.605
54.962	-91.811	-92.36	-91.054	-90.361	-91.871
54.993	-92.193	-92.469	-91.54	-91.016	-91.556
55.023	-91.323	-91.145	-92.268	-91.687	-92.28
55.054	-93.157	-91.522	-91.989	-91.695	-91.713
55.084	-91.275	-91.314	-90.421	-91.498	-90.804
55.115	-91.106	-90.767	-91.036	-91.962	-91.639
55.145	-92.545	-91.989	-92.826	-90.873	-91.533
55.176	-91.9	-91.957	-92.185	-90.603	-91.399
55.206	-91.881	-91.865	-91.749	-91.129	-92.566
55.237	-92.741	-91.318	-92.145	-92.031	-92.333
55.267	-92.666	-90.928	-91.626	-90.763	-91.356
55.298	-91.503	-91.33	-91.114	-91.601	-90.767
55.328	-91.847	-93.462	-91.988	-91.745	-90.765
55.359	-92.678	-93.971	-91.456	-90.609	-91.188
55.389	-93.123	-92.771	-91.135	-91.832	-91.215
55.42	-92.092	-91.679	-91.306	-92.705	-92.338
55.45	-91.89	-90.778	-92.319	-92.212	-92.909
55.481	-91.56	-91.415	-91.861	-91.524	-91.866
55.511	-91.647	-91.289	-91.993	-90.95	-91.239
55.542	-90.829	-91.104	-92.562	-91.544	-90.665
55.573	-91.35	-91.809	-91.035	-91.524	-90.665
55.603	-90.92	-92.93	-90.663	-92.088	-90.866
55.634	-90.017	-91.781	-92.439	-92.49	-90.994
55.664	-90.818	-91.664	-90.546	-92.946	-92.858
55.695	-92.368	-91.592	-90.698	-93.206	-92.833
55.725	-92.792	-91.859	-90.879	-92.98	-92.29
55.756	-92.489	-92.799	-92.455	-92.192	-92.361
55.786	-92.813	-92.011	-93.09	-91.915	-92.262
55.817	-92.602	-92.996	-91.055	-92.297	-92.623
55.847	-91.436	-92.302	-91.914	-92.513	-92.588
55.878	-91.542	-91.425	-93.186	-91.676	-93.038
55.908	-91.732	-90.925	-91.637	-92.202	-90.772
55.939	-91.738	-91.638	-91.029	-92.337	-90.5
55.969	-92.055	-91.09	-91.188	-91.6	-90.627
56	-92.053	-91.717	-91.347	-91.888	-90.659
56.03	-91.726	-92.329	-89.893	-92.935	-90.722
56.061	-93.196	-92.41	-91.152	-92.304	-91.605
56.091	-92.232	-91.948	-92.88	-92.252	-91.66
56.122	-92.825	-93.477	-93.544	-91.674	-91.631
56.152	-91.873	-92.867	-91.915	-91.414	-91.636
56.183	-92.606	-91.512	-90.875	-90.444	-92.143
56.213	-93.051	-90.804	-91.052	-91.718	-92.535
56.244	-92.523	-91.443	-91.962	-92.602	-92.26
56.274	-92.32	-93.03	-92.484	-92.45	-91.59
56.305	-92.375	-92.082	-92.35	-92.606	-92.283
56.335	-90.324	-91.31	-92.151	-92.32	-91.238
56.366	-90.951	-90.391	-90.955	-91.38	-90.831
56.396	-91.804	-90.199	-91.018	-92.021	-91.306
56.427	-92.281	-91.449	-91.018	-91.814	-92.109
56.458	-92.846	-91.453	-92.274	-90.398	-91.515
56.488	-92.708	-91.238	-90.782	-91.613	-91.049
56.519	-92.207	-90.869	-91.378	-91.763	-90.942
56.549	-93.485	-91.746	-91.689	-91.704	-91.21
56.58	-92.433	-92.85	-91.153	-92.026	-92.434
56.61	-91.55	-91.252	-91.211	-90.792	-92.362
56.641	-91.694	-90.874	-91.322	-91.711	-91.681
56.671	-91.869	-93.009	-91.532	-93.734	-91.097
56.702	-91.894	-92.541	-93.112	-91.979	-93.282
56.732	-91.924	-91.488	-92.022	-90.846	-92.042
56.763	-91.856	-90.523	-90.797	-91.766	-90.588
56.793	-91.495	-91.123	-90.044	-91.187	-91.71
56.824	-91.791	-92.185	-91.033	-91.977	-92.62
56.854	-91.3	-91.903	-91.939	-91.452	-92.718
56.885	-91.011	-92.082	-92.945	-91.42	-92.243
56.915	-92.09	-91.892	-92.449	-91.524	-91.882
56.946	-92.298	-92.802	-90.883	-91.104	-94.474
56.976	-91.265	-92.536	-90.885	-91.118	-92.741
57.007	-91.656	-91.202	-92.037	-91.6	-91.412
57.037	-92.923	-92.108	-92.253	-92.169	-91.799
57.068	-94.074	-91.135	-92.087	-91.738	-90.676
57.098	-92.506	-90.26	-91.212	-91.677	-90.804
57.129	-92.279	-91.558	-91.044	-91.992	-91.871
57.159	-92.335	-93.321	-91.369	-92.4	-91.436
57.19	-92.106	-92.552	-91.852	-92.603	-91.947
57.22	-92.242	-91.33	-90.599	-92.864	-92.026
57.251	-91.812	-92.045	-91.895	-91.994	-90.975
57.281	-92.424	-91.595	-91.323	-91.369	-92.327
57.312	-92.837	-91.491	-91.386	-91.797	-92.167
57.343	-91.982	-91.679	-92.356	-90.789	-90.795
57.373	-92.616	-92.352	-92.812	-91.493	-91.85
57.404	-93.144	-91.169	-92.03	-90.401	-91.339
57.434	-91.583	-91.117	-91.957	-90.277	-91.454
57.465	-90.934	-91.765	-91.703	-93.558	-91.237
57.495	-92.132	-92.767	-92.46	-90.951	-92.643
57.526	-92.131	-92.591	-91.983	-90.517	-91.226
57.556	-91.108	-91.515	-90.546	-92.512	-92.16
57.587	-91.244	-92.136	-91.355	-92.235	-92.469
57.617	-92.258	-92.019	-93.51	-91.247	-92.471
57.648	-93.259	-91.338	-92.879	-92.125	-91.701
57.678	-92.136	-92.299	-92.035	-93.164	-91.039
57.709	-92.576	-92.333	-91.024	-93.191	-91.724
57.739	-92.801	-92.32	-90.865	-92.574	-91.686
57.77	-89.958	-92.475	-90.882	-91.722	-90.36
57.8	-89.149	-93.402	-90.452	-91.543	-91.311
57.831	-91.158	-92.756	-91.375	-91.841	-92.225
57.861	-91.19	-91.175	-91.263	-92.611	-92.477
57.892	-90.754	-91.152	-91.037	-91.007	-90.963
57.922	-91.482	-91.756	-92.14	-91.328	-90.969
57.953	-91.185	-92.476	-92.561	-91.372	-92.373
57.983	-90.739	-92.287	-91.663	-91.078	-92.893
58.014	-91.906	-90.826	-91.06	-91.355	-91.87
58.044	-92.257	-90.781	-92.841	-90.809	-90.952
58.075	-91.962	-91.278	-92.678	-90.661	-90.945
58.105	-92.056	-92.778	-93.936	-91.776	-91.39
58.136	-91.719	-93.052	-93.682	-91.254	-91.134
58.167	-91.099	-92.423	-92.115	-91.624	-91.542
58.197	-91.648	-92.828	-91.703	-91.349	-91.877
58.228	-92.1	-92.085	-92.107	-91.034	-91.524
58.258	-91.18	-91.603	-90.712	-91.823	-91.864
58.289	-91.506	-92.194	-90.957	-90.767	-93.224
58.319	-90.3	-92.961	-92.495	-92.11	-92.508
58.35	-90.574	-94.497	-93.176	-91.756	-91.634
58.38	-90.866	-91.853	-93.184	-91.407	-91.018
58.411	-90.701	-91.912	-91.344	-92.526	-91.266
58.441	-91.675	-91.92	-91.163	-92.116	-91.429
58.472	-91.815	-92.232	-91.151	-91.775	-92.053
58.502	-91.435	-92.489	-91.597	-92.176	-92.275
58.533	-92.487	-92.423	-90.767	-91.682	-92.584
58.563	-91.934	-92.461	-90.963	-92.206	-92.283
58.594	-91.903	-92.276	-90.872	-92.291	-93.209
58.624	-91.695	-91.735	-91.763	-92.493	-94.864
58.655	-92.333	-90.98	-93.376	-92.627	-93.002
58.685	-93.67	-91.538	-91.75	-92.189	-92.878
58.716	-92.1	-92.682	-91.382	-92.76	-92.802
58.746	-92.206	-92.063	-91.935	-93.595	-91.898
58.777	-93.028	-92.219	-92.061	-92.72	-92.42
58.807	-91.902	-92.274	-91.837	-91.811	-91.726
58.838	-90.759	-92.063	-90.621	-91.859	-91.528
58.868	-90.435	-91.791	-91.068	-91.228	-92.047
58.899	-90.761	-91.291	-91.365	-90.525	-90.784
58.929	-91.91	-92.423	-90.884	-90.225	-91.578
58.96	-90.352	-92.72	-91.923	-90.668	-91.506
58.99	-92.174	-92.527	-91.774	-90.607	-91.261
59.021	-92.938	-93.383	-91.995	-91.08	-92.554
59.052	-92.635	-92.767	-92.714	-91.193	-91.489
59.082	-91.922	-92.787	-92.723	-90.999	-91.213
59.113	-91.875	-91.826	-92.329	-91.829	-92.917
59.143	-92.864	-90.776	-91.529	-91.122	-91.927
59.174	-91.521	-90.895	-92.097	-91.424	-92.107
59.204	-90.756	-93.25	-91.723	-91.822	-92.687
59.235	-91.083	-91.947	-92.286	-91.069	-91.375
59.265	-91.376	-92.62	-93.403	-90.614	-90.918
59.296	-91.363	-94.007	-92.473	-91.31	-90.983
59.326	-91.854	-92.236	-91.844	-91.462	-91.486
59.357	-92.329	-91.831	-92.508	-91.486	-92.935
59.387	-92.549	-92.061	-91.78	-92.403	-90.467
59.418	-94.136	-91.39	-91.887	-93.141	-89.783
59.448	-92.166	-90.85	-92.198	-92.513	-91.969
59.479	-91.242	-92.914	-91.803	-91.526	-92.227
59.509	-92.49	-94.264	-91.689	-92.053	-91.427
59.54	-91.95	-92.361	-91.869	-92.559	-92.806
59.57	-92.596	-91.364	-91.584	-91.48	-91.509
59.601	-91.929	-91.475	-90.815	-91.812	-92.038
59.631	-92.004	-91.671	-90.3	-92.351	-92.494
59.662	-91.045	-92.066	-90.441	-92.478	-92.116
59.692	-90.392	-92.069	-91.297	-93.467	-91.15
59.723	-91.133	-91.85	-91.615	-93.236	-91.261
59.753	-92.848	-91.617	-91.35	-92.635	-93.168
59.784	-91.233	-91.684	-92.165	-92.015	-91.772
59.814	-90.861	-93.13	-92.01	-91.205	-91.874
59.845	-92.35	-92.761	-91.71	-92.404	-92.149
59.875	-92.469	-92.346	-93.128	-90.974	-92.452
59.906	-92.953	-91.77	-92.102	-90.195	-91.688
59.937	-92.812	-91.79	-91.783	-92.23	-90.82
59.967	-91.362	-91.808	-91.285	-91.53	-91.199
59.998	-92.657	-92.238	-91.278	-92.37	-91.109
60.028	-94.199	-92.05	-91.606	-92.395	-90.78
60.059	-93.937	-91.492	-91.652	-91.521	-91.623
60.089	-92.93	-91.56	-92.192	-90.881	-91.122
60.12	-92.091	-91.798	-92.457	-92.279	-91.145
60.15	-91.927	-91.498	-91.524	-92.855	-91.96
60.181	-91.921	-91.203	-91.119	-90.485	-91.053
60.211	-91.742	-91.956	-91.01	-91.484	-91.468
60.242	-92.389	-91.818	-91.424	-92.165	-91.39
60.272	-92.926	-91.429	-90.897	-92.622	-91.198
60.303	-91.889	-91.198	-91.74	-91.473	-93.075
60.333	-90.957	-92.258	-93.638	-90.343	-92.516
60.364	-91.543	-92.249	-92.433	-90.874	-92.224
60.394	-93.792	-92.451	-92.228	-92.432	-92.53
60.425	-95.029	-91.043	-92.923	-93.181	-92.488
60.455	-92.93	-91.452	-91.292	-93.281	-92.216
60.486	-91.143	-92.447	-91.054	-93.175	-93.086
60.516	-91.264	-90.837	-91.64	-93.096	-93.315
60.547	-92.667	-91.381	-90.659	-92.859	-91.984
60.577	-92.194	-92.663	-90.843	-91.809	-91.522
60.608	-91.393	-91.95	-91.357	-91.333	-91.625
60.638	-91.547	-91.977	-91.096	-92.808	-91.543
60.669	-92.018	-92.59	-90.961	-92.928	-91.687
60.699	-90.687	-92.094	-89.629	-91.445	-93.337
60.73	-90.107	-91.005	-90.524	-90.751	-92.207
60.76	-90.577	-90.716	-92.197	-90.735	-91.839
60.791	-90.691	-92.175	-90.539	-90.51	-91.382
60.822	-91.414	-91.404	-90.903	-92.887	-90.512
60.852	-90.427	-91.173	-92.13	-93.875	-92.178
60.883	-91.173	-92.831	-91.606	-91.903	-92.517
60.913	-93.039	-93.261	-93.006	-92.392	-93.211
60.944	-92.76	-93.062	-93.566	-92.414	-92.238
60.974	-92.577	-93.443	-93.161	-92.329	-90.87
[truncated: 6,193 more rows]

## Sheet: smooth10cm40k
kHz	smooth a	smooth b	smooth c	smooth d	smooth e							openendavg		n-o
0	-98.443	-98.861	-98.555	-98.453	-99.726	-98.8076						-92.046	-98.8076	6.7616
0.031	-104.429	-104.812	-104.698	-104.442	-105.667	-104.81		avg	std error	mean		-98.0888	-104.81	6.7208
0.061	-120.629	-121.431	-120.881	-121.161	-122.08	-121.236		40	0.0449184	-7.5436		-122.369	-121.236	-1.1326
0.092	-121.746	-122.304	-121.114	-122.266	-122.12	-121.91		80	0.341653	-79.1408		-122.487	-121.91	-0.5768
0.122	-122.088	-123.577	-122.796	-124.991	-123.025	-123.295		120	0.055173	-58.4766		-122.938	-123.295	0.3578
0.153	-122.494	-124.888	-122.363	-124.342	-122.147	-123.247		160	0.279107	-88.1894		-122.808	-123.247	0.439
0.183	-123.717	-123.59	-124.018	-124.264	-122.754	-123.669		200	0.0942786	-75.9494		-123.073	-123.669	0.596
0.214	-122.569	-123.029	-123.894	-124.994	-124.006	-123.698				-309.3		-123.529	-123.698	0.1692
0.244	-122.423	-123.69	-123.492	-124.253	-124.999	-123.771						-123.854	-123.771	-0.0828
0.275	-122.889	-123.143	-123.845	-123.305	-123.651	-123.367				-123.509		-123.385	-123.367	-0.0186
0.305	-123.281	-122.845	-122.199	-123.723	-122.49	-122.908						-122.31	-122.908	0.5976
0.336	-122.977	-122.782	-122.205	-124.072	-121.739	-122.755				-122.247		-122.619	-122.755	0.136
0.366	-122.936	-120.807	-122.249	-123.478	-121.728	-122.24						-123.091	-122.24	-0.8512
0.397	-122.042	-120.801	-123.029	-122.307	-121.987	-122.033						-122.974	-122.033	-0.9412
0.427	-122.207	-122.398	-123.049	-121.894	-123.022	-122.514						-122.731	-122.514	-0.2174
0.458	-122.225	-122.319	-121.931	-120.807	-122.904	-122.037						-122.637	-122.037	-0.6
0.488	-121.745	-121.363	-123.191	-122.505	-122.092	-122.179						-122.164	-122.179	0.0148
0.519	-123.203	-121.815	-122.629	-122.044	-120.611	-122.06						-122.28	-122.06	-0.2196
0.549	-122.013	-120.404	-121.073	-122.248	-122.222	-121.592						-122.015	-121.592	-0.4232
0.58	-120.471	-119.428	-120.591	-122.264	-122.704	-121.092						-121.636	-121.092	-0.5444
0.61	-120.861	-120.246	-121.852	-120.798	-120.119	-120.775						-121.365	-120.775	-0.5894
0.641	-121.629	-121.539	-120.978	-120.313	-119.671	-120.826						-120.798	-120.826	0.0278
0.671	-122.107	-120.546	-120.791	-120.868	-120.72	-121.006						-120.966	-121.006	0.0406
0.702	-121.953	-120.131	-121.536	-120.87	-120.822	-121.062						-120.879	-121.062	0.1836
0.732	-119.97	-120.198	-120.793	-119.423	-119.684	-120.014						-120.074	-120.014	-0.0604
0.763	-119.888	-119.604	-120.641	-119.729	-119.672	-119.907						-120.103	-119.907	-0.1966
0.793	-117.898	-119.285	-119.18	-120.381	-120.692	-119.487						-120.057	-119.487	-0.5696
0.824	-117.943	-118.05	-118.838	-117.656	-119.54	-118.405						-118.63	-118.405	-0.2242
0.854	-119.12	-118.206	-118.201	-116.913	-120.098	-118.508						-118.974	-118.508	-0.4666
0.885	-119.752	-118.264	-119.024	-116.378	-119.778	-118.639						-119.595	-118.639	-0.9562
0.916	-117.119	-118.181	-118.706	-117.021	-118.139	-117.833						-118.223	-117.833	-0.3894
0.946	-116.573	-118.924	-117.308	-118.405	-117.73	-117.788						-117.951	-117.788	-0.1626
0.977	-117.4	-118.759	-117.445	-119.427	-119.044	-118.415						-118.49	-118.415	-0.0748
1.007	-117.889	-117.49	-117.592	-118.191	-118.247	-117.882						-118.63	-117.882	-0.7484
1.038	-116.99	-116.874	-117.61	-117.201	-118.134	-117.362						-117.992	-117.362	-0.6302
1.068	-117.496	-117.159	-117.641	-116.515	-118.277	-117.418						-117.419	-117.418	-0.0014
1.099	-115.904	-117.334	-117.272	-115.157	-115.589	-116.251						-117.667	-116.251	-1.4154
1.129	-117.121	-117.111	-117.87	-116.704	-115.225	-116.806						-117.739	-116.806	-0.9328
1.16	-117.564	-116.997	-116.692	-117.345	-116.441	-117.008						-116.922	-117.008	0.0858
1.19	-115.738	-116.807	-117.328	-118.003	-116.87	-116.949						-116.604	-116.949	0.345
1.221	-115.622	-116.357	-117.484	-118.135	-116.77	-116.874						-115.947	-116.874	0.9264
1.251	-116.844	-116.371	-116.957	-119.226	-115.998	-117.079						-116.231	-117.079	0.8478
1.282	-117.527	-115.75	-116.297	-118.492	-116.929	-116.999						-116.791	-116.999	0.2082
1.312	-116.947	-115.245	-116.389	-116.616	-116.39	-116.317						-116.979	-116.317	-0.6618
1.343	-115.336	-116.339	-116.645	-115.985	-116.973	-116.256						-116.39	-116.256	-0.1344
1.373	-115.74	-117.025	-116.836	-117.526	-118.109	-117.047						-115.473	-117.047	1.5744
1.404	-116.985	-115.046	-115.075	-117.173	-116.446	-116.145						-115.401	-116.145	0.7436
1.434	-115.54	-113.839	-115.651	-114.712	-115.39	-115.026						-115.342	-115.026	-0.3154
1.465	-114.719	-114.445	-116.565	-115.517	-115.31	-115.311						-115.068	-115.311	0.2436
1.495	-115.013	-114.604	-115.141	-115.835	-115.526	-115.224						-114.585	-115.224	0.6386
1.526	-114.841	-114.717	-114.376	-115.074	-115.348	-114.871						-114.561	-114.871	0.3104
1.556	-114.154	-114.471	-114.709	-115.189	-113.71	-114.447						-114.884	-114.447	-0.437
1.587	-112.974	-114.217	-115.731	-114.747	-114.835	-114.501						-114.691	-114.501	-0.19
1.617	-112.758	-113.698	-114.754	-113.217	-114.408	-113.767						-114.794	-113.767	-1.027
1.648	-113.59	-113.931	-113.913	-113.432	-113.59	-113.691						-114.394	-113.691	-0.703
1.678	-114.299	-115.042	-112.986	-114.126	-113.753	-114.041						-114.24	-114.041	-0.1986
1.709	-115.851	-113.875	-114.146	-114.487	-112.886	-114.249						-113.708	-114.249	0.5406
1.74	-113.945	-112.487	-115.271	-113.501	-112.712	-113.583						-113.748	-113.583	-0.165
1.77	-112.631	-113.035	-114.154	-112.303	-112.179	-112.86						-113.601	-112.86	-0.7402
1.801	-113.027	-112.455	-113.344	-112.234	-112.037	-112.619						-113.354	-112.619	-0.7342
1.831	-111.885	-112.081	-112.993	-111.833	-112.94	-112.346						-112.886	-112.346	-0.5398
1.862	-111.98	-112.292	-112.841	-112.095	-112.776	-112.397						-112.565	-112.397	-0.1682
1.892	-112.102	-112.591	-112.685	-112.445	-112.181	-112.401						-112.941	-112.401	-0.5398
1.923	-112.699	-111.866	-111.283	-111.577	-111.464	-111.778						-112.99	-111.778	-1.212
1.953	-113.788	-112.705	-111.242	-111.602	-112.105	-112.288						-112.819	-112.288	-0.5306
1.984	-113.643	-111.592	-112.46	-112.762	-112.175	-112.526						-112.698	-112.526	-0.1712
2.014	-112.711	-110.091	-112.74	-113.03	-112.298	-112.174						-111.708	-112.174	0.4658
2.045	-110.978	-111.347	-112.831	-111.274	-112.302	-111.746						-111.519	-111.746	0.2276
2.075	-110.874	-111.835	-111.57	-111.138	-111.212	-111.326						-111.803	-111.326	-0.477
2.106	-111.274	-112.093	-110.991	-112.22	-110.873	-111.49						-111.423	-111.49	0.0672
2.136	-111.559	-111.565	-110.611	-111.903	-110.029	-111.133						-111.174	-111.133	-0.0408
2.167	-111.551	-111.098	-110.011	-111.78	-110.171	-110.922						-111.218	-110.922	-0.2962
2.197	-111.772	-110.044	-111.338	-111.469	-111.036	-111.132						-110.651	-111.132	0.4808
2.228	-111.217	-109.792	-110.21	-112.289	-110.916	-110.885						-110.737	-110.885	0.1482
2.258	-109.676	-110.735	-109.894	-111.114	-110.767	-110.437						-110.797	-110.437	-0.36
2.289	-109.366	-111.249	-111.671	-110.077	-111.417	-110.756						-111.704	-110.756	-0.9478
2.319	-109.246	-110.706	-110.527	-109.712	-109.158	-109.87						-110.664	-109.87	-0.794
2.35	-108.736	-109.596	-109.465	-110.156	-109.938	-109.578						-110.118	-109.578	-0.5402
2.38	-108.305	-109.637	-110.71	-110.618	-109.576	-109.769						-109.712	-109.769	0.0576
2.411	-109.568	-110.083	-109.981	-110.476	-109.099	-109.841						-109.45	-109.841	0.3914
2.441	-109.807	-109.591	-109.997	-110.6	-109.622	-109.923						-110.115	-109.923	-0.1916
2.472	-109.789	-109.096	-108.391	-110.296	-109.349	-109.384						-110.278	-109.384	-0.8936
2.502	-109.833	-110.161	-107.691	-109.402	-108.803	-109.178						-109.47	-109.178	-0.2924
2.533	-109.061	-108.758	-109.351	-109.002	-111.106	-109.456						-108.845	-109.456	0.6106
2.563	-109.545	-108.606	-111.235	-108.394	-108.885	-109.333						-108.576	-109.333	0.7568
2.594	-110.052	-108.902	-108.388	-109.477	-107.933	-108.95						-108.966	-108.95	-0.0154
2.625	-110.365	-107.917	-108.266	-107.652	-108.454	-108.531						-108.24	-108.531	0.2906
2.655	-108.863	-107.99	-108.191	-108.066	-109.161	-108.454						-107.827	-108.454	0.627
2.686	-106.977	-107.66	-108.798	-108.382	-108.3	-108.023						-107.801	-108.023	0.2222
2.716	-107.948	-107.535	-108.685	-107.898	-108.717	-108.157						-107.451	-108.157	0.7056
2.747	-108.292	-108.42	-108.018	-107.565	-107.188	-107.897						-107.675	-107.897	0.222
2.777	-107.442	-107.251	-107.612	-107.703	-107.118	-107.425						-107.357	-107.425	0.0686
2.808	-108.752	-105.433	-107.633	-107.634	-106.904	-107.271						-107.113	-107.271	0.158
2.838	-108.787	-107.124	-106.608	-108.426	-106.638	-107.517						-107.288	-107.517	0.2284
2.869	-108.744	-107.138	-106.378	-108.603	-107.386	-107.65						-107.831	-107.65	-0.1814
2.899	-106.702	-105.34	-107.455	-106.806	-107.2	-106.701						-107.367	-106.701	-0.6666
2.93	-106.528	-105.222	-106.049	-106.319	-106.59	-106.142						-107.379	-106.142	-1.2374
2.96	-106.765	-105.422	-106.19	-105.917	-107.178	-106.294						-106.918	-106.294	-0.624
2.991	-106.357	-105.625	-105.094	-105.17	-106.057	-105.661						-106.254	-105.661	-0.5934
3.021	-107.783	-105.967	-106.053	-104.693	-106.543	-106.208						-105.922	-106.208	0.2854
3.052	-107.029	-105.436	-106.253	-105.993	-107.034	-106.349						-106.151	-106.349	0.198
3.082	-105.718	-105.741	-106.204	-108.632	-107.023	-106.664						-105.325	-106.664	1.3386
3.113	-104.913	-104.486	-105.763	-106.381	-106.261	-105.561						-105.727	-105.561	-0.1666
3.143	-104.811	-104.19	-104.655	-106.223	-106.57	-105.29						-106.591	-105.29	-1.3012
3.174	-105.914	-103.736	-105.943	-105.568	-106.136	-105.459						-106.035	-105.459	-0.5758
3.204	-105.757	-104.79	-104.683	-105.667	-105.169	-105.213						-105.097	-105.213	0.116
3.235	-105.93	-104.802	-105.736	-105.662	-103.632	-105.152						-103.583	-105.152	1.5696
3.265	-105.78	-104.389	-104.754	-103.986	-102.127	-104.207						-103.814	-104.207	0.393
3.296	-106.351	-103.744	-104.505	-104.102	-104.539	-104.648						-104.968	-104.648	-0.3202
3.326	-106.654	-104.737	-104.632	-105.25	-105.376	-105.33						-105.244	-105.33	0.0854
3.357	-106.441	-104.417	-105.888	-105.643	-105.14	-105.506						-105.096	-105.506	0.4102
3.387	-106.369	-104.024	-106.884	-105.247	-105.532	-105.611						-103.842	-105.611	1.7688
3.418	-105.415	-103.92	-105.721	-104.67	-105.513	-105.048						-103.911	-105.048	1.137
3.448	-104.117	-104.485	-104.907	-103.578	-104.711	-104.36						-103.344	-104.36	1.016
3.479	-103.486	-104.864	-105.329	-103.358	-103.548	-104.117						-103.725	-104.117	0.3918
3.51	-104.119	-102.606	-104.499	-103.243	-103.351	-103.564						-103.984	-103.564	-0.4204
3.54	-104.419	-101.313	-103.155	-103.734	-103.825	-103.289						-104.066	-103.289	-0.777
3.571	-103.598	-102.35	-104.181	-103.21	-103.815	-103.431						-103.702	-103.431	-0.2708
3.601	-104.505	-103.233	-105.092	-103.702	-103.6	-104.026						-104.155	-104.026	-0.1288
3.632	-103.835	-101.697	-104.391	-103.549	-102.334	-103.161						-103.745	-103.161	-0.5836
3.662	-103.58	-101.246	-106.735	-103.976	-103.223	-103.752						-104.669	-103.752	-0.917
3.693	-104.076	-101.388	-104.718	-102.935	-103.083	-103.24						-104.501	-103.24	-1.2612
3.723	-104.17	-99.766	-103.036	-102.853	-103.109	-102.587						-104.361	-102.587	-1.7742
3.754	-103.506	-100.815	-103.549	-103.157	-104.137	-103.033						-103.671	-103.033	-0.6378
3.784	-102.667	-101.732	-103.36	-102.412	-103.856	-102.805						-103.557	-102.805	-0.7512
3.815	-103.725	-103.726	-102.843	-102.641	-103.468	-103.281						-103.933	-103.281	-0.6526
3.845	-103.959	-104.808	-102.559	-104.694	-103.987	-104.001						-103.755	-104.001	0.2466
3.876	-103.153	-101.459	-102.604	-103.56	-103.183	-102.792						-103.407	-102.792	-0.6152
3.906	-102.331	-99.626	-103.647	-103.06	-102.684	-102.27						-103.809	-102.27	-1.5396
3.937	-103.445	-100.668	-102.534	-103.053	-103.415	-102.623						-103.114	-102.623	-0.4906
3.967	-103.599	-102.123	-101.489	-103.087	-103.319	-102.723						-102.957	-102.723	-0.2334
3.998	-102.399	-102.033	-101.658	-103.154	-103.229	-102.495						-102.986	-102.495	-0.4916
4.028	-102.624	-100.341	-101.628	-102.934	-101.468	-101.799						-102.885	-101.799	-1.0864
4.059	-103.265	-99.704	-102.244	-102.136	-101.173	-101.704						-102.562	-101.704	-0.8578
4.089	-103.034	-99.641	-102.663	-101.498	-100.894	-101.546						-102.643	-101.546	-1.0968
4.12	-101.861	-100.597	-102.136	-101.602	-100.813	-101.402						-102.51	-101.402	-1.1086
4.15	-101.599	-101.42	-101.927	-102.777	-102.069	-101.958						-102.131	-101.958	-0.1728
4.181	-101.824	-101.935	-101.782	-103.128	-101.237	-101.981						-102.32	-101.981	-0.3392
4.211	-102.166	-101.415	-101.382	-102.081	-102.683	-101.945						-102.961	-101.945	-1.0154
4.242	-101.557	-99.399	-101.995	-101.676	-103.261	-101.578						-102.546	-101.578	-0.9688
4.272	-101.346	-99.673	-102.294	-102.862	-100.623	-101.36						-101.42	-101.36	-0.0606
4.303	-101.541	-101.235	-101.297	-102	-101.042	-101.423						-101.485	-101.423	-0.0622
4.333	-100.773	-101.402	-100.713	-101.766	-101.232	-101.177						-102.328	-101.177	-1.1508
4.364	-100.567	-100.511	-98.993	-101.587	-101.804	-100.692						-102.018	-100.692	-1.3252
4.395	-101.815	-102.016	-100.113	-101.484	-102.109	-101.507						-101.68	-101.507	-0.1724
4.425	-101.767	-100.818	-100.774	-101.182	-101.062	-101.121						-102.417	-101.121	-1.2968
4.456	-101.578	-100.139	-101.366	-101.586	-100.414	-101.017						-102.349	-101.017	-1.3326
4.486	-101.399	-100.827	-100.941	-101.663	-100.596	-101.085						-102.432	-101.085	-1.3468
4.517	-101.145	-102.481	-102.045	-100.545	-101.849	-101.613						-102.272	-101.613	-0.6594
4.547	-101.907	-101.593	-101.869	-102.1	-102.682	-102.03						-101.709	-102.03	0.3208
4.578	-102.795	-99.462	-101.711	-102.301	-101.271	-101.508						-101.911	-101.508	-0.4028
4.608	-102.023	-99.915	-101.121	-101.345	-100.997	-101.08						-101.41	-101.08	-0.33
4.639	-101.43	-99.373	-101.488	-101.468	-99.52	-100.656						-101.42	-100.656	-0.764
4.669	-101.487	-99.024	-101.392	-101.182	-100.657	-100.748						-101.361	-100.748	-0.6122
4.7	-101.35	-100.837	-101.292	-100.393	-101.93	-101.16						-101.255	-101.16	-0.095
4.73	-100.526	-101.5	-101.381	-100.558	-101.37	-101.067						-101.032	-101.067	0.0346
4.761	-100.967	-100.257	-100.426	-100.522	-101.234	-100.681						-101.054	-100.681	-0.373
4.791	-101.823	-101.36	-100.95	-100.506	-100.661	-101.06						-100.65	-101.06	0.4102
4.822	-101.111	-102.652	-101.546	-101.416	-101.528	-101.651						-100.739	-101.651	0.9114
4.852	-100.127	-101.905	-101.418	-100.543	-100.854	-100.969						-100.519	-100.969	0.45
4.883	-100.772	-100.343	-101.962	-101.33	-101.643	-101.21						-100.93	-101.21	0.2796
4.913	-101.823	-99.826	-101.835	-101.169	-101.191	-101.169						-100.768	-101.169	0.4012
4.944	-100.523	-100.382	-100.226	-101.128	-100.302	-100.512						-100.456	-100.512	0.0564
4.974	-99.926	-99.463	-99.454	-101.174	-99.979	-99.9992						-100.528	-99.9992	-0.5284
5.005	-101.249	-100.106	-100.045	-101.64	-99.484	-100.505						-100.925	-100.505	-0.42
5.035	-101.663	-99.651	-100.501	-100.284	-99.931	-100.406						-100.438	-100.406	-0.0322
5.066	-100.937	-99.875	-99.829	-99.946	-100.634	-100.244						-101.027	-100.244	-0.7826
5.096	-100.162	-101.411	-99.084	-99.517	-101.701	-100.375						-101.309	-100.375	-0.9336
5.127	-99.56	-98.836	-98.038	-99.906	-100.267	-99.3214						-100.406	-99.3214	-1.0844
5.157	-99.436	-98.717	-98.653	-100.146	-99.788	-99.348						-100.055	-99.348	-0.7068
5.188	-99.76	-98.892	-98.9	-100.786	-99.485	-99.5646						-100.172	-99.5646	-0.6074
5.219	-100.575	-98.732	-99.186	-100.387	-99.583	-99.6926						-100.332	-99.6926	-0.6396
5.249	-98.826	-99.255	-100.041	-99.552	-100.395	-99.6138						-99.719	-99.6138	-0.1052
5.28	-98.382	-98.022	-98.975	-99.216	-99.549	-98.8288						-99.544	-98.8288	-0.7152
5.31	-99.361	-98.225	-98.872	-99.591	-99.685	-99.1468						-99.5608	-99.1468	-0.414
5.341	-99.994	-100.454	-100.397	-99.19	-99.536	-99.9142						-100.318	-99.9142	-0.4038
5.371	-98.58	-98.803	-100.884	-99.48	-98.54	-99.2574						-100.104	-99.2574	-0.8466
5.402	-98.197	-97.946	-99.123	-99.475	-98.357	-98.6196						-99.9082	-98.6196	-1.2886
5.432	-98.552	-98.698	-97.983	-98.719	-99.715	-98.7334						-99.5092	-98.7334	-0.7758
5.463	-99.555	-98.464	-97.296	-98.683	-99.441	-98.6878						-99.3288	-98.6878	-0.641
5.493	-99.43	-98.363	-97.491	-99.309	-98.585	-98.6356						-99.5302	-98.6356	-0.8946
5.524	-99.143	-98.75	-97.473	-99.711	-98.44	-98.7034						-99.184	-98.7034	-0.4806
5.554	-99.552	-99.581	-99.484	-100.043	-98.626	-99.4572						-99.5754	-99.4572	-0.1182
5.585	-99.999	-97.814	-98.863	-99.94	-98.3	-98.9832						-98.8702	-98.9832	0.113
5.615	-98.966	-97.462	-98.078	-99.476	-98.84	-98.5644						-99.2286	-98.5644	-0.6642
5.646	-97.953	-97.915	-99.728	-99.408	-98.538	-98.7084						-99.3956	-98.7084	-0.6872
5.676	-97.483	-98.665	-99.153	-99.944	-97.796	-98.6082						-98.8228	-98.6082	-0.2146
5.707	-99.904	-98.071	-98.134	-99.663	-98.707	-98.8958						-98.4094	-98.8958	0.4864
5.737	-98.276	-97.619	-96.869	-98.342	-98.021	-97.8254						-98.1702	-97.8254	-0.3448
5.768	-97.6	-98.372	-97.665	-97.498	-97.969	-97.8208						-98.6182	-97.8208	-0.7974
5.798	-97.351	-99.212	-99.328	-99.292	-97.497	-98.536						-99.0526	-98.536	-0.5166
5.829	-97.516	-98.855	-97.583	-99.523	-97.752	-98.2458						-98.3498	-98.2458	-0.104
5.859	-97.372	-97.226	-98.23	-99.546	-97.86	-98.0468						-98.5482	-98.0468	-0.5014
5.89	-99.37	-97.48	-98.744	-99.027	-97.442	-98.4126						-98.7232	-98.4126	-0.3106
5.92	-98.662	-98.154	-98.407	-99.084	-98.176	-98.4966						-98.2424	-98.4966	0.2542
5.951	-97.452	-98.238	-97.783	-98.386	-97.932	-97.9582						-98.2936	-97.9582	-0.3354
5.981	-97.939	-97.55	-98.192	-97.39	-97.515	-97.7172						-98.1612	-97.7172	-0.444
6.012	-98.767	-97.158	-97.774	-96.915	-97.14	-97.5508						-97.9818	-97.5508	-0.431
6.042	-97.936	-97.678	-97.595	-96.929	-97.705	-97.5686						-98.1314	-97.5686	-0.5628
6.073	-98.477	-98.486	-97.1	-97.639	-98.794	-98.0992						-98.2168	-98.0992	-0.1176
6.104	-96.807	-98.625	-97.551	-97.753	-98.091	-97.7654						-98.4142	-97.7654	-0.6488
6.134	-97.008	-97.834	-97.186	-97.132	-96.984	-97.2288						-97.907	-97.2288	-0.6782
6.165	-95.999	-97.539	-97.951	-97.924	-96.531	-97.1888						-97.4244	-97.1888	-0.2356
6.195	-95.686	-96.12	-97.091	-97.968	-96.133	-96.5996						-97.9556	-96.5996	-1.356
6.226	-97.004	-95.378	-96.804	-96.702	-95.201	-96.2178						-97.5886	-96.2178	-1.3708
6.256	-96.58	-96.107	-96.183	-96.419	-96.229	-96.3036						-97.4208	-96.3036	-1.1172
6.287	-96.51	-96.901	-96.542	-97.375	-97.581	-96.9818						-97.8378	-96.9818	-0.856
6.317	-97.04	-98.644	-97.012	-97.804	-98.085	-97.717						-97.9892	-97.717	-0.2722
6.348	-98.011	-97.839	-96.395	-96.794	-96.813	-97.1704						-97.5814	-97.1704	-0.411
6.378	-97.965	-97.55	-95.969	-96.357	-96.876	-96.9434						-97.6448	-96.9434	-0.7014
6.409	-97.67	-97.733	-95.371	-96.458	-97.12	-96.8704						-97.3946	-96.8704	-0.5242
6.439	-96.274	-96.324	-96.435	-97.206	-96.106	-96.469						-97.2542	-96.469	-0.7852
6.47	-96.493	-96.835	-97.394	-97.153	-96.109	-96.7968						-97.5754	-96.7968	-0.7786
6.5	-97.163	-96.044	-97.847	-98.244	-97.019	-97.2634						-97.1712	-97.2634	0.0922
6.531	-96.969	-96.294	-97.365	-98.496	-97.155	-97.2558						-97.3464	-97.2558	-0.0906
6.561	-96.951	-96.221	-96.523	-97.246	-97.306	-96.8494						-97.2344	-96.8494	-0.385
6.592	-96.749	-96.469	-97.12	-97.516	-97.995	-97.1698						-97.0244	-97.1698	0.1454
6.622	-96.714	-96.02	-96.849	-97.773	-96.559	-96.783						-96.9676	-96.783	-0.1846
6.653	-97.019	-96.168	-97.38	-96.352	-96.151	-96.614						-96.3828	-96.614	0.2312
6.683	-96.284	-96.779	-97.299	-96.934	-96.291	-96.7174						-96.507	-96.7174	0.2104
6.714	-96.72	-96.971	-97.971	-98.176	-97.622	-97.492						-96.5584	-97.492	0.9336
6.744	-97.108	-97.764	-96.521	-96.929	-95.974	-96.8592						-96.5864	-96.8592	0.2728
6.775	-97.525	-95.762	-95.56	-96.505	-95.364	-96.1432						-96.6478	-96.1432	-0.5046
6.805	-97.476	-95.128	-95.673	-97.786	-95.33	-96.2786						-96.874	-96.2786	-0.5954
6.836	-96.65	-93.659	-95.772	-97.087	-96.938	-96.0212						-97.0128	-96.0212	-0.9916
6.866	-96.181	-94.867	-96.539	-96.547	-96.395	-96.1058						-96.4868	-96.1058	-0.381
6.897	-97.208	-96.505	-96.403	-95.401	-95.437	-96.1908						-96.1966	-96.1908	-0.0058
6.927	-97.836	-95.428	-95.168	-93.619	-96.271	-95.6644						-96.733	-95.6644	-1.0686
6.958	-95.071	-95.373	-95.569	-94.596	-95.932	-95.3082						-96.1142	-95.3082	-0.806
6.989	-95.453	-95.631	-95.374	-95.762	-97.247	-95.8934						-95.9008	-95.8934	-0.0074
7.019	-96.155	-96.004	-94.656	-95.449	-96.245	-95.7018						-95.791	-95.7018	-0.0892
7.05	-95.393	-95.797	-95.919	-95.862	-95.035	-95.6012						-96.4942	-95.6012	-0.893
7.08	-97.433	-95.127	-97.564	-96.228	-94.866	-96.2436						-95.9648	-96.2436	0.2788
7.111	-96.664	-95.686	-95.645	-97.056	-95.54	-96.1182						-95.7324	-96.1182	0.3858
7.141	-96.206	-96.673	-94.329	-95.617	-96.198	-95.8046						-95.5854	-95.8046	0.2192
7.172	-95.383	-95.481	-95.641	-94.489	-95.02	-95.2028						-95.5934	-95.2028	-0.3906
7.202	-96.128	-94.744	-95.951	-96.034	-96.247	-95.8208						-95.3348	-95.8208	0.486
7.233	-96.134	-94.876	-95.767	-96.657	-96.633	-96.0134						-95.439	-96.0134	0.5744
7.263	-96.15	-93.964	-95.685	-96.201	-95.784	-95.5568						-95.3206	-95.5568	0.2362
7.294	-96.416	-95.018	-96.068	-95.227	-95.21	-95.5878						-95.3722	-95.5878	0.2156
7.324	-96.66	-95.586	-94.782	-94.126	-93.461	-94.923						-95.9334	-94.923	-1.0104
7.355	-97.688	-94.639	-95.232	-93.905	-92.995	-94.8918						-95.635	-94.8918	-0.7432
7.385	-95.773	-94.679	-95.11	-94.034	-93.726	-94.6644						-95.7526	-94.6644	-1.0882
7.416	-93.76	-95.141	-94.962	-94.605	-95.475	-94.7886						-95.4132	-94.7886	-0.6246
7.446	-94.326	-94.752	-94.483	-95.88	-95.287	-94.9456						-95.1352	-94.9456	-0.1896
7.477	-95.356	-94.293	-95.075	-95.83	-95.692	-95.2492						-94.6708	-95.2492	0.5784
7.507	-95.322	-93.878	-95.894	-94.713	-96.056	-95.1726						-94.9932	-95.1726	0.1794
7.538	-95.173	-94.853	-94.774	-95.003	-95.041	-94.9688						-95.5096	-94.9688	-0.5408
7.568	-94.652	-94.132	-94.565	-96.542	-94.496	-94.8774						-94.6824	-94.8774	0.195
7.599	-94.724	-93.957	-95.293	-95.59	-93.15	-94.5428						-94.3866	-94.5428	0.1562
7.629	-94.098	-94.141	-95.273	-95.026	-93.507	-94.409						-94.375	-94.409	0.034
7.66	-94.339	-94.657	-93.659	-95.379	-94.804	-94.5676						-95.552	-94.5676	-0.9844
7.69	-93.956	-94.607	-93.893	-95.335	-95.963	-94.7508						-95.36	-94.7508	-0.6092
7.721	-94.848	-93.936	-94.521	-95.071	-95.926	-94.8604						-94.8528	-94.8604	0.0076
7.751	-94.384	-95.919	-94.58	-94.295	-94.836	-94.8028						-95.0588	-94.8028	-0.256
7.782	-94.684	-94.399	-94.497	-94.093	-93.875	-94.3096						-95.6888	-94.3096	-1.3792
7.813	-94.018	-94.373	-94.488	-95.148	-94.578	-94.521						-95.096	-94.521	-0.575
7.843	-94.222	-94.851	-94.603	-93.658	-93.673	-94.2014						-94.6846	-94.2014	-0.4832
7.874	-94.935	-93.85	-95.124	-93.833	-92.815	-94.1114						-94.668	-94.1114	-0.5566
7.904	-94.621	-93.923	-94.655	-94.544	-93.777	-94.304						-94.7676	-94.304	-0.4636
7.935	-93.053	-93.403	-94.486	-94.129	-95.582	-94.1306						-94.862	-94.1306	-0.7314
7.965	-93.652	-93.984	-94.407	-93.736	-94.362	-94.0282						-94.4484	-94.0282	-0.4202
7.996	-94.83	-93.598	-94.127	-94.011	-92.846	-93.8824						-93.9648	-93.8824	-0.0824
8.026	-95.549	-93.507	-94.388	-93.816	-93.615	-94.175						-94.3062	-94.175	-0.1312
8.057	-94.594	-92.765	-95.333	-94.406	-94.306	-94.2808						-94.3918	-94.2808	-0.111
8.087	-94.432	-93.648	-94.293	-94.338	-93.911	-94.1244						-94.3526	-94.1244	-0.2282
8.118	-93.31	-94.269	-94.165	-93.967	-93.796	-93.9014						-94.0332	-93.9014	-0.1318
8.148	-93.917	-94.142	-93.696	-93.634	-93.272	-93.7322						-94.0902	-93.7322	-0.358
8.179	-94.196	-95.645	-93.673	-93.865	-93.773	-94.2304						-93.5882	-94.2304	0.6422
8.209	-93.78	-94.522	-93.392	-94.256	-94.585	-94.107						-94.1038	-94.107	0.0032
8.24	-94.203	-94.262	-92.766	-94.839	-93.62	-93.938						-94.3796	-93.938	-0.4416
8.27	-93.639	-94.955	-92.928	-93.726	-94.468	-93.9432						-93.9882	-93.9432	-0.045
8.301	-92.96	-93.431	-93.977	-92.883	-93.698	-93.3898						-93.6634	-93.3898	-0.2736
8.331	-93.626	-93.017	-94.344	-93.911	-93.386	-93.6568						-93.5912	-93.6568	0.0656
8.362	-94.219	-92.865	-93.896	-93.619	-94.002	-93.7202						-94.0948	-93.7202	-0.3746
8.392	-94.372	-92.608	-93.958	-93.691	-93.496	-93.625						-94.0124	-93.625	-0.3874
8.423	-94.446	-92.61	-92.604	-93.955	-94.639	-93.6508						-94.9008	-93.6508	-1.25
8.453	-94.389	-93.071	-93.404	-93.688	-93.504	-93.6112						-94.6746	-93.6112	-1.0634
8.484	-92.573	-93.669	-93.379	-93.467	-93.073	-93.2322						-93.9686	-93.2322	-0.7364
8.514	-91.93	-93.474	-93.437	-92.703	-93.345	-92.9778						-93.7166	-92.9778	-0.7388
8.545	-92.034	-92.169	-92.065	-93.227	-94.044	-92.7078						-93.817	-92.7078	-1.1092
8.575	-92.578	-92.964	-92.104	-93.89	-94.827	-93.2726						-93.6158	-93.2726	-0.3432
8.606	-95.566	-94.054	-92.889	-93.288	-94.181	-93.9956						-93.5754	-93.9956	0.4202
8.636	-94.883	-94.088	-93.229	-92.899	-93.176	-93.655						-93.585	-93.655	0.07
8.667	-93.987	-94.094	-92.714	-91.924	-92.657	-93.0752						-93.448	-93.0752	-0.3728
8.698	-94.049	-93.471	-93.848	-91.762	-92.893	-93.2046						-93.6714	-93.2046	-0.4668
8.728	-93.448	-93.407	-93.408	-93.109	-91.974	-93.0692						-92.5606	-93.0692	0.5086
8.759	-93.163	-93.543	-93.647	-92.12	-92.65	-93.0246						-93.0818	-93.0246	-0.0572
8.789	-93.062	-93.059	-93.716	-91.788	-94.045	-93.134						-92.993	-93.134	0.141
8.82	-92.573	-94.72	-93.972	-92.646	-94.002	-93.5826						-92.9262	-93.5826	0.6564
8.85	-92.155	-94.392	-94.261	-92.209	-92.603	-93.124						-92.7702	-93.124	0.3538
8.881	-94.184	-92.534	-93.754	-92.188	-92.313	-92.9946						-92.651	-92.9946	0.3436
8.911	-94.174	-92.871	-93.431	-93.727	-92.406	-93.3218						-92.8026	-93.3218	0.5192
8.942	-91.952	-92.875	-92.416	-91.995	-91.789	-92.2054						-93.2596	-92.2054	-1.0542
8.972	-92.069	-93.281	-91.271	-91.576	-91.949	-92.0292						-93.5576	-92.0292	-1.5284
9.003	-92.994	-92.562	-92.088	-91.585	-92.723	-92.3904						-92.9204	-92.3904	-0.53
9.033	-93.262	-92.75	-93.108	-91.822	-92.327	-92.6538						-92.7386	-92.6538	-0.0848
9.064	-92.692	-92.847	-92.583	-92.793	-92.63	-92.709						-92.7612	-92.709	-0.0522
9.094	-93.417	-92.774	-91.534	-92.917	-91.846	-92.4976						-92.4792	-92.4976	0.0184
9.125	-92.133	-93.03	-92.275	-92.277	-91.604	-92.2638						-92.4242	-92.2638	-0.1604
9.155	-92.052	-93.306	-92.879	-92.103	-93.154	-92.6988						-92.8146	-92.6988	-0.1158
9.186	-92.606	-91.546	-92.903	-91.703	-92.017	-92.155						-92.1976	-92.155	-0.0426
9.216	-92.489	-91.678	-92.363	-91.835	-92.823	-92.2376						-92.457	-92.2376	-0.2194
9.247	-92.402	-93.126	-91.961	-92.626	-92.888	-92.6006						-93.377	-92.6006	-0.7764
9.277	-92.284	-93.315	-92.055	-91.965	-90.94	-92.1118						-92.7178	-92.1118	-0.606
9.308	-92.233	-92.031	-92.496	-93.168	-92.228	-92.4312						-92.1908	-92.4312	0.2404
9.338	-93.987	-92.019	-92.505	-93.598	-92.938	-93.0094						-92.4586	-93.0094	0.5508
9.369	-92.583	-91.675	-91.935	-92.864	-91.505	-92.1124						-92.1956	-92.1124	-0.0832
9.399	-91.452	-92.281	-92.302	-92.021	-91.25	-91.8612						-92.0126	-91.8612	-0.1514
9.43	-92.313	-91.88	-91.927	-91.999	-91.859	-91.9956						-92.0202	-91.9956	-0.0246
9.46	-91.751	-90.523	-90.383	-91.561	-93.914	-91.6264						-91.8398	-91.6264	-0.2134
9.491	-91.496	-90.296	-91.893	-92.119	-94.211	-92.003						-92.212	-92.003	-0.209
9.521	-92.385	-92.13	-92.603	-93.2	-92.461	-92.5558						-92.3972	-92.5558	0.1586
9.552	-92.959	-92.154	-91.351	-92.523	-91.557	-92.1088						-92.6388	-92.1088	-0.53
9.583	-93.629	-90.736	-90.875	-93.13	-91.491	-91.9722						-92.5538	-91.9722	-0.5816
9.613	-92.185	-90.547	-90.191	-92.956	-91.977	-91.5712						-92.62	-91.5712	-1.0488
9.644	-90.61	-91.185	-91.042	-92.817	-92.747	-91.6802						-92.9292	-91.6802	-1.249
9.674	-91.838	-90.81	-92.939	-92.64	-91.125	-91.8704						-92.4046	-91.8704	-0.5342
9.705	-92.439	-90.783	-91.536	-92.399	-90.443	-91.52						-92.2042	-91.52	-0.6842
9.735	-91.581	-91.82	-91.037	-92.165	-89.86	-91.2926						-92.0728	-91.2926	-0.7802
9.766	-91.012	-93.353	-91.573	-91.618	-90.602	-91.6316						-91.4072	-91.6316	0.2244
9.796	-91.345	-92.089	-91.578	-92.561	-90.84	-91.6826						-91.2592	-91.6826	0.4234
9.827	-91.863	-91.456	-92.19	-91.115	-92.307	-91.7862						-91.9148	-91.7862	-0.1286
9.857	-90.962	-91.669	-93.417	-90.034	-93.253	-91.867						-91.8396	-91.867	0.0274
9.888	-90.904	-91.224	-92.207	-90.719	-93.328	-91.6764						-91.1902	-91.6764	0.4862
9.918	-91.878	-90.692	-91.118	-91.603	-92.274	-91.513						-91.2036	-91.513	0.3094
9.949	-92.127	-90.933	-92.135	-91.7	-91.384	-91.6558						-92.1236	-91.6558	-0.4678
9.979	-92.519	-91.583	-91.448	-91.21	-91.878	-91.7276						-91.55	-91.7276	0.1776
10.01	-92.515	-92.423	-90.082	-91.187	-91.519	-91.5452						-91.7226	-91.5452	-0.1774
10.04	-91.517	-91.588	-90.725	-91.511	-90.97	-91.2622						-91.7946	-91.2622	-0.5324
10.071	-91.167	-91.294	-91.29	-92.926	-91.343	-91.604						-91.545	-91.604	0.059
10.101	-91.357	-90.61	-92.56	-92.502	-91.648	-91.7354						-91.8838	-91.7354	-0.1484
10.132	-91.427	-92.253	-91.784	-91.933	-91.309	-91.7412						-91.9842	-91.7412	-0.243
10.162	-90.307	-92.181	-89.902	-91.933	-93.149	-91.4944						-91.7574	-91.4944	-0.263
10.193	-89.814	-90.448	-91.113	-91.101	-92.693	-91.0338						-91.7822	-91.0338	-0.7484
10.223	-89.518	-90.657	-90.795	-92.211	-91.599	-90.956						-91.5776	-90.956	-0.6216
10.254	-90.715	-91.567	-90.402	-91.323	-91.759	-91.1532						-91.1808	-91.1532	-0.0276
10.284	-92.303	-89.992	-91.483	-90.807	-90.25	-90.967						-91.2578	-90.967	-0.2908
10.315	-91.364	-90.999	-91.667	-91.249	-89.674	-90.9906						-91.4568	-90.9906	-0.4662
10.345	-91.056	-90.064	-90.807	-91.578	-90.723	-90.8456						-91.6918	-90.8456	-0.8462
10.376	-92.204	-90.201	-91.252	-90.867	-90.638	-91.0324						-91.2652	-91.0324	-0.2328
10.406	-92.43	-91.409	-92.051	-90.464	-91.794	-91.6296						-91.2328	-91.6296	0.3968
10.437	-92.144	-91.502	-92.59	-90.547	-91.904	-91.7374						-91.2538	-91.7374	0.4836
10.468	-92.302	-90.171	-90.99	-92.104	-91.053	-91.324						-91.2854	-91.324	0.0386
10.498	-91.083	-90.77	-90.494	-93.128	-92.685	-91.632						-91.3618	-91.632	0.2702
10.529	-92.678	-91.867	-90.259	-91.543	-90.776	-91.4246						-91.6358	-91.4246	-0.2112
10.559	-92.201	-90.769	-90.774	-91.268	-90.424	-91.0872						-91.7644	-91.0872	-0.6772
10.59	-90.564	-91.368	-90.963	-91.905	-92.103	-91.3806						-91.3154	-91.3806	0.0652
10.62	-90.534	-92.039	-91.382	-92.24	-92.156	-91.6702						-91.406	-91.6702	0.2642
10.651	-90.536	-91.543	-90.917	-91.882	-90.597	-91.095						-90.9706	-91.095	0.1244
10.681	-90.507	-91.011	-91.107	-92.234	-89.241	-90.82						-91.2074	-90.82	-0.3874
10.712	-90.858	-91.469	-90.735	-91.375	-90.198	-90.927						-90.9634	-90.927	-0.0364
10.742	-90.042	-91.048	-91.649	-91.338	-89.771	-90.7696						-90.696	-90.7696	0.0736
10.773	-90.846	-90.169	-91.191	-91.925	-89.378	-90.7018						-91.3972	-90.7018	-0.6954
10.803	-90.433	-89.77	-91.014	-91.537	-90.461	-90.643						-91.2322	-90.643	-0.5892
10.834	-90.81	-91.952	-91.248	-91.225	-91.765	-91.4						-91.0456	-91.4	0.3544
10.864	-91.341	-90.842	-90.319	-91.2	-91.562	-91.0528						-91.0292	-91.0528	0.0236
10.895	-90.913	-89.859	-90.22	-91.774	-91.008	-90.7548						-91.1588	-90.7548	-0.404
10.925	-91.025	-89.971	-91.166	-90.551	-91.122	-90.767						-91.0268	-90.767	-0.2598
10.956	-90.458	-91.151	-91.875	-89.594	-91.275	-90.8706						-90.9826	-90.8706	-0.112
10.986	-90.078	-89.99	-92.393	-89.121	-91.337	-90.5838						-90.5608	-90.5838	0.023
11.017	-90.408	-90.326	-90.147	-89.588	-90.359	-90.1656						-90.4552	-90.1656	-0.2896
11.047	-90.042	-91.076	-90.542	-90.389	-89.788	-90.3674						-90.6976	-90.3674	-0.3302
11.078	-91.016	-90.648	-90.872	-89.86	-89.76	-90.4312						-90.9364	-90.4312	-0.5052
11.108	-91.135	-90.729	-89.903	-90.014	-90.136	-90.3834						-90.8734	-90.3834	-0.49
11.139	-90.675	-90.941	-90.535	-91.075	-90.521	-90.7494						-90.9398	-90.7494	-0.1904
11.169	-90.769	-89.979	-90.059	-91.254	-90.984	-90.609						-91.0124	-90.609	-0.4034
11.2	-91.741	-90.171	-90.48	-89.72	-90.463	-90.515						-90.9396	-90.515	-0.4246
11.23	-90.994	-89.487	-89.897	-90.08	-90.315	-90.1546						-90.6614	-90.1546	-0.5068
11.261	-88.602	-89.014	-89.627	-90.202	-89.42	-89.373						-90.7994	-89.373	-1.4264
11.292	-89.38	-89.535	-91.218	-90.621	-90.417	-90.2342						-90.6086	-90.2342	-0.3744
11.322	-89.907	-90.716	-91.322	-90.572	-91.714	-90.8462						-90.7516	-90.8462	0.0946
11.353	-88.973	-89.764	-90.582	-90.543	-89.614	-89.8952						-90.4582	-89.8952	-0.563
11.383	-88.731	-89.053	-89.491	-90.375	-89.104	-89.3508						-90.6778	-89.3508	-1.327
11.414	-90.184	-89.03	-89.704	-90.496	-89.578	-89.7984						-90.797	-89.7984	-0.9986
11.444	-90.412	-89.149	-89.966	-90.741	-89.438	-89.9412						-91.0104	-89.9412	-1.0692
11.475	-89.379	-90.456	-89.998	-91.311	-89.644	-90.1576						-90.8584	-90.1576	-0.7008
11.505	-88.674	-90.89	-89.211	-90.573	-89.972	-89.864						-90.6408	-89.864	-0.7768
11.536	-88.652	-90.466	-89.506	-89.881	-90.884	-89.8778						-91.0292	-89.8778	-1.1514
11.566	-90.198	-89.811	-89.862	-89.496	-90.17	-89.9074						-90.8532	-89.9074	-0.9458
11.597	-90.144	-90.435	-90.203	-88.871	-89.807	-89.892						-89.9872	-89.892	-0.0952
11.627	-90.282	-89.19	-90.884	-89.276	-91.199	-90.1662						-89.7898	-90.1662	0.3764
11.658	-90.964	-89.273	-91.783	-89.295	-91.582	-90.5794						-90.2246	-90.5794	0.3548
11.688	-89.139	-89.891	-90.756	-88.447	-90.267	-89.7						-89.7844	-89.7	-0.0844
11.719	-88.466	-89.72	-88.207	-89.093	-90.152	-89.1276						-89.5304	-89.1276	-0.4028
11.749	-88.904	-89.96	-88.77	-90.395	-89.916	-89.589						-90.364	-89.589	-0.775
11.78	-90.287	-89.503	-89.836	-91.047	-89.726	-90.0798						-90.2244	-90.0798	-0.1446
11.81	-89.863	-90.17	-89.779	-90.38	-89.508	-89.94						-89.9804	-89.94	-0.0404
11.841	-89.434	-90.221	-89.943	-90.099	-88.909	-89.7212						-89.791	-89.7212	-0.0698
11.871	-88.996	-89.746	-91.137	-89.594	-89.184	-89.7314						-90.3102	-89.7314	-0.5788
11.902	-88.486	-90.384	-90.598	-90.89	-90.355	-90.1426						-90.3682	-90.1426	-0.2256
11.932	-90.08	-90.619	-90.312	-89.759	-90.625	-90.279						-90.6042	-90.279	-0.3252
11.963	-89.628	-90.368	-90.218	-89.035	-89.308	-89.7114						-90.0254	-89.7114	-0.314
11.993	-88.262	-89.124	-89.728	-90.303	-90.738	-89.631						-89.9602	-89.631	-0.3292
12.024	-88.15	-89.495	-89.528	-90.521	-90.979	-89.7346						-90.118	-89.7346	-0.3834
12.054	-89.72	-90.591	-89.629	-90.481	-88.781	-89.8404						-89.7886	-89.8404	0.0518
12.085	-89.798	-90.168	-88.704	-89.399	-87.792	-89.1722						-90.0188	-89.1722	-0.8466
12.115	-88.588	-88.614	-88.846	-90.26	-89.261	-89.1138						-90.1648	-89.1138	-1.051
12.146	-90.422	-89.78	-89.008	-89.244	-90.193	-89.7294						-90.1098	-89.7294	-0.3804
12.177	-90.359	-89.703	-89.8	-88.798	-88.814	-89.4948						-89.7394	-89.4948	-0.2446
12.207	-89.39	-89.784	-90.645	-90.23	-88.718	-89.7534						-89.754	-89.7534	-0.0006
12.238	-87.703	-87.845	-88.47	-89.884	-89.624	-88.7052						-90.0644	-88.7052	-1.3592
12.268	-88.896	-88.144	-87.786	-90.307	-89.76	-88.9786						-89.8478	-88.9786	-0.8692
12.299	-89.978	-89.307	-88.391	-88.751	-91.266	-89.5386						-89.582	-89.5386	-0.0434
12.329	-89.739	-89.82	-89.172	-90.503	-90.37	-89.9208						-90.0148	-89.9208	-0.094
12.36	-90.705	-88.917	-89.878	-89.07	-90.004	-89.7148						-89.7254	-89.7148	-0.0106
12.39	-90.352	-89.928	-90.12	-88.607	-90.547	-89.9108						-89.54	-89.9108	0.3708
12.421	-89.679	-90.113	-90.892	-89.533	-89.249	-89.8932						-89.7842	-89.8932	0.109
12.451	-90.043	-88.918	-89.803	-89.699	-89.096	-89.5118						-89.7786	-89.5118	-0.2668
12.482	-89.33	-88.215	-89.544	-89.733	-90.405	-89.4454						-89.731	-89.4454	-0.2856
12.512	-87.964	-88.621	-89.717	-88.824	-88.695	-88.7642						-89.377	-88.7642	-0.6128
12.543	-90.367	-89.4	-88.509	-89.624	-89.374	-89.4548						-90.2338	-89.4548	-0.779
12.573	-90.22	-87.689	-89.434	-90.043	-91.056	-89.6884						-90.1144	-89.6884	-0.426
12.604	-90.719	-88.703	-90.912	-89.778	-89.921	-90.0066						-89.5914	-90.0066	0.4152
12.634	-90.098	-89.492	-89.36	-89.158	-88.926	-89.4068						-89.5788	-89.4068	-0.172
12.665	-89.22	-87.925	-89.651	-89.38	-88.814	-88.998						-89.5738	-88.998	-0.5758
12.695	-89.253	-87.767	-89.252	-88.777	-88.833	-88.7764						-89.251	-88.7764	-0.4746
12.726	-88.717	-89.314	-90.454	-88.928	-89.953	-89.4732						-89.1526	-89.4732	0.3206
12.756	-88.602	-89.729	-88.953	-88.974	-89.589	-89.1694						-89.9742	-89.1694	-0.8048
12.787	-90.171	-90.767	-89.476	-89.463	-88.944	-89.7642						-89.7016	-89.7642	0.0626
12.817	-91.032	-90.071	-89.78	-89.588	-87.608	-89.6158						-89.3236	-89.6158	0.2922
12.848	-91.173	-90.816	-89.589	-88.065	-87.889	-89.5064						-88.8886	-89.5064	0.6178
12.878	-89.955	-90.284	-90.562	-88.632	-88.075	-89.5016						-89.3626	-89.5016	0.139
12.909	-88.773	-88.883	-88.816	-89.468	-88.216	-88.8312						-89.9132	-88.8312	-1.082
12.939	-88.596	-89.201	-88.951	-89.234	-88.47	-88.8904						-89.6684	-88.8904	-0.778
12.97	-89.5	-89.495	-88.847	-88.833	-89.141	-89.1632						-89.5346	-89.1632	-0.3714
13	-89.644	-90.023	-88.036	-89.697	-91.104	-89.7008						-89.1312	-89.7008	0.5696
13.031	-90.557	-90.117	-88.629	-89.117	-91.173	-89.9186						-89.5112	-89.9186	0.4074
13.062	-90.717	-88.44	-88.932	-88.664	-89.324	-89.2154						-89.5662	-89.2154	-0.3508
13.092	-89.951	-88.624	-89.597	-88.908	-89.669	-89.3498						-89.0256	-89.3498	0.3242
13.123	-90.287	-88.093	-89.222	-89.297	-90.048	-89.3894						-88.8712	-89.3894	0.5182
13.153	-89.21	-88.251	-88.94	-89.591	-91.286	-89.4556						-88.6754	-89.4556	0.7802
13.184	-89.167	-88.671	-89.228	-89.714	-90.154	-89.3868						-89.6516	-89.3868	-0.2648
13.214	-89.09	-88.866	-88.499	-88.74	-90.323	-89.1036						-90.105	-89.1036	-1.0014
13.245	-89.163	-90.01	-89.054	-88.203	-89.697	-89.2254						-89.4996	-89.2254	-0.2742
13.275	-89.288	-89.517	-89.394	-88.557	-90.781	-89.5074						-89.139	-89.5074	0.3684
13.306	-87.714	-89.492	-88.894	-88.326	-89.721	-88.8294						-88.8934	-88.8294	-0.064
13.336	-88.283	-90.427	-88.692	-89.509	-89.164	-89.215						-89.2076	-89.215	0.0074
13.367	-88.124	-88.718	-89.516	-89.285	-89.662	-89.061						-89.0256	-89.061	0.0354
13.397	-88.113	-88.396	-88.71	-88.244	-88.472	-88.387						-89.2382	-88.387	-0.8512
13.428	-87.41	-90.059	-87.68	-88.606	-88.05	-88.361						-88.9208	-88.361	-0.5598
13.458	-87.882	-89.401	-88.659	-88.432	-88.738	-88.6224						-88.381	-88.6224	0.2414
13.489	-89.185	-89.321	-88.149	-87.81	-89.936	-88.8802						-88.5606	-88.8802	0.3196
13.519	-88.821	-88.899	-88.433	-87.997	-88.745	-88.579						-88.7016	-88.579	-0.1226
13.55	-87.768	-88.453	-88.432	-89.555	-88.845	-88.6106						-89.1616	-88.6106	-0.551
13.58	-87.785	-88.945	-88.861	-87.721	-89.298	-88.522						-89.0516	-88.522	-0.5296
13.611	-88.413	-88.615	-88.637	-86.805	-88.273	-88.1486						-89.3262	-88.1486	-1.1776
13.641	-88.067	-88.829	-89.522	-88.474	-88.492	-88.6768						-89.5566	-88.6768	-0.8798
13.672	-88.392	-88.598	-88.522	-89.542	-89.27	-88.8648						-89.5516	-88.8648	-0.6868
13.702	-88.713	-89.226	-88.643	-88.898	-87.732	-88.6424						-89.2146	-88.6424	-0.5722
13.733	-90.983	-89.048	-88.457	-87.787	-87.931	-88.8412						-89.078	-88.8412	-0.2368
13.763	-90.9	-88.67	-89.768	-89.327	-88.329	-89.3988						-89.3762	-89.3988	0.0226
13.794	-89.203	-88.698	-89.93	-90.425	-88.988	-89.4488						-88.935	-89.4488	0.5138
13.824	-89.571	-88.619	-88.553	-88.404	-88.024	-88.6342						-88.6116	-88.6342	0.0226
13.855	-89.982	-88.793	-89.691	-88.524	-88.32	-89.062						-88.2478	-89.062	0.8142
13.885	-89.273	-89.458	-89.242	-88.161	-89.238	-89.0744						-88.6136	-89.0744	0.4608
13.916	-89.057	-89.432	-89.766	-87.32	-89.004	-88.9158						-89.1282	-88.9158	-0.2124
13.947	-88.855	-88.79	-89.644	-86.893	-88.304	-88.4972						-89.0754	-88.4972	-0.5782
13.977	-88.094	-88.63	-89.268	-89.056	-86.964	-88.4024						-88.9092	-88.4024	-0.5068
14.008	-87.955	-88.32	-88.578	-88.835	-88.236	-88.3848						-89.3664	-88.3848	-0.9816
14.038	-88.071	-86.917	-88.537	-89.087	-88.945	-88.3114						-88.8538	-88.3114	-0.5424
14.069	-88.922	-88.23	-88.256	-89.1	-89.043	-88.7102						-89.601	-88.7102	-0.8908
14.099	-88.922	-88.476	-88.951	-89.057	-88.956	-88.8724						-89.3058	-88.8724	-0.4334
14.13	-89.066	-89.125	-89.474	-88.997	-88.772	-89.0868						-88.8746	-89.0868	0.2122
14.16	-88.621	-88.419	-89.866	-88.402	-88.706	-88.8028						-89.0346	-88.8028	-0.2318
14.191	-88.527	-88.464	-89.824	-88.562	-88.82	-88.8394						-88.6592	-88.8394	0.1802
14.221	-87.654	-88.621	-88.794	-88.073	-88.342	-88.2968						-88.7002	-88.2968	-0.4034
14.252	-88.784	-87.738	-88.003	-87.92	-87.756	-88.0402						-89.1248	-88.0402	-1.0846
14.282	-88.79	-88.758	-87.902	-89.562	-89.855	-88.9734						-89.3362	-88.9734	-0.3628
14.313	-88.947	-89.349	-88.583	-89.265	-90.102	-89.2492						-88.5248	-89.2492	0.7244
14.343	-88.064	-89.262	-87.391	-88.557	-89.052	-88.4652						-88.5812	-88.4652	-0.116
14.374	-87.684	-89.51	-86.747	-88.868	-89.176	-88.397						-88.6046	-88.397	-0.2076
14.404	-88.804	-89.913	-87.779	-90.255	-87.567	-88.8636						-88.3902	-88.8636	0.4734
14.435	-89.268	-88.571	-88.897	-89.521	-87.321	-88.7156						-88.5472	-88.7156	0.1684
14.465	-88.413	-88.295	-88.088	-88.145	-89.747	-88.5376						-88.6324	-88.5376	-0.0948
14.496	-88.266	-87.945	-88.358	-88.254	-90.041	-88.5728						-88.7942	-88.5728	-0.2214
14.526	-87.684	-87.762	-88.458	-88.71	-90.033	-88.5294						-88.7452	-88.5294	-0.2158
14.557	-87.662	-88.992	-88.921	-88.268	-87.957	-88.36						-88.6562	-88.36	-0.2962
14.587	-87.875	-88.019	-88.762	-89.625	-88.129	-88.482						-88.4862	-88.482	-0.0042
14.618	-88.227	-87.64	-88.712	-89.129	-87.75	-88.2916						-88.2932	-88.2916	-0.0016
14.648	-87.928	-87.727	-87.486	-88.669	-87.917	-87.9454						-88.3364	-87.9454	-0.391
14.679	-89.282	-87.934	-86.728	-88.768	-88.011	-88.1446						-88.5726	-88.1446	-0.428
14.709	-88.444	-88.113	-87.681	-88.146	-88.272	-88.1312						-89.0254	-88.1312	-0.8942
14.74	-88.248	-87.389	-88.178	-88.783	-89.248	-88.3692						-88.919	-88.3692	-0.5498
14.771	-88.4	-87.807	-88.461	-88.238	-90.791	-88.7394						-88.3462	-88.7394	0.3932
14.801	-87.537	-87.977	-88.602	-87.943	-90.228	-88.4574						-88.518	-88.4574	-0.0606
14.832	-88.552	-88.353	-88.707	-86.432	-91.375	-88.6838						-88.7934	-88.6838	-0.1096
14.862	-88.22	-87.553	-89.016	-87.299	-90.144	-88.4464						-88.834	-88.4464	-0.3876
14.893	-87.534	-87.879	-89.013	-89.568	-90.389	-88.8766						-88.7162	-88.8766	0.1604
14.923	-88.027	-87.386	-88.023	-88.954	-91.01	-88.68						-88.6086	-88.68	0.0714
14.954	-88.315	-87.438	-87.693	-87.742	-88.988	-88.0352						-88.9334	-88.0352	-0.8982
14.984	-88.038	-88.668	-87.765	-87.265	-88.445	-88.0362						-88.8578	-88.0362	-0.8216
15.015	-87.332	-87.092	-88.088	-88.199	-88.204	-87.783						-88.4434	-87.783	-0.6604
15.045	-87.694	-88.138	-88.58	-89.721	-88.194	-88.4654						-88.1392	-88.4654	0.3262
15.076	-88.353	-88.007	-88.338	-88.92	-87.98	-88.3196						-88.6742	-88.3196	-0.3546
15.106	-88.688	-88.451	-88.351	-87.691	-87.63	-88.1622						-88.8698	-88.1622	-0.7076
15.137	-87.966	-89.051	-88.434	-86.891	-87.631	-87.9946						-88.8966	-87.9946	-0.902
15.167	-87.617	-88.95	-89.108	-88.147	-89.19	-88.6024						-88.6366	-88.6024	-0.0342
15.198	-87.926	-87.882	-88.201	-86.785	-88.577	-87.8742						-87.9108	-87.8742	-0.0366
15.228	-89.52	-87.898	-88.369	-86.374	-88.127	-88.0576						-88.4374	-88.0576	-0.3798
15.259	-87.976	-88.065	-88.279	-88.183	-88.006	-88.1018						-88.578	-88.1018	-0.4762
15.289	-87.582	-87.46	-88.211	-88.598	-87.823	-87.9348						-88.9098	-87.9348	-0.975
15.32	-86.934	-89.084	-87.816	-88.162	-88.598	-88.1188						-88.6316	-88.1188	-0.5128
15.35	-87.602	-88.498	-88.26	-88.791	-89.246	-88.4794						-88.0098	-88.4794	0.4696
15.381	-88.255	-87.895	-87.495	-87.9	-88.597	-88.0284						-88.1382	-88.0284	-0.1098
15.411	-87.373	-88.048	-88.449	-88.293	-88.899	-88.2124						-88.5204	-88.2124	-0.308
15.442	-88.274	-87.66	-89.424	-88.43	-88.401	-88.4378						-88.5862	-88.4378	-0.1484
15.472	-88.247	-87.901	-89.06	-87.816	-88.781	-88.361						-88.3976	-88.361	-0.0366
15.503	-87.782	-87.974	-89.514	-88.226	-90.241	-88.7474						-87.9222	-88.7474	0.8252
15.533	-88.802	-88.154	-87.627	-88.85	-92.061	-89.0988						-88.117	-89.0988	0.9818
15.564	-88.792	-89.382	-87.083	-89.173	-91.129	-89.1118						-88.0846	-89.1118	1.0272
15.594	-88.839	-89.763	-88.484	-89.938	-90.073	-89.4194						-88.2494	-89.4194	1.17
15.625	-88.147	-89.303	-88.79	-88.908	-88.895	-88.8086						-88.6104	-88.8086	0.1982
15.656	-87.303	-88.186	-88.675	-88.157	-88.626	-88.1894						-88.9004	-88.1894	-0.711
15.686	-88.118	-87.919	-88.325	-89.073	-88.012	-88.2894						-88.701	-88.2894	-0.4116
15.717	-88.543	-87.993	-88.528	-88.821	-88.305	-88.438						-89.1172	-88.438	-0.6792
15.747	-88.533	-88.217	-88.258	-86.906	-88.948	-88.1724						-88.4488	-88.1724	-0.2764
15.778	-88.725	-87.599	-89.792	-87.861	-88.965	-88.5884						-88.3294	-88.5884	0.259
15.808	-89.334	-88.259	-89.016	-88.662	-88.731	-88.8004						-88.6406	-88.8004	0.1598
15.839	-88.708	-88.984	-89.322	-88.331	-88.625	-88.794						-88.1686	-88.794	0.6254
15.869	-88.873	-88.717	-87.403	-87.388	-88.292	-88.1346						-88.3774	-88.1346	-0.2428
15.9	-88.957	-88.973	-86.878	-87.637	-88.022	-88.0934						-88.6926	-88.0934	-0.5992
15.93	-88.266	-87.374	-86.793	-89.984	-89.079	-88.2992						-88.5606	-88.2992	-0.2614
15.961	-88.486	-87.853	-86.924	-89.333	-88.964	-88.312						-88.2714	-88.312	0.0406
15.991	-87.677	-88.117	-88.325	-87.825	-89.229	-88.2346						-88.1496	-88.2346	0.085
16.022	-88.637	-88.443	-88.226	-89.476	-88.48	-88.6524						-88.2028	-88.6524	0.4496
16.052	-87.243	-88.28	-89.552	-87.877	-88.448	-88.28						-88.2588	-88.28	0.0212
16.083	-87.641	-88.314	-88.092	-87.828	-88.898	-88.1546						-87.935	-88.1546	0.2196
16.113	-87.081	-89.533	-89.056	-89.102	-87.688	-88.492						-88.4824	-88.492	0.0096
16.144	-87.712	-87.515	-87.817	-87.558	-87.396	-87.5996						-88.4398	-87.5996	-0.8402
16.174	-88.683	-87.139	-87.102	-87.602	-88.383	-87.7818						-88.6818	-87.7818	-0.9
16.205	-88.516	-88.015	-88.017	-88.682	-88.674	-88.3808						-89.0862	-88.3808	-0.7054
16.235	-88.609	-87.633	-88.062	-87.793	-88.263	-88.072						-88.3006	-88.072	-0.2286
16.266	-87.615	-86.844	-87.767	-87.778	-89.325	-87.8658						-88.122	-87.8658	-0.2562
16.296	-87.222	-86.508	-88.191	-87.064	-88.503	-87.4976						-88.143	-87.4976	-0.6454
16.327	-86.894	-86.325	-87.968	-87.583	-88.377	-87.4294						-88.5354	-87.4294	-1.106
16.357	-87.091	-87.312	-87.073	-88.066	-88.555	-87.6194						-88.3088	-87.6194	-0.6894
16.388	-86.882	-88.211	-86.747	-88.213	-87.748	-87.5602						-88.541	-87.5602	-0.9808
16.418	-88.397	-88.733	-87.283	-88.353	-87.884	-88.13						-89.21	-88.13	-1.08
16.449	-88.43	-88.741	-87.35	-87.675	-88.428	-88.1248						-88.6584	-88.1248	-0.5336
16.479	-87.207	-88.777	-87.741	-88.448	-87.139	-87.8624						-87.9678	-87.8624	-0.1054
16.51	-87.047	-88.302	-88.327	-89.812	-87.358	-88.1692						-88.0134	-88.1692	0.1558
16.541	-87.339	-88.184	-88.551	-89.272	-88.389	-88.347						-87.9028	-88.347	0.4442
16.571	-88.558	-86.906	-88.709	-88.337	-87.539	-88.0098						-87.8106	-88.0098	0.1992
16.602	-88.599	-86.499	-88.761	-87.287	-88.113	-87.8518						-88.5264	-87.8518	-0.6746
16.632	-89.271	-89.389	-87.477	-86.125	-88.169	-88.0862						-88.803	-88.0862	-0.7168
16.663	-88.526	-88.733	-87.369	-86.677	-88.903	-88.0416						-88.7682	-88.0416	-0.7266
16.693	-87.332	-88.749	-87.641	-87.526	-87.894	-87.8284						-88.5166	-87.8284	-0.6882
16.724	-87.233	-89.562	-87.442	-87.344	-87.254	-87.767						-88.2492	-87.767	-0.4822
16.754	-86.819	-88.374	-88.171	-88.273	-88.345	-87.9964						-88.6652	-87.9964	-0.6688
16.785	-88.317	-87.499	-87.635	-88.243	-88.607	-88.0602						-88.4994	-88.0602	-0.4392
16.815	-88.732	-86.393	-86.81	-87.809	-87.479	-87.4446						-88.482	-87.4446	-1.0374
16.846	-88.655	-87.378	-86.877	-87.98	-87.732	-87.7244						-88.5528	-87.7244	-0.8284
16.876	-88.461	-87.822	-88.558	-87.808	-88.47	-88.2238						-88.5088	-88.2238	-0.285
16.907	-88.977	-88.514	-89.001	-88.107	-88.65	-88.6498						-88.0198	-88.6498	0.63
16.937	-88.693	-89.816	-87.704	-87.682	-90.049	-88.7888						-88.0186	-88.7888	0.7702
16.968	-88.741	-88.638	-88.088	-89.262	-88.922	-88.7302						-87.733	-88.7302	0.9972
16.998	-89.599	-88.329	-87.816	-89.474	-87.607	-88.565						-88.0394	-88.565	0.5256
17.029	-88.372	-88.979	-87.037	-87.957	-88.003	-88.0696						-88.482	-88.0696	-0.4124
17.059	-88.433	-88.886	-86.92	-88.198	-88.387	-88.1648						-88.7772	-88.1648	-0.6124
17.09	-88.472	-88.473	-86.754	-87.821	-88.88	-88.08						-88.0466	-88.08	0.0334
17.12	-87.634	-88.821	-86.298	-87.784	-88.661	-87.8396						-88.0422	-87.8396	-0.2026
17.151	-87.493	-89.187	-86.501	-88.679	-87.494	-87.8708						-88.218	-87.8708	-0.3472
17.181	-87.985	-89.136	-88.301	-87.833	-87.168	-88.0846						-87.823	-88.0846	0.2616
17.212	-87.866	-87.659	-88.612	-88.254	-87.702	-88.0186						-87.6464	-88.0186	0.3722
17.242	-87.272	-88.657	-88.569	-88.568	-87.929	-88.199						-88.1072	-88.199	0.0918
17.273	-87.785	-88.274	-87.765	-87.514	-87.598	-87.7872						-89.1082	-87.7872	-1.321
17.303	-87.284	-87.642	-87.062	-89.779	-87.785	-87.9104						-88.8674	-87.9104	-0.957
17.334	-86.985	-88.338	-86.95	-89.241	-87.833	-87.8694						-88.533	-87.8694	-0.6636
17.365	-86.458	-88.629	-88.072	-88.163	-87.176	-87.6996						-88.4634	-87.6996	-0.7638
17.395	-87.021	-87.297	-88.186	-88.386	-87.395	-87.657						-88.2666	-87.657	-0.6096
17.426	-87.379	-87.422	-88.024	-87.767	-87.421	-87.6026						-88.7046	-87.6026	-1.102
17.456	-87.51	-88.485	-88.723	-86.479	-87.048	-87.649						-88.9706	-87.649	-1.3216
17.487	-88.715	-87.948	-88.68	-88.077	-86.978	-88.0796						-88.5104	-88.0796	-0.4308
17.517	-88.584	-87.788	-87.88	-88.135	-86.528	-87.783						-88.5142	-87.783	-0.7312
17.548	-87.488	-88.617	-88.627	-87.158	-87.901	-87.9582						-88.3674	-87.9582	-0.4092
17.578	-87.43	-89.498	-89.171	-87.457	-88.448	-88.4008						-88.4128	-88.4008	-0.012
17.609	-88.018	-89.75	-88.26	-88.169	-88.306	-88.5006						-88.3282	-88.5006	0.1724
17.639	-88.27	-88.811	-86.904	-88.554	-89.127	-88.3332						-88.3614	-88.3332	-0.0282
17.67	-89.388	-88.2	-87.311	-88.378	-88.6	-88.3754						-88.579	-88.3754	-0.2036
17.7	-88.325	-87.93	-88.518	-87.724	-87.22	-87.9434						-88.5796	-87.9434	-0.6362
17.731	-88.355	-87.98	-89.001	-86.98	-88.135	-88.0902						-88.6448	-88.0902	-0.5546
17.761	-89.083	-88.356	-87.82	-87.118	-88.665	-88.2084						-88.692	-88.2084	-0.4836
17.792	-88.924	-87.815	-89.165	-86.764	-88.487	-88.231						-87.8308	-88.231	0.4002
17.822	-88.046	-87.794	-87.476	-86.813	-87.613	-87.5484						-88.405	-87.5484	-0.8566
17.853	-88.574	-88.415	-87.404	-88.385	-87.694	-88.0944						-88.5442	-88.0944	-0.4498
17.883	-89.786	-88.693	-87.897	-87.77	-88.346	-88.4984						-88.143	-88.4984	0.3554
17.914	-88.577	-89.347	-87.391	-87.778	-87.591	-88.1368						-88.759	-88.1368	-0.6222
17.944	-89.392	-89.07	-86.786	-87.999	-87.161	-88.0816						-88.4658	-88.0816	-0.3842
17.975	-90.054	-87.632	-87.442	-87.639	-89.037	-88.3608						-88.4042	-88.3608	-0.0434
18.005	-88.884	-88.265	-88.569	-88.117	-89.146	-88.5962						-88.469	-88.5962	0.1272
18.036	-87.821	-88.343	-89.155	-88.674	-88.853	-88.5692						-87.957	-88.5692	0.6122
18.066	-86.817	-87.513	-87.887	-89.054	-88.212	-87.8966						-88.5162	-87.8966	-0.6196
18.097	-86.831	-88.172	-87.918	-89.022	-88.615	-88.1116						-88.4418	-88.1116	-0.3302
18.127	-86.98	-89.149	-88.51	-89.023	-88.365	-88.4054						-88.1706	-88.4054	0.2348
18.158	-87.471	-89.605	-87.396	-88.419	-87.562	-88.0906						-88.2268	-88.0906	-0.1362
18.188	-87.888	-88.346	-88.842	-87.208	-87.868	-88.0304						-87.7196	-88.0304	0.3108
18.219	-88.194	-87.329	-88.713	-87.233	-88.778	-88.0494						-87.7966	-88.0494	0.2528
18.25	-88.333	-87.474	-88.82	-87.552	-89.254	-88.2866						-87.6482	-88.2866	0.6384
18.28	-87.961	-88.567	-88.563	-87.62	-89.154	-88.373						-87.7416	-88.373	0.6314
18.311	-88.149	-88.741	-88.843	-88.782	-88.981	-88.6992						-88.3926	-88.6992	0.3066
18.341	-88.295	-88.598	-89.031	-88.299	-87.746	-88.3938						-88.1374	-88.3938	0.2564
18.372	-88.06	-88.217	-88.26	-88.22	-87.55	-88.0614						-88.6084	-88.0614	-0.547
18.402	-88.299	-88.359	-88.753	-87.359	-87.509	-88.0558						-88.479	-88.0558	-0.4232
18.433	-87.738	-87.355	-89.125	-86.978	-87.629	-87.765						-88.1002	-87.765	-0.3352
18.463	-87.515	-87.382	-87.419	-89.317	-88.652	-88.057						-88.3426	-88.057	-0.2856
18.494	-88.671	-88.273	-88.704	-88.88	-87.716	-88.4488						-88.3998	-88.4488	0.049
18.524	-87.637	-87.076	-88.327	-87.453	-86.95	-87.4886						-88.0942	-87.4886	-0.6056
18.555	-88.468	-86.782	-87.718	-87.996	-87.529	-87.6986						-88.1838	-87.6986	-0.4852
18.585	-87.623	-87.727	-88.414	-90.062	-88.605	-88.4862						-88.2858	-88.4862	0.2004
18.616	-87.477	-87.985	-88.146	-88.988	-87.67	-88.0532						-88.6916	-88.0532	-0.6384
18.646	-87.157	-88.288	-87.194	-88.491	-88.106	-87.8472						-88.349	-87.8472	-0.5018
18.677	-87.978	-89.797	-88.459	-88.075	-88.679	-88.5976						-88.4804	-88.5976	0.1172
18.707	-87.861	-88.897	-88.787	-87.318	-88.217	-88.216						-88.4594	-88.216	-0.2434
18.738	-89.994	-87.705	-88.522	-86.985	-87.6	-88.1612						-88.0872	-88.1612	0.074
18.768	-89.61	-87.2	-87.842	-86.562	-88.656	-87.974						-88.1998	-87.974	-0.2258
18.799	-87.888	-86.957	-86.763	-88.219	-88.72	-87.7094						-87.8428	-87.7094	-0.1334
18.829	-87.797	-86.894	-87.892	-88.245	-89.892	-88.144						-88.08	-88.144	0.064
18.86	-88.345	-88.946	-87.694	-87.805	-89.152	-88.3884						-88.076	-88.3884	0.3124
18.89	-88.129	-88.807	-87.62	-87.812	-87.675	-88.0086						-87.9226	-88.0086	0.086
18.921	-88.561	-88.112	-87.453	-88.394	-87.244	-87.9528						-88.082	-87.9528	-0.1292
18.951	-88.482	-88.239	-88.737	-87.861	-87.145	-88.0928						-88.0866	-88.0928	0.0062
18.982	-88.772	-88.431	-89.231	-90.186	-87.335	-88.791						-88.2362	-88.791	0.5548
19.012	-87.603	-87.602	-86.93	-88.868	-87.554	-87.7114						-88.4568	-87.7114	-0.7454
19.043	-87.684	-88.28	-87.688	-88.12	-87.126	-87.7796						-88.733	-87.7796	-0.9534
19.073	-88.926	-88.019	-88.588	-88.9	-88.306	-88.5478						-88.6188	-88.5478	-0.071
19.104	-88.436	-88.015	-87.708	-88.743	-89.765	-88.5334						-88.2948	-88.5334	0.2386
19.135	-88.08	-87.295	-87.986	-88.188	-88.511	-88.012						-88.3946	-88.012	-0.3826
19.165	-88.213	-86.477	-89.206	-88.667	-88.452	-88.203						-88.4478	-88.203	-0.2448
19.196	-88.962	-88.927	-89.582	-87.505	-88.042	-88.6036						-88.4096	-88.6036	0.194
19.226	-88.34	-87.811	-88.857	-86.961	-87.727	-87.9392						-88.783	-87.9392	-0.8438
19.257	-88.485	-86.98	-87.496	-89.208	-88.018	-88.0374						-88.5996	-88.0374	-0.5622
19.287	-87.805	-87.828	-87.205	-88.854	-88.334	-88.0052						-87.983	-88.0052	0.0222
19.318	-87.825	-87.98	-88.24	-87.837	-87.322	-87.8408						-88.4282	-87.8408	-0.5874
19.348	-89.251	-87.606	-87.948	-86.798	-87.647	-87.85						-88.1434	-87.85	-0.2934
19.379	-88.725	-89.176	-88.465	-87.017	-87.782	-88.233						-87.8278	-88.233	0.4052
19.409	-88.37	-88.663	-87.852	-87.311	-88.167	-88.0726						-88.3414	-88.0726	-0.2688
19.44	-88.545	-88.139	-88.27	-88.362	-89.123	-88.4878						-88.3702	-88.4878	0.1176
19.47	-88.57	-88.559	-89.312	-88.998	-88.571	-88.802						-87.8818	-88.802	0.9202
19.501	-87.98	-88.152	-89.517	-89.322	-87.101	-88.4144						-87.707	-88.4144	0.7074
19.531	-87.729	-88.165	-89.009	-88.983	-87.498	-88.2768						-87.7674	-88.2768	0.5094
19.562	-88.039	-88.005	-88.96	-87.716	-88.207	-88.1854						-88.1074	-88.1854	0.078
19.592	-88.448	-88.651	-89.145	-86.836	-88.537	-88.3234						-88.2002	-88.3234	0.1232
19.623	-88.551	-88.447	-87.522	-87.906	-89.463	-88.3778						-88.3258	-88.3778	0.052
19.653	-87.87	-87.48	-87.83	-89.057	-89.504	-88.3482						-88.2362	-88.3482	0.112
19.684	-87.305	-88.801	-88.915	-88.938	-88.123	-88.4164						-87.9708	-88.4164	0.4456
19.714	-86.72	-89.139	-88.422	-87.987	-86.841	-87.8218						-88.2914	-87.8218	-0.4696
19.745	-86.405	-88.781	-88.109	-87.655	-88.099	-87.8098						-88.6636	-87.8098	-0.8538
19.775	-87.028	-87.618	-88.473	-88.388	-88.179	-87.9372						-87.5472	-87.9372	0.39
19.806	-88.622	-87.428	-88.912	-89.075	-87.513	-88.31						-87.749	-88.31	0.561
19.836	-89.293	-87.367	-87.894	-87.61	-86.892	-87.8112						-88.73	-87.8112	-0.9188
19.867	-89.107	-87.971	-87.539	-87.746	-88.801	-88.2328						-88.7084	-88.2328	-0.4756
19.897	-87.887	-89.732	-87.988	-87.578	-88.426	-88.3222						-88.6192	-88.3222	-0.297
19.928	-88.279	-88.828	-89.097	-87.087	-87.539	-88.166						-88.4096	-88.166	-0.2436
19.958	-88.44	-89.192	-89.436	-87.685	-87.95	-88.5406						-88.0528	-88.5406	0.4878
19.989	-88.633	-88.633	-88.417	-87.907	-89.6	-88.638						-88.0742	-88.638	0.5638
20.02	-90.175	-89.677	-89.321	-87.676	-88.922	-89.1542						-87.9778	-89.1542	1.1764
20.05	-89.45	-89.236	-89.054	-88.359	-87.431	-88.706						-88.2228	-88.706	0.4832
20.081	-89.113	-88.454	-90.105	-88.413	-87.6	-88.737						-88.6336	-88.737	0.1034
20.111	-88.661	-87.46	-89.073	-88.881	-88.419	-88.4988						-88.5186	-88.4988	-0.0198
20.142	-89.957	-88.113	-87.57	-87.997	-88.177	-88.3628						-87.8438	-88.3628	0.519
20.172	-89.666	-88.258	-89.099	-88.334	-88.159	-88.7032						-88.3508	-88.7032	0.3524
20.203	-89.589	-87.743	-89.219	-90.364	-88.182	-89.0194						-89.1016	-89.0194	-0.0822
20.233	-88.736	-88.21	-89.173	-89.275	-87.984	-88.6756						-88.6162	-88.6756	0.0594
20.264	-87.791	-88.548	-89.391	-88.336	-90.128	-88.8388						-88.3176	-88.8388	0.5212
20.294	-87.726	-88.117	-88.518	-88.829	-88.6	-88.358						-88.0414	-88.358	0.3166
20.325	-87.558	-87.818	-87.786	-88.459	-88.735	-88.0712						-88.0372	-88.0712	0.034
20.355	-87.691	-88.292	-88.323	-88.723	-88.43	-88.2918						-88.1694	-88.2918	0.1224
20.386	-88.158	-87.583	-89.147	-87.923	-88.162	-88.1946						-88.1908	-88.1946	0.0038
20.416	-88.687	-87.735	-87.615	-87.181	-87.694	-87.7824						-88.1046	-87.7824	-0.3222
20.447	-88.742	-89.572	-86.634	-87.994	-88.096	-88.2076						-88.3746	-88.2076	-0.167
20.477	-88.345	-88.315	-86.573	-88.936	-89.036	-88.241						-88.221	-88.241	0.02
20.508	-88.808	-88.644	-87.525	-89.037	-90.283	-88.8594						-88.2336	-88.8594	0.6258
20.538	-89.492	-88.931	-88.212	-89.708	-88.919	-89.0524						-88.4558	-89.0524	0.5966
20.569	-89.485	-87.977	-88.244	-88.247	-88.783	-88.5472						-88.0118	-88.5472	0.5354
20.599	-87.478	-88.388	-87.941	-88.595	-88.971	-88.2746						-88.1964	-88.2746	0.0782
20.63	-87.825	-87.876	-88.297	-88.702	-88.733	-88.2866						-88.6536	-88.2866	-0.367
20.66	-88.911	-86.827	-90.163	-87.852	-88.813	-88.5132						-88.7826	-88.5132	-0.2694
20.691	-88.04	-86.968	-88.605	-87.191	-87.823	-87.7254						-88.767	-87.7254	-1.0416
20.721	-87.165	-88.432	-87.957	-87.181	-88.522	-87.8514						-89.0862	-87.8514	-1.2348
20.752	-87.541	-88.2	-87.632	-87.966	-89.423	-88.1524						-88.9724	-88.1524	-0.82
20.782	-88.431	-89.217	-88.883	-89.353	-88.819	-88.9406						-88.6876	-88.9406	0.253
20.813	-88.706	-90.006	-88.925	-89.125	-89.223	-89.197						-88.6352	-89.197	0.5618
20.844	-89.239	-88.476	-87.005	-88.621	-89.561	-88.5804						-89.1596	-88.5804	-0.5792
20.874	-88.955	-88.632	-86.674	-88.63	-88.438	-88.2658						-88.8564	-88.2658	-0.5906
20.905	-88.23	-88.391	-87.568	-90.335	-89.042	-88.7132						-88.745	-88.7132	-0.0318
20.935	-88.451	-88.744	-88.782	-88.049	-89.523	-88.7098						-88.7956	-88.7098	-0.0858
20.966	-87.972	-89.26	-89.465	-87.911	-89.145	-88.7506						-89.1158	-88.7506	-0.3652
20.996	-89.002	-88.078	-88.877	-87.95	-87.772	-88.3358						-88.7318	-88.3358	-0.396
21.027	-89.491	-87.766	-87.862	-88.321	-87.346	-88.1572						-88.3438	-88.1572	-0.1866
21.057	-87.845	-87.355	-88.351	-88.875	-87.399	-87.965						-88.0874	-87.965	-0.1224
21.088	-86.397	-88.25	-89.034	-88.052	-88.007	-87.948						-88.165	-87.948	-0.217
21.118	-87.115	-88.604	-88.452	-88.862	-88.232	-88.253						-88.1348	-88.253	0.1182
21.149	-88.823	-88.003	-87.616	-88.97	-88.157	-88.3138						-88.2242	-88.3138	0.0896
21.179	-88.709	-88.844	-87.572	-89.404	-88.234	-88.5526						-88.3832	-88.5526	0.1694
21.21	-87.59	-88.165	-88.533	-89.339	-88.494	-88.4242						-88.0692	-88.4242	0.355
21.24	-88.116	-87.876	-87.853	-88.754	-87.961	-88.112						-88.057	-88.112	0.055
21.271	-88.588	-88.5	-88.094	-88.097	-88.298	-88.3154						-88.6984	-88.3154	-0.383
21.301	-88.673	-88.651	-88.165	-87.712	-89.631	-88.5664						-89.336	-88.5664	-0.7696
21.332	-88.235	-88.838	-87.787	-87.551	-90.061	-88.4944						-88.3876	-88.4944	0.1068
21.362	-88.194	-88.669	-87.987	-87.997	-89.79	-88.5274						-88.1834	-88.5274	0.344
21.393	-87.961	-88.141	-88.693	-89.014	-89.159	-88.5936						-88.3822	-88.5936	0.2114
21.423	-87.474	-88.966	-88.372	-89.487	-90.187	-88.8972						-88.1424	-88.8972	0.7548
21.454	-88.305	-88.051	-88.584	-89.143	-89.571	-88.7308						-88.2698	-88.7308	0.461
21.484	-88.732	-87.631	-88.358	-88.943	-87.765	-88.2858						-88.2412	-88.2858	0.0446
21.515	-88.426	-88.942	-88.787	-87.986	-87.968	-88.4218						-88.8836	-88.4218	-0.4618
21.545	-89.925	-89.874	-88.251	-87.991	-88.365	-88.8812						-88.8634	-88.8812	0.0178
21.576	-89.122	-88.941	-88.036	-88.133	-87.48	-88.3424						-88.625	-88.3424	-0.2826
21.606	-89.448	-88.08	-88.105	-87.789	-87.566	-88.1976						-89.0514	-88.1976	-0.8538
21.637	-89.597	-87.695	-88.277	-89.2	-89.045	-88.7628						-88.4274	-88.7628	0.3354
21.667	-89.962	-87.71	-88.578	-88.71	-88.839	-88.7598						-88.1802	-88.7598	0.5796
21.698	-88.861	-87.856	-88.809	-88.163	-88.49	-88.4358						-88.9944	-88.4358	-0.5586
21.729	-88.945	-87.823	-87.775	-87.455	-90.562	-88.512						-89.1536	-88.512	-0.6416
21.759	-90.188	-89.345	-87.833	-86.821	-89.117	-88.6608						-89.3964	-88.6608	-0.7356
21.79	-89.58	-89.987	-87.736	-87.219	-89.254	-88.7552						-89.228	-88.7552	-0.4728
21.82	-88.662	-89.395	-88.771	-88.671	-88.171	-88.734						-88.8762	-88.734	-0.1422
21.851	-89.126	-88.263	-90.187	-88.872	-87.857	-88.861						-88.8496	-88.861	0.0114
21.881	-88.018	-89.132	-87.744	-88.703	-88.006	-88.3206						-88.3048	-88.3206	0.0158
21.912	-87.636	-88.305	-88.145	-88.247	-88.294	-88.1254						-88.4756	-88.1254	-0.3502
21.942	-88.114	-88.524	-88.965	-87.766	-88.159	-88.3056						-88.3528	-88.3056	-0.0472
21.973	-87.224	-87.926	-88.18	-87.207	-89.136	-87.9346						-88.6776	-87.9346	-0.743
22.003	-88.356	-87.403	-89.164	-88.657	-89.189	-88.5538						-88.5662	-88.5538	-0.0124
22.034	-88.513	-88.078	-88.62	-87.874	-89.881	-88.5932						-88.4898	-88.5932	0.1034
22.064	-86.982	-88.895	-88.818	-87.31	-89.294	-88.2598						-88.4496	-88.2598	-0.1898
22.095	-87.292	-89.185	-89.701	-87.706	-88.35	-88.4468						-88.4796	-88.4468	-0.0328
22.125	-87.824	-88.808	-89.511	-88.217	-87.777	-88.4274						-88.5064	-88.4274	-0.079
22.156	-89.482	-87.609	-89.696	-87.273	-89.024	-88.6168						-88.53	-88.6168	0.0868
22.186	-89.027	-89.502	-89.658	-87.718	-89.756	-89.1322						-88.6736	-89.1322	0.4586
22.217	-88.808	-91.115	-88.365	-88.207	-88.611	-89.0212						-88.6794	-89.0212	0.3418
22.247	-88.512	-88.916	-87.999	-89.108	-88.911	-88.6892						-88.4936	-88.6892	0.1956
22.278	-88.947	-87.986	-88.372	-89.377	-88.637	-88.6638						-88.0896	-88.6638	0.5742
22.308	-89.881	-88.423	-88.935	-88.849	-89.179	-89.0534						-88.1204	-89.0534	0.933
22.339	-88.868	-88.878	-88.2	-88.296	-90.379	-88.9242						-88.4896	-88.9242	0.4346
22.369	-89.235	-88.626	-88.827	-89.023	-89.529	-89.048						-88.5844	-89.048	0.4636
22.4	-89.156	-87.202	-88.611	-89.153	-88.282	-88.4808						-88.4526	-88.4808	0.0282
22.43	-89.033	-88.04	-89.438	-88.029	-88.643	-88.6366						-88.3066	-88.6366	0.33
22.461	-87.882	-88.902	-89.139	-88.096	-89.384	-88.6806						-88.6494	-88.6806	0.0312
22.491	-87.745	-88.324	-89.951	-89.091	-87.784	-88.579						-89.0552	-88.579	-0.4762
22.522	-89.084	-89.823	-90.304	-88.754	-88.205	-89.234						-88.8582	-89.234	0.3758
22.552	-90.705	-89.325	-89.918	-88.555	-88.393	-89.3792						-88.5292	-89.3792	0.85
22.583	-90.786	-87.469	-89.844	-88.051	-87.553	-88.7406						-88.4242	-88.7406	0.3164
22.614	-90.301	-87.507	-89.177	-88.077	-87.16	-88.4444						-88.876	-88.4444	-0.4316
22.644	-89.921	-87.206	-88.514	-88.813	-88.977	-88.6862						-88.934	-88.6862	-0.2478
22.675	-88.971	-88.733	-88.745	-89.591	-89.904	-89.1888						-88.9628	-89.1888	0.226
22.705	-87.813	-89.993	-89.298	-89.427	-88.192	-88.9446						-88.8508	-88.9446	0.0938
22.736	-88.741	-88.519	-90.675	-89.481	-87.868	-89.0568						-88.6654	-89.0568	0.3914
22.766	-90.316	-88.268	-88.781	-88.568	-87.904	-88.7674						-88.6506	-88.7674	0.1168
22.797	-88.979	-88.867	-88.354	-88.262	-87.713	-88.435						-88.7552	-88.435	-0.3202
22.827	-88.728	-88.806	-88.354	-87.551	-87.3	-88.1478						-88.1778	-88.1478	-0.03
22.858	-88.524	-89.754	-89.425	-88.752	-87.062	-88.7034						-88.4366	-88.7034	0.2668
22.888	-88.557	-88.508	-89.442	-89.532	-87.198	-88.6474						-88.7758	-88.6474	-0.1284
22.919	-87.611	-89.268	-89.158	-88.092	-87.575	-88.3408						-88.6348	-88.3408	-0.294
22.949	-87.875	-89.883	-88.193	-86.994	-89.105	-88.41						-89.2748	-88.41	-0.8648
22.98	-89.568	-89.538	-87.711	-88.231	-89.109	-88.8314						-89.117	-88.8314	-0.2856
23.01	-89.564	-88.578	-87.491	-88.736	-87.946	-88.463						-88.929	-88.463	-0.466
23.041	-88.368	-88.93	-87.978	-88.785	-88.252	-88.4626						-89.1352	-88.4626	-0.6726
23.071	-88.243	-88.601	-89.71	-88.182	-88.546	-88.6564						-88.7938	-88.6564	-0.1374
23.102	-88.241	-87.56	-89.724	-88.789	-87.269	-88.3166						-89.238	-88.3166	-0.9214
23.132	-88.915	-89.354	-88.791	-87.29	-88.924	-88.6548						-89.1538	-88.6548	-0.499
23.163	-88.939	-90.103	-88.643	-88.383	-89.092	-89.032						-88.6428	-89.032	0.3892
23.193	-89.186	-88.949	-88.745	-89.855	-90.156	-89.3782						-88.7214	-89.3782	0.6568
23.224	-88.416	-88.346	-88.761	-89.333	-90.596	-89.0904						-88.0232	-89.0904	1.0672
23.254	-88.724	-89.053	-88.476	-89.458	-89.708	-89.0838						-88.586	-89.0838	0.4978
23.285	-86.717	-88.003	-88.894	-88.21	-87.245	-87.8138						-89.1432	-87.8138	-1.3294
23.315	-84.125	-86.881	-88.123	-87.562	-85.86	-86.5102						-88.3832	-86.5102	-1.873
23.346	-87.209	-87.817	-88.115	-87.065	-88.189	-87.679						-88.5514	-87.679	-0.8724
23.376	-89.701	-87.732	-88.133	-88.341	-89.212	-88.6238						-89.1456	-88.6238	-0.5218
23.407	-88.933	-88.505	-88.521	-88.717	-88.731	-88.6814						-88.0782	-88.6814	0.6032
23.438	-89.303	-88.492	-88.612	-87.968	-87.418	-88.3586						-88.201	-88.3586	0.1576
23.468	-88.085	-87.682	-89.469	-87.686	-87.78	-88.1404						-88.5584	-88.1404	-0.418
23.499	-88.714	-88.094	-89.767	-88.301	-88.279	-88.631						-88.5656	-88.631	0.0654
23.529	-89.22	-88.558	-89.068	-88.361	-89.452	-88.9318						-88.0444	-88.9318	0.8874
23.56	-88.281	-89.332	-88.883	-88.792	-89.335	-88.9246						-88.2774	-88.9246	0.6472
23.59	-87.578	-88.15	-88.891	-87.92	-88.807	-88.2692						-89.1116	-88.2692	-0.8424
23.621	-88.385	-88.036	-88.346	-89.234	-88.896	-88.5794						-88.7392	-88.5794	-0.1598
23.651	-87.929	-88.267	-89.685	-89.878	-89.681	-89.088						-88.2518	-89.088	0.8362
23.682	-88.91	-89.667	-91.179	-89.012	-90.598	-89.8732						-88.6448	-89.8732	1.2284
23.712	-89.572	-89.231	-88.879	-88.578	-89.079	-89.0678						-88.568	-89.0678	0.4998
23.743	-89.653	-88.847	-88.372	-87.507	-87.908	-88.4574						-88.424	-88.4574	0.0334
23.773	-88.643	-89.437	-90.996	-86.989	-89.203	-89.0536						-88.858	-89.0536	0.1956
23.804	-90.223	-90.05	-90.713	-88.223	-90.05	-89.8518						-88.8962	-89.8518	0.9556
23.834	-88.379	-89.248	-89.166	-88.9	-89.115	-88.9616						-89.0682	-88.9616	-0.1066
23.865	-88.287	-88.019	-89.586	-89.408	-89.292	-88.9184						-88.9816	-88.9184	-0.0632
23.895	-90.448	-88.348	-87.961	-88.746	-89.031	-88.9068						-88.5502	-88.9068	0.3566
23.926	-90.524	-89.807	-87.308	-87.998	-88.753	-88.878						-88.9434	-88.878	-0.0654
23.956	-89.561	-89.724	-88.299	-88.37	-88.748	-88.9404						-89.2842	-88.9404	-0.3438
23.987	-88.813	-89.617	-89.135	-88.971	-88.199	-88.947						-88.9982	-88.947	-0.0512
24.017	-88.458	-88.937	-87.747	-89.398	-89.01	-88.71						-89.6592	-88.71	-0.9492
24.048	-90.253	-88.3	-87.353	-89.8	-89.295	-89.0002						-89.624	-89.0002	-0.6238
24.078	-89.447	-88.766	-87.519	-89.79	-88.668	-88.838						-88.9942	-88.838	-0.1562
24.109	-88.519	-88.938	-87.591	-88.257	-88.691	-88.3992						-89.2596	-88.3992	-0.8604
24.139	-88.656	-89.891	-88.172	-88.314	-89.04	-88.8146						-89.4682	-88.8146	-0.6536
24.17	-89.584	-88.182	-90.874	-88.382	-88.962	-89.1968						-89.582	-89.1968	-0.3852
24.2	-90.48	-88.817	-90.661	-89.042	-88.703	-89.5406						-89.8848	-89.5406	-0.3442
24.231	-89.122	-87.639	-90.684	-89.296	-88.91	-89.1302						-89.3862	-89.1302	-0.256
24.261	-88.091	-88.038	-90.544	-88.565	-89.008	-88.8492						-88.8816	-88.8492	-0.0324
24.292	-89.133	-89.303	-89.383	-88.1	-88.428	-88.8694						-88.682	-88.8694	0.1874
24.323	-89.154	-89.994	-89.1	-89.131	-88.184	-89.1126						-89.3786	-89.1126	-0.266
24.353	-89.424	-89.635	-89.441	-89.215	-88.848	-89.3126						-89.4004	-89.3126	-0.0878
24.384	-89.226	-89.766	-89.286	-89.364	-91.049	-89.7382						-89.5166	-89.7382	0.2216
24.414	-89.221	-89.037	-87.992	-89.022	-89.43	-88.9404						-89.1002	-88.9404	-0.1598
24.445	-88.987	-88.806	-89.468	-89.029	-88.343	-88.9266						-88.6526	-88.9266	0.274
24.475	-89.115	-88.839	-88.942	-88.621	-89.542	-89.0118						-89.5366	-89.0118	-0.5248
24.506	-88.718	-89.983	-88.258	-88.771	-87.543	-88.6546						-89.489	-88.6546	-0.8344
24.536	-88.551	-89.501	-88.918	-88.607	-88.872	-88.8898						-88.8534	-88.8898	0.0364
24.567	-89.712	-88.61	-89.127	-90.095	-89.803	-89.4694						-89.1126	-89.4694	0.3568
24.597	-89.658	-88.11	-88.185	-90.498	-89.815	-89.2532						-89.1398	-89.2532	0.1134
24.628	-88.432	-89.217	-88.036	-89.919	-90.824	-89.2856						-89.0006	-89.2856	0.285
24.658	-88.788	-89.039	-88.36	-88.395	-89.369	-88.7902						-88.9276	-88.7902	-0.1374
24.689	-89.281	-88.703	-89.583	-88.692	-88.212	-88.8942						-89.1514	-88.8942	-0.2572
24.719	-88.575	-88.313	-90.561	-89.02	-86.938	-88.6814						-88.8128	-88.6814	-0.1314
24.75	-89.237	-88.077	-88.988	-89.971	-87.812	-88.817						-89.0802	-88.817	-0.2632
24.78	-88.354	-87.786	-87.696	-89.52	-90.151	-88.7014						-88.6796	-88.7014	0.0218
24.811	-88.359	-87.843	-87.721	-88.99	-90.486	-88.6798						-89.3206	-88.6798	-0.6408
24.841	-89.032	-87.706	-89.73	-88.44	-89.272	-88.836						-89.0942	-88.836	-0.2582
24.872	-89.556	-88.082	-88.479	-87.955	-90.526	-88.9196						-88.3576	-88.9196	0.562
24.902	-89.744	-87.616	-87.547	-89.432	-90.534	-88.9746						-88.52	-88.9746	0.4546
24.933	-88.021	-88.305	-88.876	-89.989	-88.876	-88.8134						-88.9588	-88.8134	-0.1454
24.963	-89.234	-89.483	-89.548	-89.752	-87.697	-89.1428						-89.2618	-89.1428	-0.119
24.994	-88.881	-90.249	-88.641	-89.424	-87.519	-88.9428						-89.33	-88.9428	-0.3872
25.024	-88.342	-88.783	-88.698	-88.627	-88.049	-88.4998						-89.147	-88.4998	-0.6472
25.055	-88.925	-88.9	-90.061	-88.847	-89.19	-89.1846						-89.0482	-89.1846	0.1364
25.085	-89.254	-88.161	-89.448	-88.094	-89.288	-88.849						-89.3264	-88.849	-0.4774
25.116	-89.134	-88.791	-88.657	-89.963	-89.464	-89.2018						-89.3132	-89.2018	-0.1114
25.146	-88.376	-90.399	-88.889	-90.487	-88.523	-89.3348						-88.6194	-89.3348	0.7154
25.177	-88.765	-90.55	-89.169	-89.106	-89.04	-89.326						-89.1048	-89.326	0.2212
25.208	-87.993	-89.684	-89.946	-87.896	-88.31	-88.7658						-89.235	-88.7658	-0.4692
25.238	-88.729	-89.729	-88.764	-88.2	-88.624	-88.8092						-89.0306	-88.8092	-0.2214
25.269	-90.604	-89.123	-88.003	-89.469	-90.65	-89.5698						-89.3064	-89.5698	0.2634
25.299	-89.493	-88.79	-89.028	-90.066	-90.104	-89.4962						-89.314	-89.4962	0.1822
25.33	-89.878	-89.329	-88.268	-88.384	-90.324	-89.2366						-89.0414	-89.2366	0.1952
25.36	-88.855	-89.999	-88.74	-88.404	-90.687	-89.337						-89.1144	-89.337	0.2226
25.391	-88.08	-89.123	-89.831	-89.856	-89.223	-89.2226						-89.3392	-89.2226	-0.1166
25.421	-89.837	-89.105	-90.179	-88.959	-89.557	-89.5274						-89.3386	-89.5274	0.1888
25.452	-89.255	-89.167	-89.979	-88.737	-89.889	-89.4054						-89.2576	-89.4054	0.1478
25.482	-90.67	-87.634	-88.863	-89.412	-89.233	-89.1624						-89.7852	-89.1624	-0.6228
25.513	-89.783	-88.867	-88.005	-89.542	-90.052	-89.2498						-89.5956	-89.2498	-0.3458
25.543	-89.058	-88.485	-87.978	-88.379	-89.125	-88.605						-89.5446	-88.605	-0.9396
25.574	-89.246	-88.958	-87.953	-89.337	-88.866	-88.872						-89.273	-88.872	-0.401
25.604	-88.302	-88.933	-88.796	-90.43	-89.83	-89.2582						-89.1798	-89.2582	0.0784
25.635	-88.807	-88.701	-89.116	-88.876	-89.325	-88.965						-89.1848	-88.965	-0.2198
25.665	-90.141	-87.912	-88.775	-88.709	-89.488	-89.005						-89.1826	-89.005	-0.1776
25.696	-90.332	-89.339	-89.502	-90.194	-89.807	-89.8348						-89.443	-89.8348	0.3918
25.726	-88.609	-89.47	-90.508	-90.23	-89.252	-89.6138						-89.3	-89.6138	0.3138
25.757	-88.858	-88.647	-90.914	-87.749	-88.542	-88.942						-89.2486	-88.942	-0.3066
25.787	-89.253	-88.682	-91.546	-88.327	-89.493	-89.4602						-89.4994	-89.4602	-0.0392
25.818	-89.788	-89.373	-91.061	-88.87	-89.182	-89.6548						-89.394	-89.6548	0.2608
25.848	-88.966	-88.943	-89.623	-88.453	-88.782	-88.9534						-89.4516	-88.9534	-0.4982
25.879	-88.944	-89.564	-88.844	-89.215	-89.486	-89.2106						-89.3562	-89.2106	-0.1456
25.909	-88.92	-88.634	-88.827	-90.058	-88.345	-88.9568						-89.4758	-88.9568	-0.519
25.94	-89	-89.36	-89.377	-89.02	-88.598	-89.071						-89.8034	-89.071	-0.7324
25.97	-89.673	-90.101	-88.695	-89.031	-90.058	-89.5116						-89.5988	-89.5116	-0.0872
26.001	-89.586	-89.129	-89.721	-88.99	-89.811	-89.4474						-89.4034	-89.4474	0.044
26.031	-88.441	-90.397	-89.384	-90.067	-89.945	-89.6468						-89.3866	-89.6468	0.2602
26.062	-88.792	-89.948	-90.057	-91.349	-89.728	-89.9748						-89.4156	-89.9748	0.5592
26.093	-89.19	-89.158	-90.356	-89.854	-90.658	-89.8432						-89.0252	-89.8432	0.818
26.123	-88.53	-89.415	-89.938	-89.842	-88.342	-89.2134						-89.0402	-89.2134	0.1732
26.154	-88.732	-89.835	-88.687	-89.857	-88.344	-89.091						-88.964	-89.091	0.127
26.184	-88.541	-89.415	-88.465	-89.989	-90.531	-89.3882						-89.097	-89.3882	0.2912
26.215	-88.935	-89.242	-89.245	-87.69	-90.298	-89.082						-89.1538	-89.082	-0.0718
26.245	-87.709	-89.021	-89.793	-89.336	-88.772	-88.9262						-89.8376	-88.9262	-0.9114
26.276	-88.089	-89.968	-89.804	-90.216	-89.187	-89.4528						-89.4874	-89.4528	-0.0346
26.306	-88.937	-90.633	-89.153	-88.727	-89.416	-89.3732						-89.2846	-89.3732	0.0886
26.337	-88.254	-90.311	-88.655	-87.767	-89.724	-88.9422						-88.9752	-88.9422	-0.033
26.367	-88.848	-88.733	-88.032	-89.415	-89.176	-88.8408						-89.153	-88.8408	-0.3122
26.398	-89.146	-88.679	-88.363	-89.255	-89.237	-88.936						-89.5992	-88.936	-0.6632
26.428	-89.72	-89.24	-88.53	-88.687	-89.585	-89.1524						-90.0656	-89.1524	-0.9132
26.459	-88.613	-88.836	-90.189	-88.345	-90.111	-89.2188						-89.3898	-89.2188	-0.171
26.489	-89.377	-88.689	-90.702	-88.036	-89.806	-89.322						-89.2712	-89.322	0.0508
26.52	-88.453	-89.163	-87.61	-88.593	-90.45	-88.8538						-89.4964	-88.8538	-0.6426
26.55	-88.353	-89.528	-88.07	-88.51	-89.503	-88.7928						-89.5496	-88.7928	-0.7568
26.581	-89.581	-90.605	-89.638	-89.775	-90.209	-89.9616						-88.721	-89.9616	1.2406
26.611	-90.215	-89.15	-91.021	-88.774	-89.186	-89.6692						-89.3382	-89.6692	0.331
26.642	-90.913	-88.956	-89.165	-89.853	-88.669	-89.5112						-89.629	-89.5112	-0.1178
26.672	-88.12	-90.512	-89.379	-90.488	-89.038	-89.5074						-89.4554	-89.5074	0.052
26.703	-88.865	-89.897	-89.64	-89.814	-88.374	-89.318						-89.9568	-89.318	-0.6388
26.733	-89.131	-89.362	-89.576	-89.428	-89.941	-89.4876						-89.5732	-89.4876	-0.0856
26.764	-88.843	-89.439	-90.655	-90.561	-89.394	-89.7784						-89.501	-89.7784	0.2774
26.794	-88.937	-89.754	-90.47	-90.298	-88.738	-89.6394						-89.8228	-89.6394	-0.1834
26.825	-89.623	-88.552	-89.282	-89.568	-88.051	-89.0152						-89.2584	-89.0152	-0.2432
26.855	-89.517	-89.6	-88.685	-89.578	-88.069	-89.0898						-89.364	-89.0898	-0.2742
26.886	-88.891	-89.689	-88.951	-89.967	-88.859	-89.2714						-89.899	-89.2714	-0.6276
26.917	-89.129	-89.893	-88.653	-89.9	-89.156	-89.3462						-90.1434	-89.3462	-0.7972
26.947	-89.514	-89.191	-90.066	-87.957	-89.077	-89.161						-89.4946	-89.161	-0.3336
26.978	-89.609	-88.634	-89.447	-88.058	-90.611	-89.2718						-89.1476	-89.2718	0.1242
27.008	-88.302	-88.976	-88.495	-89.261	-89.587	-88.9242						-89.178	-88.9242	-0.2538
27.039	-89.6	-89.595	-88.349	-89.689	-89.291	-89.3048						-89.5182	-89.3048	-0.2134
27.069	-90.758	-88.93	-89.983	-89.585	-89.63	-89.7772						-89.4984	-89.7772	0.2788
27.1	-89.679	-88.106	-90.215	-89.916	-89.416	-89.4664						-89.4634	-89.4664	0.003
27.13	-89.329	-87.706	-89.084	-89.22	-90.352	-89.1382						-89.1738	-89.1382	-0.0356
27.161	-89.088	-88.646	-89.989	-89.403	-89.818	-89.3888						-89.6074	-89.3888	-0.2186
27.191	-88.98	-89.018	-88.967	-89.144	-88.297	-88.8812						-89.6792	-88.8812	-0.798
27.222	-89.286	-88.784	-88.596	-89.571	-88.004	-88.8482						-90.0856	-88.8482	-1.2374
27.252	-90.812	-89.379	-88.172	-89.374	-88.292	-89.2058						-89.9156	-89.2058	-0.7098
27.283	-89.381	-89.885	-88.182	-88.941	-89.283	-89.1344						-89.4996	-89.1344	-0.3652
27.313	-89.969	-88.702	-88.683	-89.579	-88.853	-89.1572						-89.286	-89.1572	-0.1288
27.344	-89.741	-88.254	-89.851	-89.878	-89.202	-89.3852						-89.645	-89.3852	-0.2598
27.374	-89.161	-90.047	-89.835	-89.909	-89.733	-89.737						-89.9454	-89.737	-0.2084
27.405	-89.466	-89.951	-89.207	-89.932	-90.338	-89.7788						-89.4748	-89.7788	0.304
27.435	-89.477	-89.884	-88.236	-88.149	-90.16	-89.1812						-89.796	-89.1812	-0.6148
27.466	-89.948	-88.466	-88.657	-88.644	-90.545	-89.252						-90.2378	-89.252	-0.9858
27.496	-90.503	-89.454	-89.143	-90.044	-89.675	-89.7638						-89.5552	-89.7638	0.2086
27.527	-90.245	-91.228	-89.986	-90.72	-89.907	-90.4172						-89.7162	-90.4172	0.701
27.557	-90.522	-89.948	-91.428	-89.695	-89.649	-90.2484						-89.3502	-90.2484	0.8982
27.588	-88.812	-88.647	-90.054	-88.658	-88.668	-88.9678						-89.1922	-88.9678	-0.2244
27.618	-89.278	-88.165	-89.441	-88.898	-91.164	-89.3892						-89.9776	-89.3892	-0.5884
27.649	-90.355	-88.947	-89.159	-88.599	-90.796	-89.5712						-89.7684	-89.5712	-0.1972
27.679	-87.847	-90.522	-90.638	-89.967	-88.676	-89.53						-89.8396	-89.53	-0.3096
27.71	-88.736	-91.09	-89.512	-90.329	-88.427	-89.6188						-89.5568	-89.6188	0.062
27.74	-89.361	-90.561	-89.33	-89.384	-89.04	-89.5352						-89.8546	-89.5352	-0.3194
27.771	-89.21	-90.772	-89.893	-88.973	-89.589	-89.6874						-89.8558	-89.6874	-0.1684
27.802	-89.726	-90.757	-90.274	-89.889	-88.412	-89.8116						-89.9652	-89.8116	-0.1536
27.832	-90.038	-90.522	-89.43	-90.238	-88.886	-89.8228						-90.0086	-89.8228	-0.1858
27.863	-88.801	-89.39	-90.276	-88.928	-89.28	-89.335						-89.4406	-89.335	-0.1056
27.893	-88.639	-90.349	-90.532	-88.485	-89.146	-89.4302						-89.6702	-89.4302	-0.24
27.924	-89.787	-91.568	-88.96	-89.268	-89.347	-89.786						-89.563	-89.786	0.223
27.954	-89.57	-91.025	-88.921	-90.203	-88.702	-89.6842						-89.9804	-89.6842	-0.2962
27.985	-90.344	-90.72	-89.582	-89.893	-88.919	-89.8916						-90.1604	-89.8916	-0.2688
28.015	-90.331	-88.688	-89.597	-88.88	-88.789	-89.257						-90.071	-89.257	-0.814
28.046	-90.08	-88.961	-88.824	-88.813	-89.747	-89.285						-89.7036	-89.285	-0.4186
28.076	-89.042	-89.791	-88.994	-90.134	-89.161	-89.4244						-89.673	-89.4244	-0.2486
28.107	-90.808	-90.465	-89.027	-90.014	-90.964	-90.2556						-90.1808	-90.2556	0.0748
28.137	-91.214	-91.859	-88.911	-89.774	-91.741	-90.6998						-90.1394	-90.6998	0.5604
28.168	-89.791	-90.547	-88.494	-89.124	-89.818	-89.5548						-89.3926	-89.5548	0.1622
28.198	-89.106	-89.491	-88.636	-89.389	-88.603	-89.045						-89.7624	-89.045	-0.7174
28.229	-89.474	-90.76	-89.676	-89.465	-88.273	-89.5296						-89.793	-89.5296	-0.2634
28.259	-89.756	-90.314	-88.741	-89.428	-88.117	-89.2712						-90.1044	-89.2712	-0.8332
28.29	-88.795	-89.868	-89.274	-89.222	-89.916	-89.415						-90.2276	-89.415	-0.8126
28.32	-88.696	-89.489	-89.125	-87.673	-89.766	-88.9498						-90.077	-88.9498	-1.1272
28.351	-89.409	-89.366	-89.858	-88.494	-90.182	-89.4618						-90.0332	-89.4618	-0.5714
28.381	-90.915	-90.663	-90.397	-88.733	-90.88	-90.3176						-89.9996	-90.3176	0.318
28.412	-89.793	-89.142	-88.581	-89.129	-89.991	-89.3272						-89.39	-89.3272	-0.0628
28.442	-90.142	-89.585	-89.234	-89.608	-89.289	-89.5716						-89.897	-89.5716	-0.3254
28.473	-89.762	-90.576	-89.637	-90.422	-90.05	-90.0894						-89.4114	-90.0894	0.678
28.503	-89.097	-88.864	-90.554	-91.202	-90.195	-89.9824						-90.1098	-89.9824	-0.1274
28.534	-90.106	-89.409	-90.459	-90.341	-88.804	-89.8238						-89.761	-89.8238	0.0628
28.564	-90.056	-89.467	-88.918	-89.371	-88.857	-89.3338						-89.4036	-89.3338	-0.0698
28.595	-90.754	-91.788	-89.147	-89.546	-90.751	-90.3972						-89.562	-90.3972	0.8352
28.625	-90.919	-90.738	-91.018	-90.667	-90.628	-90.794						-89.4776	-90.794	1.3164
28.656	-89.923	-90.419	-90.769	-89.366	-90.234	-90.1422						-89.3144	-90.1422	0.8278
28.687	-89.705	-91.079	-89.546	-89.728	-88.837	-89.779						-89.6666	-89.779	0.1124
28.717	-89.306	-89.469	-89.65	-89.676	-88.701	-89.3604						-90.0322	-89.3604	-0.6718
28.748	-88.145	-91.301	-89.479	-90.556	-90.657	-90.0276						-90.1068	-90.0276	-0.0792
28.778	-88.729	-90.775	-89.444	-90.536	-90.262	-89.9492						-90.3662	-89.9492	-0.417
28.809	-90.12	-89.67	-89.924	-89.801	-89.631	-89.8292						-90.1236	-89.8292	-0.2944
28.839	-90.037	-89.53	-89.891	-90.97	-89.057	-89.897						-90.0098	-89.897	-0.1128
28.87	-89.911	-90.622	-89.453	-90.186	-89.478	-89.93						-89.8228	-89.93	0.1072
28.9	-90.739	-90.961	-89.926	-89.501	-89.663	-90.158						-89.5952	-90.158	0.5628
28.931	-90.3	-90.015	-90.569	-89.236	-88.774	-89.7788						-89.5492	-89.7788	0.2296
28.961	-90.222	-88.918	-90.397	-89.19	-88.95	-89.5354						-89.7698	-89.5354	-0.2344
28.992	-90.714	-88.69	-91.544	-89.683	-90.452	-90.2166						-89.3972	-90.2166	0.8194
29.022	-91.082	-88.583	-89.864	-89.647	-90.127	-89.8606						-90.1694	-89.8606	-0.3088
29.053	-91.308	-89.228	-89.388	-88.654	-88.68	-89.4516						-90.0432	-89.4516	-0.5916
29.083	-91.24	-89.073	-90.242	-88.569	-88.822	-89.5892						-89.527	-89.5892	0.0622
29.114	-90.694	-90.54	-90.898	-89.522	-88.974	-90.1256						-89.9144	-90.1256	0.2112
29.144	-91.017	-89.995	-91.524	-88.775	-88.557	-89.9736						-90.03	-89.9736	-0.0564
29.175	-90.442	-89.717	-91.037	-89.378	-89.276	-89.97						-89.4498	-89.97	0.5202
29.205	-90.175	-90.529	-90.587	-88.952	-91.011	-90.2508						-89.7472	-90.2508	0.5036
29.236	-90.087	-90.82	-90.112	-89.587	-90.68	-90.2572						-90.3942	-90.2572	-0.137
29.266	-90.254	-89.194	-90.749	-90.148	-90.953	-90.2596						-90.4212	-90.2596	-0.1616
29.297	-90.198	-89.663	-90.201	-90.632	-89.698	-90.0784						-90.5262	-90.0784	-0.4478
29.327	-89.501	-89.862	-89.137	-90.826	-90.265	-89.9182						-90.2336	-89.9182	-0.3154
29.358	-88.349	-91.205	-88.449	-89.058	-89.799	-89.372						-89.9144	-89.372	-0.5424
29.388	-89.22	-90.244	-89.451	-88.169	-89.991	-89.415						-90.111	-89.415	-0.696
29.419	-89.495	-89.395	-89.181	-89.511	-90.362	-89.5888						-89.4216	-89.5888	0.1672
29.449	-88.817	-89.942	-87.976	-89.697	-89.242	-89.1348						-89.7496	-89.1348	-0.6148
29.48	-89.68	-88.233	-88.488	-89.24	-90.022	-89.1326						-90.0088	-89.1326	-0.8762
29.51	-90.564	-89.638	-89.412	-88.443	-91.848	-89.981						-90.2422	-89.981	-0.2612
29.541	-90.478	-90.779	-89.493	-88.204	-90.819	-89.9546						-90.2472	-89.9546	-0.2926
29.572	-89.601	-89.351	-90.169	-88.941	-90.584	-89.7292						-90.027	-89.7292	-0.2978
29.602	-90.544	-89.501	-90.765	-90.373	-91.031	-90.4428						-89.6046	-90.4428	0.8382
29.633	-90.698	-90.485	-91.411	-89.743	-90.168	-90.501						-89.3164	-90.501	1.1846
29.663	-89.777	-91.274	-89.634	-89.955	-90.134	-90.1548						-89.7484	-90.1548	0.4064
29.694	-89.05	-90.639	-88.854	-88.945	-89.167	-89.331						-90.1182	-89.331	-0.7872
29.724	-88.052	-89.73	-91.222	-89.586	-89.783	-89.6746						-90.3194	-89.6746	-0.6448
29.755	-90.221	-90.189	-91.316	-89.089	-90.939	-90.3508						-89.666	-90.3508	0.6848
29.785	-89.868	-90.849	-90.032	-88.72	-90.378	-89.9694						-89.5182	-89.9694	0.4512
29.816	-89.906	-91.822	-90.312	-90.082	-89.544	-90.3332						-89.829	-90.3332	0.5042
29.846	-90.633	-91.107	-92.153	-90.59	-90.133	-90.9232						-89.73	-90.9232	1.1932
29.877	-90.653	-90.281	-91.324	-90.512	-89.859	-90.5258						-90.113	-90.5258	0.4128
29.907	-90.195	-89.67	-89.322	-90.312	-89.158	-89.7314						-90.0616	-89.7314	-0.3302
29.938	-90.011	-90.73	-89.936	-90.159	-90.323	-90.2318						-89.0658	-90.2318	1.166
29.968	-90.274	-90.911	-89.571	-89.95	-91.137	-90.3686						-88.8628	-90.3686	1.5058
29.999	-89.615	-90.281	-89.485	-89.983	-91.086	-90.09						-89.8496	-90.09	0.2404
30.029	-91.177	-90.725	-91.771	-89.81	-89.187	-90.534						-90.8392	-90.534	-0.3052
30.06	-89.554	-89.223	-91.392	-91.315	-89.055	-90.1078						-90.0944	-90.1078	0.0134
30.09	-89.463	-89.222	-89.273	-91.388	-89.633	-89.7958						-90.0634	-89.7958	-0.2676
30.121	-89.438	-89.623	-89.609	-90.228	-89.337	-89.647						-89.8342	-89.647	-0.1872
30.151	-89.653	-88.568	-89.966	-89.632	-90.566	-89.677						-89.9024	-89.677	-0.2254
30.182	-90.721	-88.511	-89.518	-89.63	-90.027	-89.6814						-90.217	-89.6814	-0.5356
30.212	-90.42	-89.878	-89.855	-88.916	-90.314	-89.8766						-90.1308	-89.8766	-0.2542
30.243	-90.029	-89.727	-89.091	-90.993	-90.082	-89.9844						-89.5644	-89.9844	0.42
30.273	-89.381	-90.09	-89.851	-91.748	-90.701	-90.3542						-89.0538	-90.3542	1.3004
30.304	-88.936	-89.67	-91.127	-90.784	-90.861	-90.2756						-89.3922	-90.2756	0.8834
30.334	-89.342	-89.904	-90.095	-90.575	-90.637	-90.1106						-90.3774	-90.1106	-0.2668
30.365	-90.256	-89.799	-89.569	-91.419	-90.086	-90.2258						-90.726	-90.2258	-0.5002
30.396	-90.137	-89.938	-90.355	-89.435	-90.152	-90.0034						-89.7682	-90.0034	0.2352
30.426	-90.714	-89.998	-90.995	-90.458	-89.652	-90.3634						-89.869	-90.3634	0.4944
30.457	-90.719	-90.617	-90.187	-91.12	-89.756	-90.4798						-89.8782	-90.4798	0.6016
30.487	-89.679	-91.748	-90.844	-90.77	-90.305	-90.6692						-90.0334	-90.6692	0.6358
30.518	-89.518	-90.041	-89.428	-90.774	-90.987	-90.1496						-89.6568	-90.1496	0.4928
30.548	-89.749	-89.578	-89.615	-90.357	-90.202	-89.9002						-90.1938	-89.9002	-0.2936
30.579	-90.123	-90.482	-89.645	-89.385	-89.992	-89.9254						-90.2884	-89.9254	-0.363
30.609	-90.16	-89.943	-89.812	-89.869	-90.131	-89.983						-90.5418	-89.983	-0.5588
30.64	-90.646	-89.736	-91.833	-89.92	-90.524	-90.5318						-90.7402	-90.5318	-0.2084
30.67	-90.399	-89.62	-90.789	-89.127	-90.221	-90.0312						-90.688	-90.0312	-0.6568
30.701	-90.762	-90.366	-91.128	-89.08	-88.391	-89.9454						-90.2218	-89.9454	-0.2764
30.731	-90.283	-90.101	-90.795	-89.118	-89.234	-89.9062						-90.0082	-89.9062	-0.102
30.762	-90.357	-89.831	-89.821	-88.915	-89.927	-89.7702						-89.7084	-89.7702	0.0618
30.792	-91.253	-90.188	-90.343	-90.45	-90.041	-90.455						-90.3124	-90.455	0.1426
30.823	-92.266	-90.075	-91.421	-89.918	-90.374	-90.8108						-90.4684	-90.8108	0.3424
30.853	-90.789	-91.237	-90.634	-89.294	-89.803	-90.3514						-90.2678	-90.3514	0.0836
30.884	-89.708	-91.13	-88.8	-90.668	-89.932	-90.0476						-90.4258	-90.0476	-0.3782
30.914	-90.38	-90.169	-89.182	-89.793	-90.278	-89.9604						-90.6534	-89.9604	-0.693
30.945	-90.295	-89.579	-88.644	-89.476	-90.35	-89.6688						-90.5358	-89.6688	-0.867
30.975	-89.938	-88.809	-89.046	-90.588	-90.535	-89.7832						-90.5958	-89.7832	-0.8126
31.006	-90.74	-90.218	-89.222	-90.708	-90.181	-90.2138						-90.585	-90.2138	-0.3712
31.036	-91.182	-90.389	-89.663	-90.513	-89.429	-90.2352						-90.3038	-90.2352	-0.0686
31.067	-90.985	-90.238	-90.264	-90.161	-90.068	-90.3432						-90.3606	-90.3432	-0.0174
31.097	-90.626	-90.43	-92.062	-90.28	-90.693	-90.8182						-90.2054	-90.8182	0.6128
31.128	-90.186	-89.798	-90.475	-91.22	-90.751	-90.486						-90.0344	-90.486	0.4516
31.158	-90.613	-90.466	-91.261	-91.079	-89.695	-90.6228						-89.9554	-90.6228	0.6674
31.189	-90.071	-92.567	-92.088	-89.87	-89.712	-90.8616						-90.119	-90.8616	0.7426
31.219	-90.462	-90.813	-89.226	-89.56	-90.407	-90.0936						-90.285	-90.0936	-0.1914
31.25	-90.217	-90.454	-89.51	-90.228	-90.207	-90.1232						-90.389	-90.1232	-0.2658
31.281	-91.289	-90.281	-90.651	-90.403	-89.18	-90.3608						-90.4556	-90.3608	-0.0948
31.311	-91.12	-89.502	-89.111	-91.156	-89.87	-90.1518						-90.8438	-90.1518	-0.692
31.342	-90.657	-90.296	-88.577	-90.882	-91.539	-90.3902						-90.8576	-90.3902	-0.4674
31.372	-90.427	-91.151	-88.715	-90.425	-90.718	-90.2872						-90.7358	-90.2872	-0.4486
31.403	-90.142	-93.394	-90.436	-89.584	-89.849	-90.681						-89.9218	-90.681	0.7592
31.433	-90.116	-91.826	-90.734	-89.644	-90.815	-90.627						-90.0208	-90.627	0.6062
31.464	-90.11	-89.774	-91.172	-89.203	-91.659	-90.3836						-90.0906	-90.3836	0.293
31.494	-89.332	-89.87	-89.318	-91.184	-90.212	-89.9832						-89.9724	-89.9832	0.0108
31.525	-90.545	-89.963	-89.126	-91.524	-89.439	-90.1194						-91.0098	-90.1194	-0.8904
31.555	-91.243	-89.019	-89.536	-90.52	-89.283	-89.9202						-90.9394	-89.9202	-1.0192
31.586	-89.851	-89.136	-90.319	-89.563	-90.156	-89.805						-90.3162	-89.805	-0.5112
31.616	-89.87	-89.659	-89.833	-90.123	-90.948	-90.0866						-90.6546	-90.0866	-0.568
31.647	-90.595	-89.956	-89.531	-90.485	-90.293	-90.172						-90.7134	-90.172	-0.5414
31.677	-90.588	-91.441	-89.21	-91.576	-89.25	-90.413						-90.3046	-90.413	0.1084
31.708	-90.226	-91.616	-89.491	-91.072	-89.062	-90.2934						-90.6934	-90.2934	-0.4
31.738	-89.797	-90.916	-90.011	-89.98	-89.352	-90.0112						-90.7438	-90.0112	-0.7326
31.769	-90.256	-90.993	-90.742	-90.653	-90.486	-90.626						-90.6258	-90.626	0.0002
31.799	-90.223	-91.048	-91.788	-90.197	-91.984	-91.048						-90.6308	-91.048	0.4172
31.83	-89.744	-91.041	-90.84	-90.672	-91.093	-90.678						-90.6448	-90.678	0.0332
31.86	-89.279	-90.633	-89.948	-90.098	-90.437	-90.079						-90.5978	-90.079	-0.5188
31.891	-89.211	-90.752	-90.238	-89.963	-90.269	-90.0866						-90.608	-90.0866	-0.5214
31.921	-89.329	-90.791	-89.419	-89.16	-90.923	-89.9244						-90.608	-89.9244	-0.6836
31.952	-90.042	-90.527	-89.927	-89.911	-90.354	-90.1522						-90.551	-90.1522	-0.3988
31.982	-89.714	-89.481	-90.34	-88.713	-90.75	-89.7996						-90.4892	-89.7996	-0.6896
32.013	-90.246	-89.336	-90.961	-90.054	-91.859	-90.4912						-90.3218	-90.4912	0.1694
32.043	-90.574	-91.688	-90.684	-89.278	-91.402	-90.7252						-90.8298	-90.7252	-0.1046
32.074	-91.971	-90.898	-89.075	-89.991	-90.682	-90.5234						-90.4746	-90.5234	0.0488
32.104	-90.741	-89.887	-89.415	-90.421	-90.322	-90.1572						-90.4698	-90.1572	-0.3126
32.135	-89.566	-92.014	-91.646	-90.184	-89.949	-90.6718						-90.474	-90.6718	0.1978
32.166	-90.315	-90.708	-91.05	-90.492	-89.543	-90.4216						-90.5834	-90.4216	-0.1618
32.196	-90.331	-90.096	-90.646	-90.189	-90.539	-90.3602						-90.0026	-90.3602	0.3576
32.227	-91.316	-90.018	-90.342	-91.245	-90.095	-90.6032						-89.6154	-90.6032	0.9878
32.257	-91.039	-89.623	-92.057	-90.821	-90.176	-90.7432						-89.9986	-90.7432	0.7446
32.288	-90.136	-89.896	-91.336	-89.342	-90.899	-90.3218						-90.491	-90.3218	-0.1692
32.318	-89.557	-89.385	-90.212	-90.335	-91.572	-90.2122						-90.6606	-90.2122	-0.4484
32.349	-89.193	-89.631	-90.437	-91.262	-91.639	-90.4324						-90.8132	-90.4324	-0.3808
32.379	-89.643	-89.454	-90.724	-89.638	-89.979	-89.8876						-90.808	-89.8876	-0.9204
32.41	-90.206	-89.449	-88.929	-89.931	-90.165	-89.736						-90.8306	-89.736	-1.0946
32.44	-89.754	-90.641	-89.456	-90.372	-90.603	-90.1652						-90.5612	-90.1652	-0.396
32.471	-89.76	-90.191	-90.579	-91.032	-90.295	-90.3714						-90.7732	-90.3714	-0.4018
32.501	-89.207	-89.393	-90.515	-90.725	-91.748	-90.3176						-90.493	-90.3176	-0.1754
32.532	-89.964	-90.106	-90.278	-90.466	-92.036	-90.57						-90.7548	-90.57	-0.1848
32.562	-89.732	-89.421	-91.14	-90.593	-90.749	-90.327						-90.5306	-90.327	-0.2036
32.593	-89.83	-88.679	-90.769	-89.772	-90.029	-89.8158						-90.398	-89.8158	-0.5822
32.623	-90.737	-89.971	-91.024	-89.206	-90.828	-90.3532						-90.8518	-90.3532	-0.4986
32.654	-89.861	-90.461	-90.135	-90.299	-90.124	-90.176						-90.916	-90.176	-0.74
32.684	-89.782	-90.464	-91.063	-90.353	-90.135	-90.3594						-90.5952	-90.3594	-0.2358
32.715	-91.29	-91.024	-90.121	-90.357	-89.65	-90.4884						-90.608	-90.4884	-0.1196
32.745	-90.69	-91.128	-90.047	-90.427	-89.921	-90.4426						-90.4376	-90.4426	0.005
32.776	-91.428	-90.229	-90.982	-90.518	-91.257	-90.8828						-90.5026	-90.8828	0.3802
32.806	-90.226	-90.109	-90.806	-91.185	-91.824	-90.83						-90.3024	-90.83	0.5276
32.837	-89.888	-90.367	-90.789	-91.783	-90.959	-90.7572						-90.0242	-90.7572	0.733
32.867	-90.128	-90.363	-91.927	-90.498	-90.495	-90.6822						-90.271	-90.6822	0.4112
32.898	-90.197	-90.761	-90.715	-90.967	-91.762	-90.8804						-90.9552	-90.8804	-0.0748
32.928	-91.383	-90.328	-91.174	-91.49	-91.18	-91.111						-90.626	-91.111	0.485
32.959	-90.532	-89.989	-90.647	-90.544	-90.104	-90.3632						-90.7954	-90.3632	-0.4322
32.99	-91.614	-91.678	-90.531	-89.703	-90.063	-90.7178						-90.6844	-90.7178	0.0334
33.02	-90.903	-91.236	-90.24	-90.234	-90.086	-90.5398						-90.9366	-90.5398	-0.3968
33.051	-89.3	-91.326	-91.481	-90.147	-90.079	-90.4666						-90.9396	-90.4666	-0.473
33.081	-89.374	-91.77	-91.011	-90.141	-90.625	-90.5842						-90.46	-90.5842	0.1242
33.112	-89.689	-90.661	-89.341	-90.765	-89.917	-90.0746						-90.849	-90.0746	-0.7744
33.142	-90.432	-89.121	-89.701	-91.717	-90.122	-90.2186						-90.1902	-90.2186	0.0284
33.173	-89.836	-89.52	-90.696	-91.358	-90.222	-90.3264						-89.8764	-90.3264	0.45
33.203	-90.261	-90.601	-92.316	-90.051	-89.849	-90.6156						-90.423	-90.6156	0.1926
33.234	-91.352	-89.58	-92.748	-90.417	-91.836	-91.1866						-90.7744	-91.1866	0.4122
33.264	-91.888	-90.326	-91.333	-91.557	-92.076	-91.436						-90.511	-91.436	0.925
33.295	-90.943	-90.66	-90.544	-90.573	-90.907	-90.7254						-90.3824	-90.7254	0.343
33.325	-91.201	-90.676	-91.082	-89.488	-90.72	-90.6334						-90.5796	-90.6334	0.0538
33.356	-91.157	-90.87	-91.712	-91.613	-90.939	-91.2582						-90.4838	-91.2582	0.7744
33.386	-91.084	-90.14	-91.661	-90.754	-90.999	-90.9276						-90.5418	-90.9276	0.3858
33.417	-90.29	-90.885	-91.325	-90.297	-90.926	-90.7446						-90.6898	-90.7446	0.0548
33.447	-91.06	-90.338	-90.481	-90.718	-91.157	-90.7508						-90.7202	-90.7508	0.0306
33.478	-89.777	-90.905	-90.198	-90.485	-90.933	-90.4596						-91.1466	-90.4596	-0.687
33.508	-91.341	-90.931	-90.663	-90.326	-90.777	-90.8076						-90.4952	-90.8076	0.3124
33.539	-91.696	-89.942	-90.195	-89.555	-92.479	-90.7734						-90.2474	-90.7734	0.526
33.569	-90.956	-90.791	-90.337	-89.577	-91.648	-90.6618						-90.2082	-90.6618	0.4536
33.6	-90.797	-91.294	-91.111	-90.869	-91.591	-91.1324						-89.9908	-91.1324	1.1416
33.63	-91.661	-91.684	-91.61	-91.125	-90.629	-91.3418						-90.105	-91.3418	1.2368
33.661	-90.784	-90.599	-90.645	-90.06	-91.176	-90.6528						-90.663	-90.6528	-0.0102
33.691	-91.026	-89.22	-91.121	-90.41	-89.629	-90.2812						-90.8802	-90.2812	-0.599
33.722	-91.654	-89.817	-91.013	-90.757	-89.06	-90.4602						-91.2306	-90.4602	-0.7704
33.752	-90.934	-90.034	-89.609	-92.063	-89.843	-90.4966						-90.7318	-90.4966	-0.2352
33.783	-91.011	-89.827	-90.739	-90.185	-89.72	-90.2964						-90.9088	-90.2964	-0.6124
33.813	-90.917	-90.078	-90.238	-90.786	-89.463	-90.2964						-91.485	-90.2964	-1.1886
33.844	-90.542	-91.617	-90.642	-91.748	-89.48	-90.8058						-90.818	-90.8058	-0.0122
33.875	-90.484	-91.001	-90.635	-91.521	-91.132	-90.9546						-90.578	-90.9546	0.3766
33.905	-91.912	-90.372	-89.876	-90.552	-90.823	-90.707						-90.6668	-90.707	0.0402
33.936	-90.944	-91.17	-89.617	-90.339	-89.714	-90.3568						-90.8144	-90.3568	-0.4576
33.966	-90.55	-90.994	-90.057	-90.362	-90.081	-90.4088						-90.8808	-90.4088	-0.472
33.997	-90.994	-89.938	-90.728	-90.201	-91.163	-90.6048						-90.4148	-90.6048	0.19
34.027	-91.059	-90.254	-90.957	-89.852	-90.127	-90.4498						-90.2368	-90.4498	0.213
34.058	-91.007	-90.349	-90.646	-89.574	-90.485	-90.4122						-90.6672	-90.4122	-0.255
34.088	-90.834	-89.076	-91.272	-90.801	-90.578	-90.5122						-90.4728	-90.5122	0.0394
34.119	-89.926	-89.767	-91.544	-91.777	-90.125	-90.6278						-90.8666	-90.6278	-0.2388
34.149	-90.152	-90.636	-90.688	-91.664	-89.749	-90.5778						-90.8994	-90.5778	-0.3216
34.18	-90.48	-89.487	-90.207	-91.325	-89.372	-90.1742						-91.0562	-90.1742	-0.882
34.21	-90.223	-90.658	-89.954	-90.083	-90.428	-90.2692						-91.0818	-90.2692	-0.8126
34.241	-89.944	-91.91	-90.67	-89.701	-91.952	-90.8354						-89.9496	-90.8354	0.8858
34.271	-91.022	-92.358	-91.415	-90.04	-91.226	-91.2122						-90.0898	-91.2122	1.1224
34.302	-91.333	-90.568	-90.9	-90.767	-90.657	-90.845						-91.023	-90.845	-0.178
34.332	-91.129	-88.896	-90.413	-89.883	-89.778	-90.0198						-90.8286	-90.0198	-0.8088
34.363	-90.836	-90.777	-91.124	-89.951	-89.406	-90.4188						-91.4792	-90.4188	-1.0604
34.393	-90.533	-91.547	-91.832	-91.241	-90.77	-91.1846						-91.7264	-91.1846	-0.5418
34.424	-91.564	-90.313	-91.431	-90.879	-91.465	-91.1304						-91.3628	-91.1304	-0.2324
34.454	-91.004	-91.274	-91.708	-90.894	-91.502	-91.2764						-91.234	-91.2764	0.0424
34.485	-90.976	-91.637	-92.137	-91.26	-90.697	-91.3414						-91.246	-91.3414	0.0954
34.515	-91.029	-91.593	-91.089	-90.209	-91.178	-91.0196						-91.5562	-91.0196	-0.5366
34.546	-91.029	-90.956	-90.612	-90.631	-91.026	-90.8508						-90.6376	-90.8508	0.2132
34.576	-90.571	-90.472	-90.222	-91.347	-90.084	-90.5392						-90.914	-90.5392	-0.3748
34.607	-90.277	-90.951	-91.592	-91.707	-90.057	-90.9168						-91.1128	-90.9168	-0.196
34.637	-91.517	-89.159	-92.055	-90.607	-90.551	-90.7778						-90.7656	-90.7778	0.0122
34.668	-91.717	-89.681	-91.807	-90.151	-90.183	-90.7078						-91.0278	-90.7078	-0.32
34.698	-92.251	-90.339	-90.05	-90.121	-91.003	-90.7528						-91.0606	-90.7528	-0.3078
34.729	-91.333	-89.777	-89.629	-89.782	-91.977	-90.4996						-91.0808	-90.4996	-0.5812
34.76	-90.9	-89.529	-89.631	-90.558	-91.235	-90.3706						-91.2434	-90.3706	-0.8728
34.79	-90.983	-90.411	-90.348	-90.473	-90.863	-90.6156						-90.8508	-90.6156	-0.2352
34.821	-91.353	-92.169	-90.861	-90.592	-90.746	-91.1442						-90.725	-91.1442	0.4192
34.851	-91.59	-91.252	-90.702	-90.67	-91.583	-91.1594						-90.5836	-91.1594	0.5758
34.882	-92.769	-93.191	-90.795	-90.438	-90.833	-91.6052						-90.5038	-91.6052	1.1014
34.912	-91.136	-91.146	-90.244	-90.685	-90.67	-90.7762						-90.787	-90.7762	-0.0108
34.943	-90.327	-90.048	-90.46	-92.185	-90.036	-90.6112						-90.8906	-90.6112	-0.2794
34.973	-90.909	-89.83	-89.956	-91.112	-92.122	-90.7858						-90.9182	-90.7858	-0.1324
35.004	-90.207	-90.32	-90.756	-90.718	-90.945	-90.5892						-91.2214	-90.5892	-0.6322
35.034	-90.105	-90.241	-90.142	-91.001	-91.466	-90.591						-90.966	-90.591	-0.375
35.065	-91.616	-91.364	-89.062	-90.7	-91.554	-90.8592						-90.7376	-90.8592	0.1216
35.095	-91.969	-92.779	-89.552	-90.088	-90.956	-91.0688						-90.5572	-91.0688	0.5116
35.126	-90.753	-90.15	-90.704	-89.295	-91.781	-90.5366						-90.7612	-90.5366	-0.2246
35.156	-90.838	-89.511	-90.887	-89.836	-91.148	-90.444						-90.614	-90.444	-0.17
35.187	-89.864	-90.579	-90.171	-90.484	-91.233	-90.4662						-90.6138	-90.4662	-0.1476
35.217	-89.824	-89.996	-89.972	-90.225	-90.53	-90.1094						-90.7406	-90.1094	-0.6312
35.248	-91.183	-90.674	-90.841	-91.37	-89.418	-90.6972						-90.5668	-90.6972	0.1304
35.278	-89.508	-92.544	-90.948	-91.005	-90.044	-90.8098						-90.5684	-90.8098	0.2414
35.309	-89.388	-91.527	-90.783	-91.026	-90.318	-90.6084						-90.8198	-90.6084	-0.2114
35.339	-89.604	-90.647	-91.19	-90.209	-91.301	-90.5902						-90.87	-90.5902	-0.2798
35.37	-89.533	-90.337	-90.508	-90.199	-90.948	-90.305						-90.876	-90.305	-0.571
35.4	-89.955	-90.765	-90.651	-91.414	-90.705	-90.698						-91.0262	-90.698	-0.3282
35.431	-90.073	-91.189	-90.403	-91.226	-90.283	-90.6348						-90.967	-90.6348	-0.3322
35.461	-89.748	-91.143	-90.578	-90.955	-91.19	-90.7228						-91.1236	-90.7228	-0.4008
35.492	-90.774	-91.181	-90.838	-90.43	-91.029	-90.8504						-91.1856	-90.8504	-0.3352
35.522	-90.604	-91.48	-91.398	-90.959	-91.963	-91.2808						-91.119	-91.2808	0.1618
35.553	-91.826	-91.223	-92.185	-91.346	-92.5	-91.816						-90.9214	-91.816	0.8946
35.583	-90.238	-90.564	-91.486	-90.523	-91.142	-90.7906						-91.0602	-90.7906	-0.2696
35.614	-89.311	-89.48	-90.113	-91.424	-89.454	-89.9564						-91.4398	-89.9564	-1.4834
35.645	-89.601	-90.627	-91.104	-90.699	-90.379	-90.482						-90.8104	-90.482	-0.3284
35.675	-88.986	-90.44	-93.395	-91.606	-91.975	-91.2804						-90.7656	-91.2804	0.5148
35.706	-90.484	-90.074	-91.552	-92.276	-91.342	-91.1456						-90.8182	-91.1456	0.3274
35.736	-90.697	-89.343	-89.472	-91.459	-90.132	-90.2206						-91.065	-90.2206	-0.8444
35.767	-89.35	-90.823	-90.746	-90.956	-89.845	-90.344						-90.5926	-90.344	-0.2486
35.797	-89.725	-91.167	-90.25	-89.756	-91.694	-90.5184						-90.6292	-90.5184	-0.1108
35.828	-90.821	-91.789	-90.66	-89.961	-92.283	-91.1028						-91.3866	-91.1028	-0.2838
35.858	-90.662	-91.717	-90.177	-90.562	-91.969	-91.0174						-91.1862	-91.0174	-0.1688
35.889	-90.807	-89.678	-91.753	-90.107	-92.129	-90.8948						-90.5912	-90.8948	0.3036
35.919	-90.427	-90.133	-91.192	-91.226	-92.226	-91.0408						-90.9072	-91.0408	0.1336
35.95	-90.661	-91.151	-89.798	-90.57	-89.913	-90.4186						-91.084	-90.4186	-0.6654
35.98	-90.908	-90.426	-91.058	-90.692	-89.444	-90.5056						-90.358	-90.5056	0.1476
36.011	-92.007	-89.494	-91.41	-90.082	-91.343	-90.8672						-90.719	-90.8672	0.1482
36.041	-92.72	-90.255	-90.712	-90.545	-91.221	-91.0906						-91.0604	-91.0906	0.0302
36.072	-92.897	-90.801	-90.809	-92.28	-91.161	-91.5896						-91.096	-91.5896	0.4936
36.102	-92.91	-90.301	-90.785	-91.221	-91.516	-91.3466						-91.0472	-91.3466	0.2994
36.133	-91.133	-90.354	-90.669	-90.588	-91.209	-90.7906						-90.8606	-90.7906	-0.07
36.163	-91.086	-90.903	-89.945	-90.46	-90.101	-90.499						-90.5834	-90.499	-0.0844
36.194	-92.772	-91.214	-89.328	-90.969	-90.453	-90.9472						-90.915	-90.9472	0.0322
36.224	-91.809	-90.189	-90.459	-90.314	-91.391	-90.8324						-91.2892	-90.8324	-0.4568
36.255	-90.139	-89.879	-89.957	-91.393	-90.576	-90.3888						-90.4516	-90.3888	-0.0628
36.285	-90.645	-90.958	-91.201	-91.491	-91.966	-91.2522						-90.5046	-91.2522	0.7476
36.316	-90.284	-90.542	-91.727	-91.294	-91.076	-90.9846						-90.7724	-90.9846	0.2122
36.346	-91.355	-90.783	-90.106	-91.297	-90.623	-90.8328						-90.6812	-90.8328	0.1516
36.377	-90.552	-90.749	-91.815	-91.843	-91.103	-91.2124						-90.4636	-91.2124	0.7488
36.407	-90.261	-91.062	-90.331	-91.427	-89.247	-90.4656						-90.7042	-90.4656	-0.2386
36.438	-90.594	-91.228	-89.953	-92.094	-89.411	-90.656						-91.0764	-90.656	-0.4204
36.469	-91.495	-90.859	-90.636	-91.206	-89.469	-90.733						-91.1674	-90.733	-0.4344
36.499	-90.102	-90.941	-90.471	-92.272	-89.709	-90.699						-91.1392	-90.699	-0.4402
36.53	-90.033	-90.793	-90.702	-91.387	-90.265	-90.636						-90.5452	-90.636	0.0908
36.56	-90.469	-91.225	-91.926	-91.272	-90.389	-91.0562						-90.5728	-91.0562	0.4834
36.591	-89.675	-92.319	-91.853	-92.4	-90.738	-91.397						-90.632	-91.397	0.765
36.621	-91.048	-89.796	-90.787	-90.409	-92.836	-90.9752						-90.6028	-90.9752	0.3724
36.652	-92.645	-90.343	-91.149	-91.117	-90.22	-91.0948						-91.0042	-91.0948	0.0906
36.682	-92.508	-91.642	-92.306	-91.718	-90.592	-91.7532						-91.0236	-91.7532	0.7296
36.713	-91.561	-91.978	-92.359	-92.159	-91.814	-91.9742						-90.6842	-91.9742	1.29
36.743	-90.845	-90.797	-92.368	-91.313	-90.406	-91.1458						-90.7686	-91.1458	0.3772
36.774	-91.848	-91.066	-92.081	-92.052	-90.201	-91.4496						-91.0562	-91.4496	0.3934
36.804	-91.596	-91.416	-91.367	-92.142	-90.392	-91.3826						-90.7894	-91.3826	0.5932
36.835	-91.497	-90.989	-90.681	-90.671	-89.702	-90.708						-91.2132	-90.708	-0.5052
36.865	-91.767	-91.912	-90.254	-91.231	-91.478	-91.3284						-91.779	-91.3284	-0.4506
36.896	-91.294	-92.07	-90.68	-90.435	-91.553	-91.2064						-91.9902	-91.2064	-0.7838
36.926	-90.972	-91.366	-90.495	-90.246	-90.528	-90.7214						-91.69	-90.7214	-0.9686
36.957	-91.019	-90.429	-91.013	-90.728	-89.328	-90.5034						-90.774	-90.5034	-0.2706
36.987	-91.635	-91.832	-91.24	-90.267	-91.073	-91.2094						-90.8028	-91.2094	0.4066
37.018	-90.884	-93.092	-90.318	-89.918	-92.832	-91.4088						-91.181	-91.4088	0.2278
37.048	-91.046	-92.691	-91.116	-90.951	-91.834	-91.5276						-90.9972	-91.5276	0.5304
37.079	-91.531	-90.935	-92.058	-91.59	-91.254	-91.4736						-90.9206	-91.4736	0.553
37.109	-91.201	-90.463	-92.402	-91.715	-91.82	-91.5202						-91.1716	-91.5202	0.3486
37.14	-91.109	-90.741	-91.797	-90.931	-90.992	-91.114						-90.99	-91.114	0.124
37.17	-92.61	-90.516	-90.79	-90.621	-90.91	-91.0894						-91.4172	-91.0894	-0.3278
37.201	-91.888	-90.781	-91.635	-91.078	-90.399	-91.1562						-91.3546	-91.1562	-0.1984
37.231	-92.309	-90.893	-91.684	-90.745	-89.964	-91.119						-91.371	-91.119	-0.252
37.262	-92.277	-91.727	-91.417	-90.996	-91.692	-91.6218						-90.9288	-91.6218	0.693
37.292	-92.031	-91.34	-91.019	-90.908	-90.833	-91.2262						-91.0092	-91.2262	0.217
37.323	-91.723	-90.007	-92.123	-91.944	-90.368	-91.233						-91.0694	-91.233	0.1636
37.354	-91.266	-90.634	-92.285	-90.928	-90.608	-91.1442						-91.1798	-91.1442	-0.0356
37.384	-92.049	-92.982	-92.604	-91.475	-90.171	-91.8562						-90.8846	-91.8562	0.9716
37.415	-92.448	-92.03	-91.786	-91.249	-89.859	-91.4744						-90.4072	-91.4744	1.0672
37.445	-91.001	-91.568	-90.721	-90.462	-91.146	-90.9796						-90.9256	-90.9796	0.054
37.476	-91.472	-91.609	-89.777	-89.835	-91.067	-90.752						-91.2606	-90.752	-0.5086
37.506	-91.399	-90.715	-89.062	-89.529	-92.021	-90.5452						-90.9468	-90.5452	-0.4016
37.537	-91.707	-90.091	-90.535	-88.822	-92.566	-90.7442						-90.82	-90.7442	-0.0758
37.567	-91.737	-90.287	-90.284	-90.531	-91.631	-90.894						-90.9804	-90.894	-0.0864
37.598	-90.754	-90.735	-90.955	-92.881	-91.7	-91.405						-91.4656	-91.405	-0.0606
37.628	-90.654	-90.832	-91.202	-92.208	-91.388	-91.2568						-91.2642	-91.2568	-0.0074
37.659	-91.095	-92.147	-92.315	-91.565	-91.258	-91.676						-90.758	-91.676	0.918
37.689	-89.729	-92.912	-90.407	-91.33	-91.173	-91.1102						-90.201	-91.1102	0.9092
37.72	-90.897	-91.971	-90.137	-90.688	-91.29	-90.9966						-90.3412	-90.9966	0.6554
37.75	-90.823	-91.108	-90.546	-90.71	-91.853	-91.008						-90.6092	-91.008	0.3988
37.781	-90.688	-90.375	-90.919	-91.328	-91.889	-91.0398						-90.3904	-91.0398	0.6494
37.811	-91.319	-90.552	-91.085	-91.134	-92.027	-91.2234						-90.9704	-91.2234	0.253
37.842	-91.361	-90.682	-90.003	-91.651	-92.53	-91.2454						-91.3924	-91.2454	-0.147
37.872	-92.1	-90.968	-90.17	-91.207	-92.498	-91.3886						-91.429	-91.3886	-0.0404
37.903	-92.605	-90.883	-91.027	-89.526	-92.352	-91.2786						-91.017	-91.2786	0.2616
37.933	-92.595	-90.411	-91.955	-90.002	-90.733	-91.1392						-90.7428	-91.1392	0.3964
37.964	-92.68	-90.332	-90.844	-91.231	-91.535	-91.3244						-90.2834	-91.3244	1.041
37.994	-90.948	-90.36	-91.912	-90.761	-91.106	-91.0174						-91.135	-91.0174	-0.1176
38.025	-90.949	-91.401	-92.055	-90.198	-91.372	-91.195						-91.55	-91.195	-0.355
38.055	-90.987	-91.729	-91.186	-90.577	-90.843	-91.0644						-91.402	-91.0644	-0.3376
38.086	-90.713	-90.375	-90.137	-91.354	-89.674	-90.4506						-90.885	-90.4506	-0.4344
38.116	-90.951	-90.39	-91.279	-92.468	-89.401	-90.8978						-90.8642	-90.8978	0.0336
38.147	-90.58	-92.584	-91.714	-91.492	-90.517	-91.3774						-91.0592	-91.3774	0.3182
38.177	-90.439	-90.928	-92.571	-91.008	-91.069	-91.203						-90.9574	-91.203	0.2456
38.208	-90.909	-91.33	-93.009	-91.46	-92.356	-91.8128						-91.3212	-91.8128	0.4916
38.239	-91.364	-91.546	-91.897	-90.887	-92.227	-91.5842						-90.8104	-91.5842	0.7738
38.269	-91.938	-91.911	-90.651	-91.004	-90.409	-91.1826						-90.3794	-91.1826	0.8032
38.3	-92.606	-90.78	-90.747	-91.974	-90.579	-91.3372						-91.1284	-91.3372	0.2088
38.33	-91.758	-91.202	-91.661	-90.206	-91.815	-91.3284						-90.933	-91.3284	0.3954
38.361	-91.064	-92.638	-92.59	-90.461	-90.519	-91.4544						-91.2212	-91.4544	0.2332
38.391	-91.591	-90.927	-91.377	-90.697	-91.027	-91.1238						-90.8558	-91.1238	0.268
38.422	-90.662	-92.035	-90.507	-90.486	-91.071	-90.9522						-91.3226	-90.9522	-0.3704
38.452	-91.379	-92.436	-90.982	-91.133	-90.792	-91.3444						-90.9204	-91.3444	0.424
38.483	-92.199	-91.489	-91.023	-91.097	-91.624	-91.4864						-91.091	-91.4864	0.3954
38.513	-91.594	-90.783	-90.723	-89.978	-91.797	-90.975						-90.9796	-90.975	-0.0046
38.544	-92.012	-91.901	-91.196	-90.134	-92.085	-91.4656						-91.0216	-91.4656	0.444
38.574	-92.054	-90.94	-90.687	-90.282	-91.757	-91.144						-91.4064	-91.144	-0.2624
38.605	-92.226	-92.026	-90.774	-89.474	-91.296	-91.1592						-91.4216	-91.1592	-0.2624
38.635	-91.414	-92.902	-91.421	-89.74	-90.799	-91.2552						-90.8072	-91.2552	0.448
38.666	-90.627	-90.583	-89.9	-90.246	-90.71	-90.4132						-91.1142	-90.4132	-0.701
38.696	-91.401	-90.39	-90.029	-91.05	-92.488	-91.0716						-90.9604	-91.0716	0.1112
38.727	-90.58	-92.505	-90.757	-91.382	-90.765	-91.1978						-90.6734	-91.1978	0.5244
38.757	-90.488	-93.848	-89.688	-91.856	-90.482	-91.2724						-90.6458	-91.2724	0.6266
38.788	-90.552	-92.061	-91.197	-92.191	-90.019	-91.204						-91.238	-91.204	-0.034
38.818	-90.514	-90.396	-91.213	-90.635	-89.891	-90.5298						-91.6754	-90.5298	-1.1456
38.849	-90.568	-90.638	-90.85	-90.386	-90.254	-90.5392						-91.544	-90.5392	-1.0048
38.879	-89.961	-91.067	-91.53	-90.96	-90.431	-90.7898						-91.3114	-90.7898	-0.5216
38.91	-90.86	-90.323	-92.379	-90.528	-91.871	-91.1922						-91.8454	-91.1922	-0.6532
38.94	-91.29	-91.094	-91.745	-90.8	-90.522	-91.0902						-91.7248	-91.0902	-0.6346
38.971	-90.29	-91.459	-90.801	-92.167	-90.668	-91.077						-91.4788	-91.077	-0.4018
39.001	-92.423	-90.941	-90.475	-91.178	-90.336	-91.0706						-91.5778	-91.0706	-0.5072
39.032	-91.866	-89.909	-90.975	-91.126	-90.157	-90.8066						-91.3348	-90.8066	-0.5282
39.063	-90.709	-89.435	-89.507	-91.791	-89.637	-90.2158						-90.4934	-90.2158	-0.2776
39.093	-90.656	-89.859	-91.083	-92.321	-90.665	-90.9168						-90.999	-90.9168	-0.0822
39.124	-92.156	-90.498	-91.357	-90.816	-91.305	-91.2264						-90.5926	-91.2264	0.6338
39.154	-92.022	-90.89	-91.552	-89.956	-91.203	-91.1246						-91.358	-91.1246	-0.2334
39.185	-91.675	-92.307	-91.329	-91.039	-90.385	-91.347						-91.0564	-91.347	0.2906
39.215	-90.983	-92.254	-91.716	-89.957	-91.795	-91.341						-91.2348	-91.341	0.1062
39.246	-90.894	-91.05	-91.441	-92.285	-90.1	-91.154						-91.053	-91.154	0.101
39.276	-90.56	-91.625	-91.156	-92.531	-89.805	-91.1354						-90.6808	-91.1354	0.4546
39.307	-90.432	-91.405	-90.035	-90.146	-91.392	-90.682						-90.707	-90.682	-0.025
39.337	-90.606	-89.804	-90.787	-89.802	-90.964	-90.3926						-90.6554	-90.3926	-0.2628
39.368	-90.829	-89.425	-90.583	-90.842	-90.024	-90.3406						-90.2028	-90.3406	0.1378
39.398	-90.485	-88.705	-89.603	-90.016	-90.605	-89.8828						-90.3578	-89.8828	-0.475
39.429	-90.497	-89.415	-89.373	-90.652	-90.863	-90.16						-89.5504	-90.16	0.6096
39.459	-88.439	-89.244	-89.265	-89.114	-89.373	-89.087						-88.811	-89.087	0.276
39.49	-88.64	-90.004	-89.221	-88.203	-88.849	-88.9834						-88.3358	-88.9834	0.6476
39.52	-88.24	-89.105	-89.172	-88.759	-89.334	-88.922						-87.4576	-88.922	1.4644
39.551	-88.804	-86.714	-86.199	-88.114	-87.335	-87.4332						-86.5284	-87.4332	0.9048
39.581	-85.687	-86.43	-87.071	-86.151	-86.559	-86.3796						-85.0968	-86.3796	1.2828
39.612	-84.869	-85.064	-85.092	-85.023	-85.299	-85.0694						-83.5218	-85.0694	1.5476
39.642	-82.971	-83.187	-81.994	-83.065	-82.924	-82.8282						-81.836	-82.8282	0.9922
39.673	-80.628	-80.942	-81.652	-80.806	-81.288	-81.0632						-79.6936	-81.0632	1.3696
39.703	-78.938	-78.183	-78.576	-78.516	-78.879	-78.6184						-77.2182	-78.6184	1.4002
39.734	-75.62	-76.195	-75.71	-75.97	-76.072	-75.9134						-74.3956	-75.9134	1.5178
39.764	-72.993	-72.48	-72.725	-72.748	-72.85	-72.7592						-71.3098	-72.7592	1.4494
39.795	-68.931	-69.177	-69.186	-69.091	-69.349	-69.1468						-67.7304	-69.1468	1.4164
39.825	-64.899	-64.743	-64.821	-64.913	-65.071	-64.8894						-63.3914	-64.8894	1.498
39.856	-59.755	-59.682	-59.685	-59.774	-59.916	-59.7624						-58.3176	-59.7624	1.4448
39.886	-53.315	-53.258	-53.321	-53.367	-53.533	-53.3588						-51.8742	-53.3588	1.4846
39.917	-44.595	-44.535	-44.578	-44.629	-44.791	-44.6256						-43.1518	-44.6256	1.4738
39.948	-30.463	-30.4	-30.444	-30.495	-30.659	-30.4922						-29.0184	-30.4922	1.4738
39.978	-10.24	-10.179	-10.223	-10.273	-10.44	-10.271	stdev	std error				-8.7994	-10.271	1.4716
40.009	-7.512	-7.452	-7.496	-7.545	-7.713	-7.5436	0.100441	0.0449184				-6.0728	-7.5436	1.4708
40.039	-17.308	-17.248	-17.293	-17.341	-17.511	-17.3402						-15.871	-17.3402	1.4692
40.07	-39.084	-39.019	-39.067	-39.116	-39.282	-39.1136						-37.6408	-39.1136	1.4728
40.1	-49.63	-49.58	-49.609	-49.671	-49.841	-49.6662						-48.19	-49.6662	1.4762
40.131	-56.942	-56.88	-56.952	-56.976	-57.122	-56.9744						-55.5114	-56.9744	1.463
40.161	-62.659	-62.525	-62.549	-62.657	-62.855	-62.649						-61.1966	-62.649	1.4524
40.192	-67.175	-67.253	-67.315	-67.225	-67.38	-67.2696						-65.7196	-67.2696	1.55
40.222	-71.13	-70.941	-71.032	-71.179	-71.293	-71.115						-69.7578	-71.115	1.3572
40.253	-74.548	-74.559	-74.213	-74.58	-74.87	-74.554						-73.0132	-74.554	1.5408
40.283	-77.339	-77.307	-77.874	-77.043	-77.186	-77.3498						-76.0416	-77.3498	1.3082
40.314	-79.651	-79.636	-79.673	-80.192	-80.525	-79.9354						-78.5468	-79.9354	1.3886
40.344	-82.6	-81.974	-82.199	-81.888	-81.749	-82.082						-81.013	-82.082	1.069
40.375	-84.272	-84.009	-83.658	-83.893	-84.839	-84.1342						-82.684	-84.1342	1.4502
40.405	-84.555	-85.547	-85.202	-86.505	-84.807	-85.3232						-84.4062	-85.3232	0.917
40.436	-88.002	-86.131	-87.598	-86.552	-87.919	-87.2404						-86.1306	-87.2404	1.1098
40.466	-88.085	-89.567	-87.88	-87.654	-86.945	-88.0262						-86.9648	-88.0262	1.0614
40.497	-87.466	-88.145	-88.976	-87.639	-87.727	-87.9906						-88.4622	-87.9906	-0.4716
40.527	-88.846	-89.954	-89.11	-89.034	-88.943	-89.1774						-88.6144	-89.1774	0.563
40.558	-90.332	-90.018	-89.203	-89.778	-89.665	-89.7992						-88.8272	-89.7992	0.972
40.588	-90.82	-90.312	-89.924	-90.297	-91.207	-90.512						-89.3336	-90.512	1.1784
40.619	-90.42	-90.691	-89.674	-91.151	-92.258	-90.8388						-89.532	-90.8388	1.3068
40.649	-89.818	-89.753	-90.538	-90.937	-89.466	-90.1024						-89.934	-90.1024	0.1684
40.68	-89.753	-89.974	-91.575	-91.513	-90.201	-90.6032						-90.351	-90.6032	0.2522
40.71	-89.912	-89.902	-91.861	-90.538	-91.081	-90.6588						-91.1638	-90.6588	-0.505
40.741	-89.808	-91.399	-90.823	-90.891	-90.502	-90.6846						-90.8614	-90.6846	-0.1768
40.771	-91.479	-90.488	-90.509	-91.373	-91.196	-91.009						-91.8466	-91.009	-0.8376
40.802	-90.473	-90.535	-90.004	-90.961	-90.881	-90.5708						-91.692	-90.5708	-1.1212
40.833	-91.687	-91.832	-90.315	-91.219	-90.925	-91.1956						-91.0324	-91.1956	0.1632
40.863	-90.298	-91.041	-90.912	-90.707	-92.156	-91.0228						-89.9976	-91.0228	1.0252
40.894	-90.398	-91.209	-91.285	-90.742	-90.729	-90.8726						-90.762	-90.8726	0.1106
40.924	-90.923	-90.584	-90.992	-92.056	-91.116	-91.1342						-91.695	-91.1342	-0.5608
40.955	-90.762	-91.622	-90.878	-90.783	-92.689	-91.3468						-91.3838	-91.3468	-0.037
40.985	-91.839	-92.258	-91.138	-90.173	-92.007	-91.483						-91.0454	-91.483	0.4376
41.016	-94.563	-92.401	-90.757	-90.578	-91.143	-91.8884						-91.0406	-91.8884	0.8478
41.046	-93.321	-91.929	-91.635	-90.634	-90.503	-91.6044						-91.3258	-91.6044	0.2786
41.077	-91.656	-90.613	-91.146	-90.054	-90.993	-90.8924						-91.187	-90.8924	-0.2946
41.107	-92.487	-89.375	-90.999	-90.717	-90.992	-90.914						-91.1978	-90.914	-0.2838
41.138	-92.375	-89.601	-91.077	-91.678	-90.264	-90.999						-91.2886	-90.999	-0.2896
41.168	-91.26	-90.378	-92.179	-91.656	-89.873	-91.0692						-91.8732	-91.0692	-0.804
41.199	-91.519	-90.052	-92.177	-91.606	-90.287	-91.1282						-90.8958	-91.1282	0.2324
41.229	-92.045	-89.351	-91.633	-91.491	-90.131	-90.9302						-91.4674	-90.9302	-0.5372
41.26	-90.372	-89.509	-91.049	-90.794	-90.08	-90.3608						-91.4498	-90.3608	-1.089
41.29	-91.749	-90.602	-92.567	-90.648	-91.524	-91.418						-91.0586	-91.418	0.3594
41.321	-91.29	-92.017	-91.925	-91.055	-91.65	-91.5874						-91.0374	-91.5874	0.55
41.351	-92.488	-91.394	-90.785	-91.205	-91.745	-91.5234						-90.3896	-91.5234	1.1338
41.382	-91.264	-92.084	-91.048	-90.646	-91.949	-91.3982						-90.3108	-91.3982	1.0874
41.412	-91.17	-92.322	-92.282	-90.838	-90.483	-91.419						-90.8612	-91.419	0.5578
41.443	-91.211	-92.207	-91.172	-91.501	-90.365	-91.2912						-91.0294	-91.2912	0.2618
41.473	-91.467	-92.427	-91.172	-92.015	-91.242	-91.6646						-91.0266	-91.6646	0.638
41.504	-90.863	-92.368	-90.557	-91.975	-93.317	-91.816						-91.8356	-91.816	-0.0196
41.534	-90.679	-92.272	-90.58	-93.385	-92.115	-91.8062						-91.7674	-91.8062	0.0388
41.565	-91.511	-90.92	-90.147	-93.127	-92.508	-91.6426						-91.3836	-91.6426	0.259
41.595	-92.284	-91.293	-90.583	-91.855	-92.429	-91.6888						-90.8574	-91.6888	0.8314
41.626	-92.661	-91.154	-90.846	-90.918	-91.085	-91.3328						-90.7186	-91.3328	0.6142
41.656	-92.204	-91.281	-90.729	-90.949	-90.372	-91.107						-90.8834	-91.107	0.2236
41.687	-91.034	-91.58	-92.192	-90.082	-90.691	-91.1158						-91.4004	-91.1158	-0.2846
41.718	-90.097	-91.038	-92.391	-90.491	-92.646	-91.3326						-91.628	-91.3326	-0.2954
41.748	-91.132	-91.141	-92.613	-91.509	-92.686	-91.8162						-91.863	-91.8162	-0.0468
41.779	-91.539	-91.703	-92.162	-91.953	-91.499	-91.7712						-91.6738	-91.7712	0.0974
41.809	-91.333	-91.626	-91.184	-91.305	-90.265	-91.1426						-91.7942	-91.1426	-0.6516
41.84	-91.214	-91.541	-91.153	-91.135	-92.168	-91.4422						-91.7178	-91.4422	-0.2756
41.87	-89.75	-92.884	-92.221	-90.838	-92.769	-91.6924						-91.1194	-91.6924	0.573
41.901	-90.101	-91.342	-91.83	-90.986	-92.366	-91.325						-90.9096	-91.325	0.4154
41.931	-91.811	-91.381	-91.06	-90.803	-90.697	-91.1504						-91.121	-91.1504	0.0294
41.962	-92.515	-91.058	-91.001	-89.19	-90.937	-90.9402						-91.207	-90.9402	-0.2668
41.992	-90.937	-91.337	-92.151	-89.333	-91.37	-91.0256						-91.4156	-91.0256	-0.39
42.023	-91.3	-91.276	-92.164	-90.718	-90.935	-91.2786						-91.3896	-91.2786	-0.111
42.053	-91.505	-90.188	-91.493	-90.345	-92.282	-91.1626						-91.1924	-91.1626	-0.0298
42.084	-90.376	-90.733	-90.558	-90.641	-91.377	-90.737						-90.6568	-90.737	0.0802
42.114	-91.118	-91.301	-91.237	-91.879	-90.727	-91.2524						-91.1862	-91.2524	0.0662
42.145	-90.341	-91.778	-90.717	-92.878	-91.225	-91.3878						-90.9592	-91.3878	0.4286
42.175	-90.053	-91.237	-90.613	-93.384	-91.562	-91.3698						-91.2566	-91.3698	0.1132
42.206	-90.406	-91.227	-91.622	-92.031	-91.794	-91.416						-91.4786	-91.416	-0.0626
42.236	-91.097	-91.844	-91.452	-91.433	-90.529	-91.271						-91.289	-91.271	-0.018
42.267	-92.374	-91.614	-91.094	-90.503	-90.722	-91.2614						-90.9912	-91.2614	0.2702
42.297	-92.856	-91.598	-91.225	-90.892	-90.48	-91.4102						-90.9574	-91.4102	0.4528
42.328	-92.253	-91.276	-92.006	-90.148	-90.571	-91.2508						-91.005	-91.2508	0.2458
42.358	-91.127	-90.294	-92.06	-91.39	-91.637	-91.3016						-91.2906	-91.3016	0.011
42.389	-90.989	-91.526	-90.917	-92.05	-90.981	-91.2926						-91.4348	-91.2926	-0.1422
42.419	-91.184	-91.236	-91.246	-91.184	-90.603	-91.0906						-91.2788	-91.0906	-0.1882
42.45	-91.499	-91.468	-91.416	-90.869	-91.577	-91.3658						-91.2502	-91.3658	0.1156
42.48	-91.189	-91.36	-91.395	-91.168	-91.102	-91.2428						-90.972	-91.2428	0.2708
42.511	-91.198	-92.24	-90.499	-91.288	-90.888	-91.2226						-91.0574	-91.2226	0.1652
42.542	-91.636	-92.322	-90.582	-91.8	-91.76	-91.62						-91.3532	-91.62	0.2668
42.572	-92.407	-92.325	-90.432	-92.015	-91.801	-91.796						-91.179	-91.796	0.617
42.603	-92.128	-91.603	-91.355	-91.491	-92.507	-91.8168						-91.5138	-91.8168	0.303
42.633	-91.936	-92.014	-90.702	-92.153	-92.394	-91.8398						-91.3174	-91.8398	0.5224
42.664	-91.738	-92.519	-90.476	-92.435	-91.152	-91.664						-91.253	-91.664	0.411
42.694	-90.937	-91.166	-91.312	-90.677	-90.854	-90.9892						-91.5148	-90.9892	-0.5256
42.725	-90.104	-91.939	-91.18	-90.07	-89.267	-90.512						-90.9316	-90.512	-0.4196
42.755	-92.436	-92.192	-91.161	-89.952	-90.878	-91.3238						-90.788	-91.3238	0.5358
42.786	-92.628	-90.717	-92.116	-90.635	-92.883	-91.7958						-91.2558	-91.7958	0.54
42.816	-92.052	-91.196	-91.74	-92.166	-93.03	-92.0368						-91.0988	-92.0368	0.938
42.847	-90.81	-91.272	-92.059	-91.378	-91.165	-91.3368						-90.59	-91.3368	0.7468
42.877	-91.096	-91.363	-91.923	-91.309	-91.17	-91.3722						-91.0492	-91.3722	0.323
42.908	-92.082	-90.384	-92.364	-90.336	-92.613	-91.5558						-90.9792	-91.5558	0.5766
42.938	-91.464	-91.213	-91.974	-91.197	-92.59	-91.6876						-90.5794	-91.6876	1.1082
42.969	-91.601	-90.8	-92.541	-91.197	-93.196	-91.867						-90.5484	-91.867	1.3186
42.999	-92.783	-90.685	-91.409	-90.945	-90.543	-91.273						-90.8976	-91.273	0.3754
43.03	-92.444	-90.969	-91.118	-92.22	-90.23	-91.3962						-91.2108	-91.3962	0.1854
43.06	-91.533	-91.048	-90.353	-91.931	-90.98	-91.169						-91.5154	-91.169	-0.3464
43.091	-90.851	-92.303	-90.893	-92.869	-90.926	-91.5684						-91.1622	-91.5684	0.4062
43.121	-90.679	-90.692	-92.5	-92.668	-91.516	-91.611						-90.722	-91.611	0.889
43.152	-91.016	-89.757	-93.169	-92.759	-90.832	-91.5066						-91.3224	-91.5066	0.1842
43.182	-92.217	-89.256	-92.43	-91.836	-90.16	-91.1798						-91.6358	-91.1798	-0.456
43.213	-91.793	-89.845	-91.22	-90.982	-90.605	-90.889						-91.3336	-90.889	-0.4446
43.243	-91.345	-90.502	-90.224	-91.008	-92.289	-91.0736						-91.1072	-91.0736	-0.0336
43.274	-91.427	-91.035	-90.675	-91.153	-91.153	-91.0886						-91.1184	-91.0886	-0.0298
43.304	-91.76	-90.462	-91.096	-90.276	-89.67	-90.6528						-91.1556	-90.6528	-0.5028
43.335	-92.89	-90.537	-89.811	-90.315	-90.72	-90.8546						-91.078	-90.8546	-0.2234
43.365	-92.304	-92.251	-90.567	-90.665	-90.603	-91.278						-91.8992	-91.278	-0.6212
43.396	-92.879	-91.504	-91.424	-91.515	-90.036	-91.4716						-90.8184	-91.4716	0.6532
43.427	-90.77	-91.211	-91.878	-92.938	-91.4	-91.6394						-91.0006	-91.6394	0.6388
43.457	-89.963	-90.743	-91.005	-91.773	-90.692	-90.8352						-91.1126	-90.8352	-0.2774
43.488	-89.522	-91.702	-91.873	-91.24	-90.378	-90.943						-91.2984	-90.943	-0.3554
43.518	-91.327	-91.584	-90.774	-91.358	-90.339	-91.0764						-91.0688	-91.0764	0.0076
43.549	-92.009	-91.02	-90.569	-92.103	-90.719	-91.284						-91.1922	-91.284	0.0918
43.579	-91.744	-91.037	-90.418	-92.71	-91.007	-91.3832						-91.045	-91.3832	0.3382
43.61	-91.999	-92.148	-90.706	-91.566	-92.238	-91.7314						-91.8182	-91.7314	-0.0868
43.64	-90.646	-91.874	-91.163	-91.672	-92.321	-91.5352						-91.9008	-91.5352	-0.3656
43.671	-90.86	-91.28	-91.466	-92.125	-91.147	-91.3756						-90.7308	-91.3756	0.6448
43.701	-92.299	-91.964	-91.619	-91.986	-90.918	-91.7572						-90.9342	-91.7572	0.823
43.732	-90.415	-90.575	-91.436	-91.535	-92.509	-91.294						-91.3256	-91.294	-0.0316
43.762	-91.603	-90.729	-92.704	-91.508	-92.469	-91.8026						-91.4542	-91.8026	0.3484
43.793	-91.093	-90.636	-92.293	-92.112	-90.801	-91.387						-91.876	-91.387	-0.489
43.823	-90.551	-90.127	-92.719	-91.847	-91.652	-91.3792						-91.2278	-91.3792	0.1514
43.854	-91.016	-91.197	-91.587	-91.285	-93.54	-91.725						-91.4546	-91.725	0.2704
43.884	-90.787	-91.209	-90.958	-92.243	-91.716	-91.3826						-91.5356	-91.3826	-0.153
43.915	-90.522	-90.746	-91.273	-91.934	-91.924	-91.2798						-91.6354	-91.2798	-0.3556
43.945	-92.277	-91.507	-92.443	-91.93	-90.961	-91.8236						-91.983	-91.8236	-0.1594
43.976	-91.651	-92.506	-91.761	-91.336	-91.062	-91.6632						-92.1818	-91.6632	-0.5186
44.006	-90.614	-91.546	-91.089	-90.494	-90.332	-90.815						-92.0448	-90.815	-1.2298
44.037	-91.54	-92.507	-90.923	-91.318	-89.332	-91.124						-92.0234	-91.124	-0.8994
44.067	-92.332	-92.189	-91.775	-91.035	-91.358	-91.7378						-91.6182	-91.7378	0.1196
44.098	-93.52	-91.365	-92.155	-91.044	-92.32	-92.0808						-92.0048	-92.0808	0.076
44.128	-92.169	-92.185	-91.474	-91.177	-92.963	-91.9936						-91.3972	-91.9936	0.5964
44.159	-91.086	-92.193	-91.142	-91.286	-92.426	-91.6266						-90.4488	-91.6266	1.1778
44.189	-92.19	-89.912	-91.622	-90.634	-91.174	-91.1064						-91.2004	-91.1064	-0.094
44.22	-92.055	-90.987	-91.6	-91.113	-92.243	-91.5996						-91.582	-91.5996	0.0176
44.25	-92.531	-91.406	-90.548	-93.086	-92.444	-92.003						-91.629	-92.003	0.374
44.281	-93.204	-91.362	-90.867	-93.197	-92.295	-92.185						-91.1094	-92.185	1.0756
44.312	-91.482	-91.551	-91.922	-91.66	-92.569	-91.8368						-91.4582	-91.8368	0.3786
44.342	-91.227	-92.216	-92.093	-91.806	-92.956	-92.0596						-91.4746	-92.0596	0.585
44.373	-90.342	-92.622	-91.002	-92.436	-92.598	-91.8						-91.3098	-91.8	0.4902
44.403	-91.114	-93.081	-91.032	-91.777	-90.888	-91.5784						-91.0506	-91.5784	0.5278
44.434	-91.479	-92.775	-90.712	-91.073	-90.712	-91.3502						-91.371	-91.3502	-0.0208
44.464	-92.137	-90.616	-91.876	-91.617	-90.418	-91.3328						-91.8456	-91.3328	-0.5128
44.495	-91.456	-90.886	-92.329	-90.848	-91.872	-91.4782						-91.4424	-91.4782	0.0358
44.525	-90.658	-91.003	-91.654	-90.196	-91.637	-91.0296						-91.3776	-91.0296	-0.348
44.556	-91.195	-91.432	-90.938	-91.009	-90.811	-91.077						-91.288	-91.077	-0.211
44.586	-91.783	-92.022	-90.709	-91.311	-92.009	-91.5668						-91.0946	-91.5668	0.4722
44.617	-91.944	-92.533	-91.75	-91.009	-90.69	-91.5852						-91.969	-91.5852	-0.3838
44.647	-91.761	-91.326	-91.372	-90.824	-91.87	-91.4306						-92.0672	-91.4306	-0.6366
44.678	-91.402	-90.816	-90.26	-91.238	-91.548	-91.0528						-92.3116	-91.0528	-1.2588
44.708	-92.829	-90.315	-90.611	-91.157	-91.759	-91.3342						-91.7468	-91.3342	-0.4126
44.739	-92.821	-91.191	-90.715	-91.502	-90.82	-91.4098						-91.0978	-91.4098	0.312
44.769	-92.201	-90.684	-91.075	-91.71	-90.952	-91.3244						-91.6124	-91.3244	-0.288
44.8	-91.747	-90.968	-90.762	-90.717	-91.348	-91.1084						-91.6526	-91.1084	-0.5442
44.83	-92.955	-92.263	-91.541	-90.333	-90.252	-91.4688						-91.239	-91.4688	0.2298
44.861	-92.484	-91.839	-91.739	-90.635	-90.58	-91.4554						-91.2672	-91.4554	0.1882
44.891	-90.605	-91.761	-91.82	-91.089	-91.511	-91.3572						-91.6112	-91.3572	-0.254
44.922	-90.885	-91.896	-91.318	-90.693	-91.246	-91.2076						-91.3156	-91.2076	-0.108
44.952	-91.168	-90.898	-92.36	-91.592	-91.876	-91.5788						-91.0388	-91.5788	0.54
44.983	-91.464	-91.657	-90.955	-92.018	-92.4	-91.6988						-91.3252	-91.6988	0.3736
45.013	-90.087	-91.666	-90.55	-91.394	-91.64	-91.0674						-91.3686	-91.0674	-0.3012
45.044	-91.121	-91.214	-91.179	-91.087	-91.173	-91.1548						-91.5836	-91.1548	-0.4288
45.074	-91.313	-92.041	-92.169	-90.238	-90.521	-91.2564						-91.7544	-91.2564	-0.498
45.105	-91.683	-91.742	-91.782	-90.386	-91.49	-91.4166						-92.0206	-91.4166	-0.604
45.135	-90.809	-91.517	-90.163	-91.347	-91.271	-91.0214						-91.459	-91.0214	-0.4376
45.166	-90.19	-91.471	-90.565	-91.424	-91.644	-91.0588						-90.991	-91.0588	0.0678
45.197	-91.819	-91.775	-91.527	-92.047	-92.108	-91.8552						-91.3964	-91.8552	0.4588
45.227	-90.893	-92.682	-90.477	-91.728	-92.164	-91.5888						-91.4362	-91.5888	0.1526
45.258	-91.534	-92.277	-91.116	-92.296	-90.559	-91.5564						-91.3192	-91.5564	0.2372
45.288	-93.788	-91.224	-90.932	-91.473	-91.58	-91.7994						-91.4214	-91.7994	0.378
45.319	-92.726	-90.898	-90.268	-92.294	-90.924	-91.422						-91.7952	-91.422	-0.3732
45.349	-92.409	-91.247	-90.536	-91.862	-90.705	-91.3518						-91.801	-91.3518	-0.4492
45.38	-92.134	-90.601	-91.617	-92	-91.669	-91.6042						-92.06	-91.6042	-0.4558
45.41	-91.077	-90.66	-91.99	-92.757	-92.125	-91.7218						-91.497	-91.7218	0.2248
45.441	-91.384	-91.012	-91.16	-92.402	-91.976	-91.5868						-90.9912	-91.5868	0.5956
45.471	-91.729	-91.229	-91.893	-90.799	-92.796	-91.6892						-91.6584	-91.6892	0.0308
45.502	-91.09	-91.297	-91.316	-91.258	-92.438	-91.4798						-91.842	-91.4798	-0.3622
45.532	-90.621	-91.582	-91.909	-91.11	-91.945	-91.4334						-91.789	-91.4334	-0.3556
45.563	-90.628	-92.84	-92.612	-91.278	-92.476	-91.9668						-91.385	-91.9668	0.5818
45.593	-91.499	-90.664	-91.909	-91.586	-92.513	-91.6342						-91.142	-91.6342	0.4922
45.624	-92.86	-90.355	-91.134	-92.555	-92.161	-91.813						-91.1782	-91.813	0.6348
45.654	-92.288	-91.646	-91.552	-90.844	-93.089	-91.8838						-90.928	-91.8838	0.9558
45.685	-92.405	-91.573	-92.237	-91.784	-92.393	-92.0784						-91.118	-92.0784	0.9604
45.715	-91.325	-91.495	-91.897	-91.054	-92.391	-91.6324						-91.47	-91.6324	0.1624
45.746	-91.208	-91.547	-92.021	-90.298	-92.663	-91.5474						-91.5686	-91.5474	-0.0212
45.776	-91.068	-92.427	-91.843	-91.22	-92.312	-91.774						-91.207	-91.774	0.567
45.807	-90.913	-92.836	-91.585	-91.726	-92.334	-91.8788						-91.095	-91.8788	0.7838
45.837	-90.495	-91.861	-92.204	-91.966	-91.857	-91.6766						-91.6646	-91.6766	0.012
45.868	-91.757	-90.899	-91.896	-91.387	-90.941	-91.376						-92.2884	-91.376	-0.9124
45.898	-92.121	-91.72	-91.764	-91.889	-90.933	-91.6854						-92.3746	-91.6854	-0.6892
45.929	-90.64	-90.659	-91.383	-91.51	-91.039	-91.0462						-91.8646	-91.0462	-0.8184
45.959	-90.599	-91.092	-91.36	-91.181	-90.219	-90.8902						-91.9688	-90.8902	-1.0786
45.99	-90.295	-91.954	-91.824	-91.664	-91.282	-91.4038						-91.7326	-91.4038	-0.3288
46.021	-91.359	-91.322	-90.826	-91.832	-94.126	-91.893						-91.5068	-91.893	0.3862
46.051	-91.482	-91.034	-91.39	-92.587	-92.027	-91.704						-91.561	-91.704	0.143
46.082	-91.333	-91.685	-92.354	-91.08	-91.141	-91.5186						-91.721	-91.5186	-0.2024
46.112	-90.542	-90.798	-91.545	-90.751	-91.65	-91.0572						-91.753	-91.0572	-0.6958
46.143	-90.26	-91.783	-92.38	-91.374	-91.954	-91.5502						-91.9488	-91.5502	-0.3986
46.173	-91.557	-92.292	-91.702	-91.368	-90.709	-91.5256						-91.3954	-91.5256	0.1302
46.204	-91.445	-91.586	-91.457	-91.349	-90.145	-91.1964						-91.0674	-91.1964	0.129
46.234	-91.227	-91.748	-92.302	-91.325	-90.973	-91.515						-91.1404	-91.515	0.3746
46.265	-92.013	-91.303	-91.51	-90.774	-91.089	-91.3378						-90.9876	-91.3378	0.3502
46.295	-92.225	-90.829	-91.216	-90.385	-91.364	-91.2038						-91.3084	-91.2038	-0.1046
46.326	-90.573	-90.488	-90.265	-90.869	-91.369	-90.7128						-92.5492	-90.7128	-1.8364
46.356	-91.686	-90.575	-91.267	-91.551	-90.574	-91.1306						-92.2712	-91.1306	-1.1406
46.387	-93.064	-90.476	-91.599	-91.629	-92.01	-91.7556						-91.306	-91.7556	0.4496
46.417	-92.15	-89.41	-91.819	-92.075	-91.409	-91.3726						-91.2448	-91.3726	0.1278
46.448	-92.187	-90.224	-91.638	-92.111	-90.811	-91.3942						-91.2304	-91.3942	0.1638
46.478	-92.082	-91.216	-92.791	-90.886	-91.198	-91.6346						-91.2342	-91.6346	0.4004
46.509	-91.713	-91.759	-92.007	-91.745	-91.599	-91.7646						-91.9022	-91.7646	-0.1376
46.539	-92.262	-91.2	-91.977	-91.936	-91.686	-91.8122						-91.578	-91.8122	0.2342
46.57	-91.121	-91.904	-91.823	-93.095	-93.193	-92.2272						-91.5846	-92.2272	0.6426
46.6	-91.234	-92.025	-91.376	-92.156	-92.087	-91.7756						-91.416	-91.7756	0.3596
46.631	-91.85	-92.462	-90.687	-91.729	-91.487	-91.643						-90.4964	-91.643	1.1466
46.661	-90.973	-92.065	-91.413	-92.082	-92.033	-91.7132						-91.0956	-91.7132	0.6176
46.692	-91.018	-92.527	-90.239	-91.941	-92.063	-91.5576						-91.694	-91.5576	-0.1364
46.722	-91.67	-92.301	-90.187	-91.574	-92.014	-91.5492						-91.7308	-91.5492	-0.1816
46.753	-91.364	-92.032	-92.23	-90.948	-90.746	-91.464						-92.1224	-91.464	-0.6584
46.783	-93.3	-91.908	-92.538	-91.941	-90.01	-91.9394						-91.4272	-91.9394	0.5122
46.814	-91.582	-92.099	-92.762	-90.398	-90.531	-91.4744						-91.8136	-91.4744	-0.3392
46.844	-91.264	-93.117	-91.804	-90.902	-93.135	-92.0444						-91.1506	-92.0444	0.8938
46.875	-92.795	-92.45	-90.957	-90.995	-92.32	-91.9034						-90.624	-91.9034	1.2794
46.906	-91.802	-91.561	-90.965	-91.106	-91.812	-91.4492						-91.5812	-91.4492	-0.132
46.936	-91.372	-91.211	-90.809	-91.889	-92.006	-91.4574						-91.9788	-91.4574	-0.5214
46.967	-91.639	-92.48	-90.826	-90.41	-92.017	-91.4744						-91.5768	-91.4744	-0.1024
46.997	-90.557	-91.861	-89.97	-91.041	-92.9	-91.2658						-91.1814	-91.2658	0.0844
47.028	-91.057	-90.548	-89.66	-90.718	-92.774	-90.9514						-91.8944	-90.9514	-0.943
47.058	-91.26	-90.882	-91.006	-91.624	-90.772	-91.1088						-91.8798	-91.1088	-0.771
47.089	-91.613	-90.931	-91.784	-91.088	-90.569	-91.197						-90.7828	-91.197	0.4142
47.119	-90.932	-90.732	-91.608	-90.784	-91.466	-91.1044						-91.2618	-91.1044	-0.1574
47.15	-90.6	-91.152	-91.534	-91.877	-91.255	-91.2836						-91.2716	-91.2836	0.012
47.18	-91.344	-93.481	-91.833	-91.735	-90.794	-91.8374						-91.0608	-91.8374	0.7766
47.211	-91.328	-91.767	-91.997	-91.791	-90.248	-91.4262						-90.8082	-91.4262	0.618
47.241	-92.272	-90.12	-91.348	-91.43	-91.657	-91.3654						-90.9494	-91.3654	0.416
47.272	-91.314	-90.926	-91.023	-91.573	-90.755	-91.1182						-91.152	-91.1182	-0.0338
47.302	-90.595	-90.978	-91.482	-91.21	-90.889	-91.0308						-91.1422	-91.0308	-0.1114
47.333	-90.709	-91.236	-92.405	-91.406	-91.456	-91.4424						-91.9622	-91.4424	-0.5198
47.363	-91.411	-91.346	-91.987	-90.236	-91.816	-91.3592						-92.0148	-91.3592	-0.6556
47.394	-91.648	-91.809	-92.525	-90.366	-91.231	-91.5158						-91.1542	-91.5158	0.3616
47.424	-92.094	-92.849	-92.538	-92.514	-91.087	-92.2164						-90.9734	-92.2164	1.243
47.455	-91.685	-92.944	-91.934	-92.117	-90.782	-91.8924						-91.6598	-91.8924	0.2326
47.485	-92.325	-91.875	-91.599	-91.685	-90.665	-91.6298						-91.6394	-91.6298	-0.0096
47.516	-91.263	-91.322	-90.935	-90.921	-90.448	-90.9778						-92.1144	-90.9778	-1.1366
47.546	-91.711	-91.994	-92.228	-91.94	-91.228	-91.8202						-92.2584	-91.8202	-0.4382
47.577	-93.304	-91.789	-93.188	-91.742	-91.583	-92.3212						-92.072	-92.3212	0.2492
47.607	-92.388	-91.147	-91.988	-92.579	-91.769	-91.9742						-92.1632	-91.9742	-0.189
47.638	-92.2	-91.286	-91.22	-92.474	-91.407	-91.7174						-92.0984	-91.7174	-0.381
47.668	-91.623	-91.862	-93.097	-91.33	-91.138	-91.81						-92.033	-91.81	-0.223
47.699	-91.48	-90.984	-92.656	-90.892	-92.117	-91.6258						-91.2038	-91.6258	0.422
47.729	-91.333	-90.072	-92.565	-90.254	-92.126	-91.27						-91.256	-91.27	0.014
47.76	-91.846	-91.016	-90.829	-90.651	-91.468	-91.162						-90.822	-91.162	0.34
47.791	-92.296	-91.883	-90.118	-91.239	-91.583	-91.4238						-91.4032	-91.4238	0.0206
47.821	-92.483	-90.922	-91.618	-90.609	-91.288	-91.384						-91.241	-91.384	0.143
47.852	-93.806	-91.53	-92.074	-90.314	-91.717	-91.8882						-91.5142	-91.8882	0.374
47.882	-92.018	-90.556	-91.437	-92.14	-91.718	-91.5738						-91.1666	-91.5738	0.4072
47.913	-91.323	-90.097	-91.738	-92.375	-92.544	-91.6154						-91.4802	-91.6154	0.1352
47.943	-92.597	-91.341	-91.215	-91.587	-93.299	-92.0078						-91.7612	-92.0078	0.2466
47.974	-91.883	-91.547	-90.447	-91.633	-92.309	-91.5638						-91.6954	-91.5638	-0.1316
48.004	-92.195	-91.419	-90.647	-91.215	-90.246	-91.1444						-91.0088	-91.1444	0.1356
48.035	-91.316	-91.751	-91.645	-91.883	-91.278	-91.5746						-91.6004	-91.5746	-0.0258
48.065	-90.778	-92.488	-91.797	-91.46	-91.506	-91.6058						-91.261	-91.6058	0.3448
48.096	-91.349	-92.701	-91.92	-92.08	-93.063	-92.2226						-91.3462	-92.2226	0.8764
48.126	-91.125	-91.817	-91.902	-92.084	-91.984	-91.7824						-91.3898	-91.7824	0.3926
48.157	-92.913	-92.006	-92.072	-91.848	-91.535	-92.0748						-91.6326	-92.0748	0.4422
48.187	-92.582	-90.745	-92.62	-92.067	-92.131	-92.029						-91.5192	-92.029	0.5098
48.218	-91.692	-90.325	-91.698	-91.417	-91.651	-91.3566						-92.1064	-91.3566	-0.7498
48.248	-92.026	-90.614	-90.647	-91.332	-91.092	-91.1422						-92.4216	-91.1422	-1.2794
48.279	-90.5	-90.517	-92.239	-90.965	-91.234	-91.091						-92.0468	-91.091	-0.9558
48.309	-89.965	-91.018	-90.708	-91.751	-91.54	-90.9964						-92.1708	-90.9964	-1.1744
48.34	-91.276	-91.359	-91.415	-91.981	-91.848	-91.5758						-91.2482	-91.5758	0.3276
48.37	-92.695	-92.184	-91.72	-90.949	-91.159	-91.7414						-91.6492	-91.7414	0.0922
48.401	-91.479	-91.802	-91.028	-91.594	-91.47	-91.4746						-91.7628	-91.4746	-0.2882
48.431	-91.547	-91.337	-90.496	-91.773	-90.605	-91.1516						-91.632	-91.1516	-0.4804
48.462	-92.162	-91.402	-91.256	-90.975	-91.304	-91.4198						-92.0808	-91.4198	-0.661
48.492	-91.581	-91.285	-92.447	-91.786	-92.906	-92.001						-91.5918	-92.001	0.4092
48.523	-91.371	-91.231	-91.692	-91.648	-91.775	-91.5434						-91.2796	-91.5434	0.2638
48.553	-91.797	-91.485	-91.565	-90.779	-91.752	-91.4756						-91.304	-91.4756	0.1716
48.584	-92.369	-90.961	-91.538	-91.477	-92.903	-91.8496						-91.547	-91.8496	0.3026
48.615	-91.483	-92.193	-91.669	-91.513	-92.745	-91.9206						-91.3956	-91.9206	0.525
48.645	-91.626	-91.78	-92.022	-90.74	-92.034	-91.6404						-91.5012	-91.6404	0.1392
48.676	-90.722	-92.45	-92.515	-91.248	-92.015	-91.79						-91.4826	-91.79	0.3074
48.706	-90.977	-91.3	-92.44	-90.958	-91.915	-91.518						-91.6536	-91.518	-0.1356
48.737	-91.867	-91.763	-91.774	-91.279	-92.241	-91.7848						-91.164	-91.7848	0.6208
48.767	-92.95	-91.896	-92.479	-92.281	-92.714	-92.464						-91.2614	-92.464	1.2026
48.798	-92.256	-91.346	-91.106	-91.784	-90.254	-91.3492						-91.452	-91.3492	-0.1028
48.828	-90.989	-91.692	-90.709	-91.395	-90.024	-90.9618						-91.2116	-90.9618	-0.2498
48.859	-91.41	-91.776	-91.011	-91.382	-91.739	-91.4636						-91.4622	-91.4636	0.0014
48.889	-92.708	-91.969	-91.37	-92.114	-93.478	-92.3278						-91.3748	-92.3278	0.953
48.92	-92.208	-91.72	-92.613	-91.308	-92.121	-91.994						-91.0714	-91.994	0.9226
48.95	-92.07	-91.107	-92.292	-91.38	-92.358	-91.8414						-90.7518	-91.8414	1.0896
48.981	-91.473	-91.856	-91.81	-91.858	-90.764	-91.5522						-90.7274	-91.5522	0.8248
49.011	-91.48	-90.994	-90.773	-92.436	-91.31	-91.3986						-91.1588	-91.3986	0.2398
49.042	-92.72	-90.628	-91.837	-92.674	-93.236	-92.219						-91.0796	-92.219	1.1394
49.072	-92.202	-91.074	-92.216	-91.89	-92.412	-91.9588						-91.5626	-91.9588	0.3962
49.103	-91.216	-91.53	-90.816	-92.057	-91.703	-91.4644						-91.3624	-91.4644	0.102
49.133	-91.854	-91.788	-91.14	-92.981	-91.123	-91.7772						-91.6292	-91.7772	0.148
49.164	-91.741	-91.047	-91.471	-91.082	-91.188	-91.3058						-91.8008	-91.3058	-0.495
49.194	-91.59	-91.658	-91.22	-90.867	-91.882	-91.4434						-91.8516	-91.4434	-0.4082
49.225	-91.572	-92.209	-91.097	-91.984	-91.981	-91.7686						-91.6664	-91.7686	0.1022
49.255	-91.202	-91.434	-92.152	-91.591	-93.587	-91.9932						-91.3946	-91.9932	0.5986
49.286	-91.643	-91.057	-92.726	-90.875	-93.379	-91.936						-91.5814	-91.936	0.3546
49.316	-92.161	-91.669	-91.987	-91.662	-91.514	-91.7986						-91.8116	-91.7986	-0.013
49.347	-93.407	-92.957	-91.612	-93.474	-91.731	-92.6362						-91.648	-92.6362	0.9882
49.377	-92.729	-92.218	-91.696	-92.449	-93.49	-92.5164						-91.42	-92.5164	1.0964
49.408	-92.956	-91.735	-91.693	-92.24	-91.694	-92.0636						-91.7506	-92.0636	0.313
49.438	-92.869	-92.141	-91.323	-93.693	-92.047	-92.4146						-91.933	-92.4146	0.4816
49.469	-91.755	-91.353	-91.828	-92.229	-91.61	-91.755						-91.5868	-91.755	0.1682
49.5	-91.516	-91.202	-90.617	-93.365	-91.342	-91.6084						-91.5668	-91.6084	0.0416
49.53	-90.77	-91.717	-91.902	-92.105	-92.443	-91.7874						-91.9958	-91.7874	-0.2084
49.561	-90.622	-92.867	-92.472	-92.32	-91.219	-91.9						-91.7318	-91.9	0.1682
49.591	-91.704	-93.369	-92.256	-92.845	-91.844	-92.4036						-91.4424	-92.4036	0.9612
49.622	-91.241	-92.921	-91.107	-92.103	-92.257	-91.9258						-91.3984	-91.9258	0.5274
49.652	-91.106	-91.918	-91.201	-91.986	-92.449	-91.732						-91.5464	-91.732	0.1856
49.683	-91.624	-91.09	-91.734	-93.589	-93.233	-92.254						-91.3352	-92.254	0.9188
49.713	-90.46	-91.405	-91.529	-92.946	-91.279	-91.5238						-91.0442	-91.5238	0.4796
49.744	-91.06	-92.392	-93.168	-91.194	-91.16	-91.7948						-91.4546	-91.7948	0.3402
49.774	-92.315	-93.349	-92.701	-91.916	-91.059	-92.268						-91.6054	-92.268	0.6626
49.805	-92.609	-91.653	-91.953	-91.918	-90.551	-91.7368						-91.906	-91.7368	-0.1692
49.835	-90.918	-90.656	-92.598	-91.321	-90.911	-91.2808						-92.3172	-91.2808	-1.0364
49.866	-90.924	-91.308	-91.93	-90.612	-91.422	-91.2392						-91.4544	-91.2392	-0.2152
49.896	-91.032	-91.039	-92.605	-90.578	-91.32	-91.3148						-91.7216	-91.3148	-0.4068
49.927	-91.885	-92.469	-90.61	-91.066	-90.798	-91.3656						-91.5958	-91.3656	-0.2302
49.957	-92.961	-91.912	-92.133	-91.907	-92.345	-92.2516						-91.4916	-92.2516	0.76
49.988	-91.448	-91.708	-92.455	-92.591	-91.679	-91.9762						-91.6486	-91.9762	0.3276
50.018	-91.773	-92.284	-92.001	-92.69	-91.562	-92.062						-91.7854	-92.062	0.2766
50.049	-91.25	-93.28	-91.899	-92.525	-91.259	-92.0426						-91.9734	-92.0426	0.0692
50.079	-90.931	-92.633	-91.441	-92.096	-91.842	-91.7886						-91.831	-91.7886	-0.0424
50.11	-91.79	-91.934	-91.623	-91.31	-91.003	-91.532						-92.3668	-91.532	-0.8348
50.14	-91.713	-92.496	-91.582	-90.934	-90.359	-91.4168						-92.0654	-91.4168	-0.6486
50.171	-91.47	-93.728	-91.492	-92.234	-91.753	-92.1354						-91.797	-92.1354	0.3384
50.201	-93.191	-92.616	-91.682	-93.334	-92.187	-92.602						-91.6174	-92.602	0.9846
50.232	-93.5	-92.037	-89.595	-91.505	-92.336	-91.7946						-91.446	-91.7946	0.3486
50.262	-93.186	-91.664	-90.475	-91.466	-91.721	-91.7024						-91.8576	-91.7024	-0.1552
50.293	-92.196	-90.871	-91.506	-92.053	-91.991	-91.7234						-91.8184	-91.7234	-0.095
50.323	-91.367	-90.865	-92.209	-91.71	-91.689	-91.568						-91.553	-91.568	0.015
50.354	-92.183	-90.477	-91.758	-91.592	-90.428	-91.2876						-91.8816	-91.2876	-0.594
50.385	-91.767	-90.441	-92.154	-91.171	-91.363	-91.3792						-92.24	-91.3792	-0.8608
50.415	-91.494	-90.737	-92.939	-91.341	-93.687	-92.0396						-91.6938	-92.0396	0.3458
50.446	-91.901	-90.4	-91.75	-90.786	-92.686	-91.5046						-91.7944	-91.5046	-0.2898
50.476	-90.704	-90.935	-91.389	-90.538	-92.026	-91.1184						-91.4082	-91.1184	-0.2898
50.507	-90.996	-91.356	-91.862	-90.727	-93.12	-91.6122						-90.7726	-91.6122	0.8396
50.537	-91.643	-92.087	-93.275	-90.969	-93.179	-92.2306						-91.3124	-92.2306	0.9182
50.568	-92.338	-92.85	-93.165	-91.117	-91.882	-92.2704						-91.8572	-92.2704	0.4132
50.598	-92.73	-91.378	-93.023	-92.23	-93.289	-92.53						-91.4148	-92.53	1.1152
50.629	-90.824	-90.92	-93.101	-91.875	-93.444	-92.0328						-91.074	-92.0328	0.9588
50.659	-91.695	-91.366	-93.111	-91.229	-91.741	-91.8284						-91.414	-91.8284	0.4144
50.69	-91.829	-91.516	-91.379	-90.93	-91.241	-91.379						-91.6274	-91.379	-0.2484
50.72	-92.82	-92.72	-90.855	-91.641	-91.858	-91.9788						-91.8576	-91.9788	0.1212
50.751	-92.664	-92.216	-92.217	-92.131	-91.599	-92.1654						-91.5916	-92.1654	0.5738
50.781	-90.508	-91.96	-91.03	-92.643	-90.195	-91.2672						-92.341	-91.2672	-1.0738
50.812	-89.776	-91.679	-90.969	-92.388	-92.14	-91.3904						-92.253	-91.3904	-0.8626
50.842	-90.417	-91.361	-91.629	-91.195	-91.783	-91.277						-91.8908	-91.277	-0.6138
50.873	-90.941	-91.473	-92.274	-90.892	-91.806	-91.4772						-91.724	-91.4772	-0.2468
50.903	-91.475	-91.667	-91.344	-90.884	-92.145	-91.503						-91.5532	-91.503	-0.0502
50.934	-91.654	-91.924	-92.758	-91.522	-92.512	-92.074						-91.6586	-92.074	0.4154
50.964	-91.142	-90.689	-91.867	-91.049	-92.458	-91.441						-92.0766	-91.441	-0.6356
50.995	-91.425	-90.898	-91.25	-91.419	-92.886	-91.5756						-92.158	-91.5756	-0.5824
51.025	-91.307	-90.631	-91.837	-92.511	-93.338	-91.9248						-91.63	-91.9248	0.2948
51.056	-92.27	-91.429	-92.92	-91.551	-91.951	-92.0242						-91.1176	-92.0242	0.9066
51.086	-92.036	-91.366	-92.985	-91.169	-91.647	-91.8406						-91.3304	-91.8406	0.5102
51.117	-90.615	-91.553	-92.472	-90.873	-91.742	-91.451						-91.5634	-91.451	-0.1124
51.147	-90.315	-91.877	-90.558	-90.443	-93.08	-91.2546						-91.6454	-91.2546	-0.3908
51.178	-92.405	-90.831	-92.16	-91.439	-92.57	-91.881						-91.6174	-91.881	0.2636
51.208	-92.45	-91.754	-92.753	-91.293	-93.017	-92.2534						-91.8156	-92.2534	0.4378
51.239	-92.112	-92.051	-92.094	-91.242	-91.704	-91.8406						-92.1888	-91.8406	-0.3482
51.27	-92.524	-92.857	-91.441	-90.485	-90.769	-91.6152						-91.67	-91.6152	-0.0548
51.3	-92.257	-90.848	-91.606	-90.975	-91.175	-91.3722						-91.1044	-91.3722	0.2678
51.331	-93.226	-90.299	-91.313	-92.807	-92.016	-91.9322						-91.4528	-91.9322	0.4794
51.361	-92.892	-91.382	-91.231	-92.406	-91.02	-91.7862						-91.616	-91.7862	0.1702
51.392	-92.18	-91.505	-91.531	-90.822	-91.445	-91.4966						-91.941	-91.4966	-0.4444
51.422	-92.695	-91.117	-92.581	-91.884	-91.559	-91.9672						-91.4386	-91.9672	0.5286
51.453	-92.086	-90.546	-92.688	-93.663	-90.002	-91.797						-91.8482	-91.797	-0.0512
51.483	-92.023	-90.021	-92.749	-93.081	-90.849	-91.7446						-91.6182	-91.7446	0.1264
51.514	-92.316	-91.868	-92.269	-91.612	-92.754	-92.1638						-91.3682	-92.1638	0.7956
51.544	-92.293	-91.928	-92.29	-91.645	-91.455	-91.9222						-91.4918	-91.9222	0.4304
51.575	-92.116	-91.159	-92.623	-92.024	-91.411	-91.8666						-91.2934	-91.8666	0.5732
51.605	-93.22	-90.875	-92.459	-92.545	-91.98	-92.2158						-91.7586	-92.2158	0.4572
51.636	-91.789	-92.291	-90.803	-92.063	-91.014	-91.592						-91.6576	-91.592	-0.0656
51.666	-90.749	-92.887	-91.371	-91.65	-91.248	-91.581						-91.8994	-91.581	-0.3184
51.697	-92.27	-91.679	-92.23	-92.225	-90.987	-91.8782						-91.7268	-91.8782	0.1514
51.727	-91.667	-92.355	-92.782	-91.824	-90.909	-91.9074						-91.1988	-91.9074	0.7086
51.758	-91.772	-91.753	-90.295	-90.378	-90.812	-91.002						-91.0146	-91.002	-0.0126
51.788	-91.673	-91.309	-90.251	-91.234	-91.524	-91.1982						-91.1228	-91.1982	0.0754
51.819	-90.84	-90.509	-92.717	-91.837	-91.542	-91.489						-91.6244	-91.489	-0.1354
51.849	-91.358	-91.541	-92.35	-91.049	-91.732	-91.606						-92.1386	-91.606	-0.5326
51.88	-91.572	-91.348	-92.598	-91.544	-92.475	-91.9074						-91.9512	-91.9074	-0.0438
51.91	-92.929	-91.912	-91.864	-91.71	-91.918	-92.0666						-91.849	-92.0666	0.2176
51.941	-92.363	-91.285	-92.907	-92.346	-91.625	-92.1052						-92.204	-92.1052	-0.0988
51.971	-91.478	-92.324	-92.377	-92.343	-92.212	-92.1468						-91.3808	-92.1468	0.766
52.002	-91.319	-93.409	-91.53	-91.595	-92.406	-92.0518						-91.5352	-92.0518	0.5166
52.032	-92.305	-92.939	-91.164	-91.429	-93.825	-92.3324						-91.8058	-92.3324	0.5266
52.063	-91.109	-92.258	-92.17	-91.44	-92.558	-91.907						-92.1466	-91.907	-0.2396
52.094	-90.804	-92.696	-92.094	-90.663	-91.827	-91.6168						-92.5586	-91.6168	-0.9418
52.124	-92.723	-92.152	-90.984	-91.237	-92.628	-91.9448						-91.9038	-91.9448	0.041
52.155	-93.265	-91.658	-92.229	-93.202	-92.131	-92.497						-91.4334	-92.497	1.0636
52.185	-91.866	-92.52	-92.854	-92.12	-91.537	-92.1794						-91.3182	-92.1794	0.8612
52.216	-91.309	-91.448	-91.248	-90.96	-91.388	-91.2706						-91.7486	-91.2706	-0.478
52.246	-91.631	-90.675	-91.054	-92.269	-92.102	-91.5462						-92.1558	-91.5462	-0.6096
52.277	-91.711	-90.838	-90.488	-91.37	-91.259	-91.1332						-92.015	-91.1332	-0.8818
52.307	-94.573	-91.63	-91.132	-92.075	-91.201	-92.1222						-92.0454	-92.1222	0.0768
52.338	-92.732	-92.4	-92.379	-93.398	-91.609	-92.5036						-91.8902	-92.5036	0.6134
52.368	-90.55	-92.154	-92.28	-93.129	-91.144	-91.8514						-91.5812	-91.8514	0.2702
52.399	-90.61	-91.761	-93.406	-92.743	-91.043	-91.9126						-91.5852	-91.9126	0.3274
52.429	-91.187	-92.052	-92.434	-91.411	-92.217	-91.8602						-91.371	-91.8602	0.4892
52.46	-91.721	-92.334	-92.229	-91.975	-92.381	-92.128						-91.2468	-92.128	0.8812
52.49	-91.069	-91.352	-92.597	-90.743	-91.489	-91.45						-91.4334	-91.45	0.0166
52.521	-90.988	-90.931	-93.037	-91.161	-92.183	-91.66						-91.7782	-91.66	-0.1182
52.551	-91.171	-92.998	-92.118	-91.661	-91.959	-91.9814						-92.2106	-91.9814	-0.2292
52.582	-91.614	-93.343	-92.655	-92.079	-92.237	-92.3856						-91.8884	-92.3856	0.4972
52.612	-92.549	-93.673	-92.698	-91.346	-92.758	-92.6048						-91.1654	-92.6048	1.4394
52.643	-92.716	-91.877	-92.642	-91.435	-91.296	-91.9932						-91.4588	-91.9932	0.5344
52.673	-91.025	-90.545	-91.384	-90.677	-92.109	-91.148						-91.6666	-91.148	-0.5186
52.704	-90.87	-91.764	-92.393	-90.859	-92.259	-91.629						-91.8636	-91.629	-0.2346
52.734	-92.533	-92.009	-91.412	-91.703	-91.2	-91.7714						-91.8562	-91.7714	-0.0848
52.765	-92.31	-91.497	-91.208	-91.887	-90.957	-91.5718						-91.6038	-91.5718	-0.032
52.795	-91.835	-91.885	-91.284	-91.927	-92.083	-91.8028						-91.7838	-91.8028	0.019
52.826	-92.219	-92.466	-91.121	-92.61	-92.038	-92.0908						-91.87	-92.0908	0.2208
52.856	-91.005	-91.011	-90.629	-92.179	-92.375	-91.4398						-92.3098	-91.4398	-0.87
52.887	-90.642	-91.253	-91.592	-91.377	-91.873	-91.3474						-92.1388	-91.3474	-0.7914
52.917	-91.905	-91.282	-91.906	-91.597	-91.367	-91.6114						-91.8534	-91.6114	-0.242
52.948	-93.197	-91.566	-92.086	-91.873	-91.23	-91.9904						-91.3966	-91.9904	0.5938
52.979	-92.732	-90.397	-92.041	-91.51	-91.443	-91.6246						-91.5042	-91.6246	0.1204
53.009	-92.778	-90.624	-91.181	-91.844	-91.255	-91.5364						-91.7508	-91.5364	-0.2144
53.04	-92.137	-90.047	-90.088	-90.903	-92.15	-91.065						-91.9586	-91.065	-0.8936
53.07	-92.189	-89.799	-91.647	-90.147	-91.098	-90.976						-92.034	-90.976	-1.058
53.101	-93.109	-90.35	-91.689	-90.415	-91.308	-91.3742						-92.1862	-91.3742	-0.812
53.131	-92.419	-90.596	-91.731	-90.918	-92.123	-91.5574						-91.7528	-91.5574	-0.1954
53.162	-91.539	-92.864	-92.755	-91.352	-91.651	-92.0322						-91.5646	-92.0322	0.4676
53.192	-91.722	-91.713	-92.489	-91.169	-91.776	-91.7738						-91.547	-91.7738	0.2268
53.223	-91.79	-91.941	-91.019	-91.995	-92.078	-91.7646						-91.348	-91.7646	0.4166
53.253	-92.119	-92.778	-91.037	-92.646	-91.282	-91.9724						-90.9996	-91.9724	0.9728
53.284	-92.439	-91.749	-91.498	-91.579	-91.238	-91.7006						-91.1428	-91.7006	0.5578
53.314	-92.63	-91.027	-92.297	-91.178	-91.566	-91.7396						-91.5332	-91.7396	0.2064
53.345	-91.89	-91.431	-92.633	-91.199	-91.128	-91.6562						-92.1214	-91.6562	-0.4652
53.375	-90.528	-91.882	-91.457	-90.469	-91.346	-91.1364						-92.1618	-91.1364	-1.0254
53.406	-91.371	-91.673	-90.916	-91.595	-91.508	-91.4126						-92.6892	-91.4126	-1.2766
53.436	-92.283	-91.384	-92.413	-92.405	-92.432	-92.1834						-92.9038	-92.1834	-0.7204
53.467	-92.025	-91.238	-93.563	-92.162	-93.379	-92.4734						-92.4796	-92.4734	-0.0062
53.497	-91.682	-93.118	-91.611	-92.012	-91.824	-92.0494						-91.7878	-92.0494	0.2616
53.528	-90.938	-92.368	-91.021	-92.375	-90.774	-91.4952						-92.1546	-91.4952	-0.6594
53.558	-89.717	-92.504	-91.957	-92.536	-91.029	-91.5486						-92.1026	-91.5486	-0.554
53.589	-90.717	-93.209	-91.286	-92.796	-90.904	-91.7824						-92.0792	-91.7824	-0.2968
53.619	-90.731	-92.748	-91.245	-92.963	-92.54	-92.0454						-91.7308	-92.0454	0.3146
53.65	-91.549	-92.085	-89.663	-92.435	-91.82	-91.5104						-92.0404	-91.5104	-0.53
53.68	-91.544	-91.688	-91.403	-91.953	-90.242	-91.366						-91.7896	-91.366	-0.4236
53.711	-92.583	-91.884	-93.785	-91.325	-91.143	-92.144						-91.586	-92.144	0.558
53.741	-92.353	-90.854	-92.27	-91.165	-92.645	-91.8574						-91.0412	-91.8574	0.8162
53.772	-91.345	-91.688	-92.244	-91.254	-91.956	-91.6974						-91.0704	-91.6974	0.627
53.802	-92.353	-91.726	-92.996	-91.444	-92.631	-92.23						-91.6868	-92.23	0.5432
53.833	-91.777	-91.021	-93.735	-91.402	-92.534	-92.0938						-92.1472	-92.0938	-0.0534
53.864	-91.208	-92.044	-91.811	-92.388	-91.685	-91.8272						-92.3952	-91.8272	-0.568
53.894	-91.244	-92.026	-91.147	-92.252	-91.355	-91.6048						-91.4832	-91.6048	0.1216
53.925	-91.464	-92.885	-91.488	-92.735	-91.39	-91.9924						-91.9082	-91.9924	0.0842
53.955	-91.713	-94.092	-91.609	-91.552	-91.785	-92.1502						-91.993	-92.1502	0.1572
53.986	-91.41	-92.52	-93.2	-90.257	-92.008	-91.879						-91.933	-91.879	-0.054
54.016	-90.659	-91.754	-92.852	-90.3	-92.245	-91.562						-92.4144	-91.562	-0.8524
54.047	-91.666	-91.006	-92.093	-92.004	-93.2	-91.9938						-92.0398	-91.9938	-0.046
54.077	-92.01	-91.33	-90.991	-91.462	-92.192	-91.597						-91.686	-91.597	-0.089
54.108	-92.963	-92.731	-89.894	-91.683	-92.797	-92.0136						-92.064	-92.0136	-0.0504
54.138	-91.677	-92.3	-92.777	-92.654	-91.309	-92.1434						-91.9852	-92.1434	0.1582
54.169	-91.819	-92.245	-93.243	-92.027	-91.584	-92.1836						-91.49	-92.1836	0.6936
54.199	-91.927	-91.024	-92.477	-91.515	-92.408	-91.8702						-91.5162	-91.8702	0.354
54.23	-91.697	-90.355	-91.728	-90.942	-92.041	-91.3526						-91.3874	-91.3526	-0.0348
54.26	-91.836	-92.871	-90.486	-91.099	-92.344	-91.7272						-91.3972	-91.7272	0.33
54.291	-92.406	-93.16	-91.88	-92.183	-91.895	-92.3048						-91.2832	-92.3048	1.0216
54.321	-92.452	-92.118	-90.805	-91.81	-92.236	-91.8842						-91.7282	-91.8842	0.156
54.352	-92.35	-91.894	-91.227	-92.295	-93.629	-92.279						-91.927	-92.279	0.352
54.382	-92.132	-91.965	-91.615	-93.029	-92.187	-92.1856						-92.093	-92.1856	0.0926
54.413	-91.248	-92.815	-91.388	-94.127	-92.421	-92.3998						-91.8576	-92.3998	0.5422
54.443	-90.57	-93.855	-92.561	-91.954	-93.485	-92.485						-91.5226	-92.485	0.9624
54.474	-90.662	-92.55	-92.193	-91.624	-92.526	-91.911						-91.5862	-91.911	0.3248
54.504	-90.945	-92.011	-92.928	-92.743	-93.06	-92.3374						-91.5666	-92.3374	0.7708
54.535	-90.82	-94.305	-91.633	-92.734	-91.587	-92.2158						-91.935	-92.2158	0.2808
54.565	-91.287	-93.519	-92.433	-92.148	-90.744	-92.0262						-91.9028	-92.0262	0.1234
54.596	-93.77	-93.097	-91.429	-92.434	-91.921	-92.5302						-92.3396	-92.5302	0.1906
54.626	-92.183	-92.639	-92.385	-93.467	-91.875	-92.5098						-92.0578	-92.5098	0.452
54.657	-91.689	-91.875	-92.317	-92.398	-91.44	-91.9438						-92.0436	-91.9438	-0.0998
54.688	-91.52	-92.66	-91.615	-91.513	-91.213	-91.7042						-92.5308	-91.7042	-0.8266
54.718	-90.609	-91.64	-91.243	-92.268	-92.421	-91.6362						-92.3256	-91.6362	-0.6894
54.749	-90.689	-90.725	-91.618	-92.533	-92.396	-91.5922						-91.8816	-91.5922	-0.2894
54.779	-91.035	-91.392	-92.222	-91.741	-91.034	-91.4848						-92.1302	-91.4848	-0.6454
54.81	-90.515	-91.714	-92.254	-92.25	-90.862	-91.519						-92.4796	-91.519	-0.9606
54.84	-91.414	-92.542	-92.282	-91.834	-91.88	-91.9904						-92.9512	-91.9904	-0.9608
54.871	-92.09	-92.127	-91.462	-91.444	-91.79	-91.7826						-91.9512	-91.7826	-0.1686
54.901	-91.526	-91.985	-91.405	-91.636	-90.467	-91.4038						-91.6524	-91.4038	-0.2486
54.932	-92.229	-92.129	-92.065	-91.435	-90.699	-91.7114						-91.8806	-91.7114	-0.1692
54.962	-92.437	-91.624	-91.65	-92.04	-92.222	-91.9946						-92.014	-91.9946	-0.0194
54.993	-91.064	-91.637	-91.579	-92.51	-92.448	-91.8476						-91.567	-91.8476	0.2806
55.023	-91.013	-92.177	-90.775	-92.642	-91.287	-91.5788						-91.6662	-91.5788	-0.0874
55.054	-91.484	-92.65	-91.282	-91.602	-91.218	-91.6472						-91.257	-91.6472	0.3902
55.084	-93.744	-92.562	-92.534	-90.9	-92.234	-92.3948						-91.602	-92.3948	0.7928
55.115	-91.975	-93.1	-92.978	-92.132	-91.638	-92.3646						-91.7658	-92.3646	0.5988
55.145	-92.582	-92.575	-91.961	-92.368	-91.954	-92.288						-91.8834	-92.288	0.4046
55.176	-92.032	-92.777	-92.2	-90.878	-92.666	-92.1106						-91.7146	-92.1106	0.396
55.206	-91.505	-93.711	-91.817	-91.961	-92.684	-92.3356						-91.2006	-92.3356	1.135
55.237	-92.525	-92.67	-91.477	-93.393	-91.805	-92.374						-91.3596	-92.374	1.0144
55.267	-93.287	-91.297	-91.194	-90.606	-91.88	-91.6528						-91.8288	-91.6528	-0.176
55.298	-93.291	-93.149	-91.303	-91.413	-91.382	-92.1076						-91.7646	-92.1076	0.343
55.328	-91.544	-92.069	-92.19	-92.636	-92.584	-92.2046						-92.191	-92.2046	0.0136
55.359	-92.023	-92.657	-91.924	-92.834	-91.922	-92.272						-92.138	-92.272	0.134
55.389	-91.748	-91.353	-92.391	-92.175	-92.469	-92.0272						-92.189	-92.0272	-0.1618
55.42	-91.642	-91.298	-91.826	-91.658	-91.608	-91.6064						-92.5282	-91.6064	-0.9218
55.45	-92.313	-91.396	-90.901	-92.204	-91.596	-91.682						-92.1604	-91.682	-0.4784
55.481	-92.872	-92.395	-91.308	-91.152	-91.934	-91.9322						-92.3574	-91.9322	-0.4252
55.511	-91.859	-93.4	-92.239	-90.426	-91.336	-91.852						-91.9698	-91.852	-0.1178
55.542	-91.095	-91.872	-92.493	-90.958	-91.243	-91.5322						-91.909	-91.5322	-0.3768
55.573	-92.25	-92.148	-92.249	-92.26	-91.805	-92.1424						-91.676	-92.1424	0.4664
55.603	-92.369	-91.49	-91.924	-92.766	-91.074	-91.9246						-91.2042	-91.9246	0.7204
55.634	-91.184	-91.576	-91.616	-92.001	-91.12	-91.4994						-91.357	-91.4994	0.1424
55.664	-91.278	-92.891	-92.609	-90.932	-92.941	-92.1302						-91.827	-92.1302	0.3032
55.695	-91.268	-91.665	-92.101	-91.575	-93.085	-91.9388						-92.1736	-91.9388	-0.2348
55.725	-91.323	-92.632	-91.813	-92.307	-92.697	-92.1544						-92.3608	-92.1544	-0.2064
55.756	-91.764	-93.375	-92.522	-92.4	-92.489	-92.51						-92.0916	-92.51	0.4184
55.786	-92.657	-92.549	-91.982	-92.406	-91.192	-92.1572						-91.851	-92.1572	0.3062
55.817	-92.232	-91.596	-91.859	-90.913	-91.864	-91.6928						-91.8862	-91.6928	-0.1934
55.847	-91.822	-92.343	-92.017	-91.137	-91.711	-91.806						-92.1608	-91.806	-0.3548
55.878	-92.131	-91.765	-92.788	-92.123	-91.844	-92.1302						-92.424	-92.1302	-0.2938
55.908	-91.639	-91.326	-92.342	-91.32	-92.057	-91.7368						-92.1002	-91.7368	-0.3634
55.939	-91.329	-91.409	-91.904	-91.124	-92.621	-91.6774						-91.4938	-91.6774	0.1836
55.969	-91.722	-92.46	-90.901	-91.27	-92.607	-91.792						-92.0704	-91.792	-0.2784
56	-91.955	-93.522	-91.443	-91.602	-92.033	-92.111						-92.104	-92.111	0.007
56.03	-92.408	-92.979	-92.489	-92.258	-91.706	-92.368						-91.4156	-92.368	0.9524
56.061	-91.942	-91.955	-92.339	-92.931	-90.662	-91.9658						-91.7608	-91.9658	0.205
56.091	-92.75	-91.267	-92.992	-92.264	-91.445	-92.1436						-92.2336	-92.1436	-0.09
56.122	-92.356	-92.334	-92.833	-90.907	-92.269	-92.1398						-91.9054	-92.1398	0.2344
56.152	-91.805	-91.949	-91.995	-91.406	-91.19	-91.669						-91.8086	-91.669	-0.1396
56.183	-91.509	-91.947	-91.302	-92.258	-90.258	-91.4548						-92.124	-91.4548	-0.6692
56.213	-91.357	-92.077	-91.746	-91.775	-91.134	-91.6178						-91.8076	-91.6178	-0.1898
56.244	-92.032	-91.611	-91.468	-91.352	-92.279	-91.7484						-92.306	-91.7484	-0.5576
56.274	-92.633	-92.032	-91.943	-92.681	-92.466	-92.351						-92.4396	-92.351	-0.0886
56.305	-92.239	-93.213	-91.563	-92.18	-91.518	-92.1426						-92.5008	-92.1426	-0.3582
56.335	-92.517	-94.354	-91.674	-92.176	-92.107	-92.5656						-92.301	-92.5656	0.2646
56.366	-92.205	-93.925	-92.47	-93.535	-91.703	-92.7676						-92.1442	-92.7676	0.6234
56.396	-91.082	-93.376	-91.823	-92.009	-91.608	-91.9796						-92.2198	-91.9796	-0.2402
56.427	-92.03	-92.279	-91.137	-93.136	-91.965	-92.1094						-92.197	-92.1094	-0.0876
56.458	-92.549	-92.885	-91.811	-93.202	-91.742	-92.4378						-91.791	-92.4378	0.6468
56.488	-91.963	-92.338	-91.167	-92.676	-91.186	-91.866						-91.7428	-91.866	0.1232
56.519	-93.084	-92.819	-90.839	-93.392	-92.581	-92.543						-92.3308	-92.543	0.2122
56.549	-93.124	-92.869	-91.537	-91.857	-91.675	-92.2124						-91.616	-92.2124	0.5964
56.58	-92.203	-92.105	-91.215	-91.283	-91.267	-91.6146						-91.9592	-91.6146	-0.3446
56.61	-93.254	-91.233	-91.81	-93.031	-91.419	-92.1494						-92.2508	-92.1494	-0.1014
56.641	-92.263	-90.734	-91.387	-92.44	-91.912	-91.7472						-91.4078	-91.7472	0.3394
56.671	-91.24	-91.273	-92.295	-91.362	-92.178	-91.6696						-91.762	-91.6696	-0.0924
56.702	-91.24	-91.368	-92.571	-91.207	-90.839	-91.445						-91.7468	-91.445	-0.3018
56.732	-91.348	-90.131	-92.846	-92.655	-91.541	-91.7042						-92.2424	-91.7042	-0.5382
56.763	-91.999	-90.522	-92.553	-92.612	-92.524	-92.042						-91.8864	-92.042	0.1556
56.793	-92.352	-91.875	-91.93	-92.004	-92.606	-92.1534						-91.3334	-92.1534	0.82
56.824	-92.714	-91.589	-91.92	-91.723	-91.413	-91.8718						-91.428	-91.8718	0.4438
56.854	-93.335	-92.556	-92.174	-92.712	-92.277	-92.6108						-91.7804	-92.6108	0.8304
56.885	-92.159	-92.324	-91.756	-91.967	-93.182	-92.2776						-91.588	-92.2776	0.6896
56.915	-91.418	-92.262	-91.656	-91.27	-92.814	-91.884						-91.9246	-91.884	-0.0406
56.946	-91.339	-91.866	-91.728	-91.286	-92.932	-91.8302						-92.3362	-91.8302	-0.506
56.976	-91.93	-92.392	-90.961	-90.405	-92.115	-91.5606						-92.1432	-91.5606	-0.5826
57.007	-91.423	-91.551	-91.166	-91.83	-91.761	-91.5462						-92.0374	-91.5462	-0.4912
57.037	-90.387	-92.653	-91.703	-91.734	-91.305	-91.5564						-91.8702	-91.5564	-0.3138
57.068	-91.416	-92.915	-93.02	-91.727	-89.868	-91.7892						-91.994	-91.7892	-0.2048
57.098	-91.946	-93.272	-93.587	-92.943	-90.307	-92.411						-92.0374	-92.411	0.3736
57.129	-93.053	-92.812	-93.009	-92.542	-90.086	-92.3004						-91.8856	-92.3004	0.4148
57.159	-91.524	-92.764	-91.531	-92.326	-91.618	-91.9526						-91.7936	-91.9526	0.159
57.19	-91.19	-92.181	-90.66	-92.228	-91.986	-91.649						-92.1654	-91.649	-0.5164
57.22	-90.99	-91.477	-90.876	-92.129	-91.455	-91.3854						-92.4262	-91.3854	-1.0408
57.251	-93.159	-92.129	-92.057	-92.492	-91.862	-92.3398						-92.054	-92.3398	0.2858
57.281	-92.278	-91.8	-92.289	-91.993	-91.701	-92.0122						-91.9688	-92.0122	0.0434
57.312	-91.004	-93.038	-91.285	-92.029	-91.863	-91.8438						-91.5506	-91.8438	0.2932
57.343	-91.01	-92.073	-90.849	-91.449	-92.123	-91.5008						-91.475	-91.5008	0.0258
57.373	-90.932	-92.333	-90.946	-91.376	-92.507	-91.6188						-92.3048	-91.6188	-0.686
57.404	-91.956	-92.403	-92.781	-92.294	-92.292	-92.3452						-92.0866	-92.3452	0.2586
57.434	-93.605	-93.236	-91.952	-91.682	-93.269	-92.7488						-91.5754	-92.7488	1.1734
57.465	-92.992	-91.812	-91.67	-92.453	-93.226	-92.4306						-91.6552	-92.4306	0.7754
57.495	-91.445	-90.804	-91.54	-93.083	-91.193	-91.613						-91.686	-91.613	-0.073
57.526	-91.357	-90.681	-90.954	-91.687	-91.966	-91.329						-92.568	-91.329	-1.239
57.556	-91.376	-92.134	-91.469	-92.387	-92.497	-91.9726						-92.3674	-91.9726	-0.3948
57.587	-91.175	-93.251	-91.145	-92.455	-92.054	-92.016						-91.953	-92.016	0.063
57.617	-92.444	-92.123	-90.758	-92.393	-92.313	-92.0062						-91.6274	-92.0062	0.3788
57.648	-92.77	-91.452	-91.621	-92.624	-92.676	-92.2286						-91.8946	-92.2286	0.334
57.678	-93.533	-91.775	-92.586	-93.196	-93.074	-92.8328						-92.1906	-92.8328	0.6422
57.709	-93.55	-92.421	-91.802	-92.159	-93.219	-92.6302						-91.6922	-92.6302	0.938
57.739	-93.318	-91.627	-93.243	-90.609	-92.73	-92.3054						-91.963	-92.3054	0.3424
57.77	-92.599	-91.149	-92.582	-92.17	-92.481	-92.1962						-92.497	-92.1962	-0.3008
57.8	-92.073	-91.171	-92.327	-91.778	-92.594	-91.9886						-91.3694	-91.9886	0.6192
57.831	-93.004	-91.831	-91.574	-92.204	-91.491	-92.0208						-91.3652	-92.0208	0.6556
57.861	-93.353	-91.836	-91.992	-92.527	-91.16	-92.1736						-91.8502	-92.1736	0.3234
57.892	-94.933	-94.24	-92.762	-92.485	-91.596	-93.2032						-92.5294	-93.2032	0.6738
57.922	-92.207	-93.097	-91.797	-92.379	-91.458	-92.1876						-91.327	-92.1876	0.8606
57.953	-91.721	-91.584	-92.02	-91.337	-92.442	-91.8208						-91.7208	-91.8208	0.1
57.983	-93.167	-91.662	-93.417	-91.705	-91.632	-92.3166						-91.8648	-92.3166	0.4518
58.014	-92.587	-91.435	-92.48	-91.806	-91.775	-92.0166						-91.532	-92.0166	0.4846
58.044	-91.578	-92.721	-91.901	-91.326	-91.686	-91.8424						-92.224	-91.8424	-0.3816
58.075	-90.881	-92.146	-91.809	-91.69	-92.251	-91.7554						-92.2814	-91.7554	-0.526
58.105	-91.544	-91.958	-91.038	-92.135	-93.184	-91.9718						-91.8226	-91.9718	0.1492
58.136	-93.423	-91.998	-91.484	-92.537	-92.532	-92.3948						-91.8384	-92.3948	0.5564
58.167	-92.748	-92.739	-92.422	-92.089	-92.799	-92.5594						-92.015	-92.5594	0.5444
58.197	-92.685	-92.772	-92.011	-91.889	-92.304	-92.3322						-92.6334	-92.3322	-0.3012
58.228	-92.886	-91.932	-92.978	-91.65	-92.313	-92.3518						-92.5668	-92.3518	-0.215
58.258	-92.238	-91.94	-92.028	-92.791	-92.055	-92.2104						-92.3348	-92.2104	-0.1244
58.289	-92.348	-93.087	-90.699	-92.09	-91.754	-91.9956						-91.9374	-91.9956	0.0582
58.319	-92.458	-93.092	-92.369	-91.697	-91.256	-92.1744						-91.6938	-92.1744	0.4806
58.35	-93.04	-92.813	-92.77	-91.785	-90.95	-92.2716						-91.9182	-92.2716	0.3534
58.38	-91.812	-92.525	-92.027	-92.539	-91.865	-92.1536						-92.308	-92.1536	-0.1544
58.411	-91.42	-91.222	-92.307	-92.201	-93.874	-92.2048						-91.8596	-92.2048	0.3452
58.441	-92.127	-92.021	-91.66	-92.315	-91.38	-91.9006						-91.652	-91.9006	0.2486
58.472	-92.628	-92.86	-90.868	-91.13	-91.181	-91.7334						-91.802	-91.7334	-0.0686
58.502	-92.126	-91.964	-90.949	-90.038	-91.832	-91.3818						-92.1528	-91.3818	-0.771
58.533	-91.839	-92.371	-91.406	-91.235	-92.783	-91.9268						-91.9442	-91.9268	-0.0174
58.563	-92.009	-92.334	-92.381	-91.888	-91.385	-91.9994						-92.7448	-91.9994	-0.7454
58.594	-92.407	-91.272	-92.756	-92.053	-91.959	-92.0894						-92.1818	-92.0894	-0.0924
58.624	-92.951	-92.218	-93.569	-92.436	-91.519	-92.5386						-92.093	-92.5386	0.4456
58.655	-92.513	-93.338	-94.221	-91.643	-90.263	-92.3956						-91.8394	-92.3956	0.5562
58.685	-92.068	-93.38	-92.7	-90.687	-91.132	-91.9934						-92.0984	-91.9934	-0.105
58.716	-92.408	-92.317	-91.002	-91.643	-91.349	-91.7438						-91.889	-91.7438	-0.1452
58.746	-92.111	-92.239	-91.258	-92.528	-91.015	-91.8302						-91.5206	-91.8302	0.3096
58.777	-92.903	-91.829	-92.117	-91.583	-91.55	-91.9964						-91.8866	-91.9964	0.1098
58.807	-93.046	-92.806	-92.565	-92.235	-91.68	-92.4664						-91.8412	-92.4664	0.6252
58.838	-91.85	-92.229	-92.012	-92.65	-92.182	-92.1846						-91.629	-92.1846	0.5556
58.868	-91.402	-91.617	-92.453	-92.558	-92.336	-92.0732						-91.5924	-92.0732	0.4808
58.899	-91.158	-91.841	-91.872	-92.043	-91.796	-91.742						-91.974	-91.742	-0.232
58.929	-93.05	-92.233	-92.087	-91.896	-91.372	-92.1276						-91.9696	-92.1276	0.158
58.96	-92.061	-92.334	-91.895	-91.353	-90.996	-91.7278						-92.0338	-91.7278	-0.306
58.99	-91.348	-93.675	-91.814	-92.642	-90.911	-92.078						-91.969	-92.078	0.109
59.021	-91.843	-92.994	-91.21	-91.73	-93.37	-92.2294						-92.5922	-92.2294	-0.3628
59.052	-92.163	-92.362	-90.908	-91.21	-92.261	-91.7808						-92.383	-91.7808	-0.6022
59.082	-92.823	-92.878	-91.23	-91.688	-91.376	-91.999						-92.6332	-91.999	-0.6342
59.113	-92.38	-91.779	-91.438	-92.087	-91.371	-91.811						-92.1308	-91.811	-0.3198
59.143	-92.798	-90.663	-91.026	-91.168	-91.907	-91.5124						-92.1882	-91.5124	-0.6758
59.174	-92.099	-92.249	-91.895	-91.351	-93.215	-92.1618						-92.1406	-92.1618	0.0212
59.204	-91.075	-92.746	-92.457	-92.694	-93.688	-92.532						-91.8088	-92.532	0.7232
59.235	-91.707	-92.191	-92.064	-91.985	-93.113	-92.212						-91.5208	-92.212	0.6912
59.265	-93.169	-92.118	-91.75	-92.607	-92.925	-92.5138						-91.4758	-92.5138	1.038
59.296	-92.136	-93.67	-91.849	-93.492	-92.638	-92.757						-91.8026	-92.757	0.9544
59.326	-92.107	-94.264	-93.217	-92.906	-91.841	-92.867						-92.0776	-92.867	0.7894
59.357	-90.538	-92.107	-93.204	-91.35	-92.178	-91.8754						-92.141	-91.8754	-0.2656
59.387	-92.167	-91.933	-92.42	-92.027	-91.979	-92.1052						-92.3072	-92.1052	-0.202
59.418	-92.221	-92.346	-91.073	-91.019	-90.703	-91.4724						-92.6446	-91.4724	-1.1722
59.448	-91.319	-91.535	-91.548	-90.492	-91.481	-91.275						-92.726	-91.275	-1.451
59.479	-92.273	-91.599	-91.957	-92.03	-90.86	-91.7438						-92.4284	-91.7438	-0.6846
59.509	-92.284	-92.069	-92.138	-92.717	-91.524	-92.1464						-91.8924	-92.1464	0.254
59.54	-92.481	-93.235	-93.398	-92.191	-94.514	-93.1638						-91.5868	-93.1638	1.577
59.57	-91.756	-91.888	-91.773	-92.28	-92.501	-92.0396						-91.5024	-92.0396	0.5372
59.601	-92.14	-91.819	-90.694	-91.71	-91.771	-91.6268						-92.0434	-91.6268	-0.4166
59.631	-93.576	-91.88	-91.032	-92.49	-91.952	-92.186						-92.3856	-92.186	-0.1996
59.662	-93.81	-92.586	-92.062	-93.133	-92.827	-92.8836						-92.416	-92.8836	0.4676
59.692	-91.923	-92.863	-92.48	-91.691	-93.402	-92.4718						-92.3622	-92.4718	0.1096
59.723	-90.392	-91.651	-91.951	-92.088	-92.348	-91.686						-92.071	-91.686	-0.385
59.753	-91.722	-91.608	-92.844	-91.982	-91.807	-91.9926						-91.856	-91.9926	0.1366
59.784	-93.874	-92.89	-92.465	-92.66	-92.302	-92.8382						-91.5432	-92.8382	1.295
59.814	-92.64	-92.727	-91.44	-93.176	-93.038	-92.6042						-91.755	-92.6042	0.8492
59.845	-92.492	-92.324	-91.649	-92.09	-91.68	-92.047						-91.7418	-92.047	0.3052
59.875	-92.933	-93.06	-91.626	-92.552	-92.111	-92.4564						-91.862	-92.4564	0.5944
59.906	-93.507	-91.757	-90.87	-92.661	-92.643	-92.2876						-91.9624	-92.2876	0.3252
59.937	-93.376	-90.704	-92.124	-91.947	-93.453	-92.3208						-92.1624	-92.3208	0.1584
59.967	-93.136	-90.598	-93.957	-92.761	-92.305	-92.5514						-92.446	-92.5514	0.1054
59.998	-93.08	-91.995	-92.678	-91.963	-91.367	-92.2166						-92.234	-92.2166	-0.0174
60.028	-90.48	-92.309	-91.402	-92.191	-92.097	-91.6958						-91.9204	-91.6958	-0.2246
60.059	-91.315	-90.926	-91.537	-92.213	-93.22	-91.8422						-92.0956	-91.8422	-0.2534
60.089	-90.845	-90.631	-90.806	-92.169	-91.54	-91.1982						-91.5066	-91.1982	-0.3084
60.12	-91.163	-91.917	-90.487	-91.504	-91.651	-91.3444						-91.6206	-91.3444	-0.2762
60.15	-92.039	-92.147	-92.011	-92.584	-90.992	-91.9546						-91.558	-91.9546	0.3966
60.181	-91.8	-92.101	-92.098	-91.167	-91.147	-91.6626						-91.421	-91.6626	0.2416
60.211	-92.447	-92.199	-92.246	-92.925	-90.088	-91.981						-91.3262	-91.981	0.6548
60.242	-91.627	-90.734	-92.396	-92.877	-90.657	-91.6582						-91.962	-91.6582	-0.3038
60.272	-91.529	-91.627	-92.853	-91.272	-90.883	-91.6328						-92.1804	-91.6328	-0.5476
60.303	-91.464	-92.363	-92.378	-91.763	-91.009	-91.7954						-91.5178	-91.7954	0.2776
60.333	-91.291	-90.898	-92.133	-92.014	-90.922	-91.4516						-91.6226	-91.4516	-0.171
60.364	-90.224	-92.296	-91.325	-92.111	-92.322	-91.6556						-92.206	-91.6556	-0.5504
60.394	-89.832	-92.89	-92.521	-91.623	-93.572	-92.0876						-92.0494	-92.0876	0.0382
60.425	-91.514	-92.358	-91.55	-91.614	-94.118	-92.2308						-92.0004	-92.2308	0.2304
60.455	-91.446	-91.796	-91.018	-90.367	-91.951	-91.3156						-91.6624	-91.3156	-0.3468
60.486	-91.005	-91.676	-92.729	-91.071	-92.718	-91.8398						-91.5172	-91.8398	0.3226
60.516	-91.103	-92.432	-91.16	-92.538	-92.575	-91.9616						-91.3164	-91.9616	0.6452
60.547	-90.577	-92.026	-90.788	-92.776	-91.752	-91.5838						-91.836	-91.5838	-0.2522
60.577	-90.72	-92.467	-91.799	-92.591	-92.278	-91.971						-92.552	-91.971	-0.581
60.608	-90.561	-92.252	-93.594	-91.755	-91.317	-91.8958						-92.3546	-91.8958	-0.4588
60.638	-91.429	-91.608	-92.488	-92.77	-91.471	-91.9532						-91.8934	-91.9532	0.0598
60.669	-93.029	-93.17	-93.019	-91.436	-92.804	-92.6916						-91.698	-92.6916	0.9936
60.699	-92.351	-93.716	-92.959	-92.017	-92.311	-92.6708						-92.1504	-92.6708	0.5204
60.73	-92.564	-92.821	-91.732	-92.699	-92.506	-92.4644						-92.4084	-92.4644	0.056
60.76	-92.57	-92.31	-91.285	-91.768	-92.55	-92.0966						-92.236	-92.0966	-0.1394
60.791	-91.897	-93.563	-92.089	-91.3	-92.357	-92.2412						-92.334	-92.2412	-0.0928
60.822	-91.59	-92.296	-92.215	-91.813	-92.014	-91.9856						-92.4098	-91.9856	-0.4242
60.852	-91.301	-91.547	-91.696	-91.476	-92.051	-91.6142						-92.345	-91.6142	-0.7308
60.883	-90.896	-92.397	-92.214	-92.017	-93.372	-92.1792						-92.0202	-92.1792	0.159
60.913	-91.359	-91.85	-91.219	-92.009	-94.324	-92.1522						-91.3952	-92.1522	0.757
60.944	-91.749	-91.579	-92.083	-92.065	-93.465	-92.1882						-91.847	-92.1882	0.3412
60.974	-91.666	-92.824	-92.595	-92.037	-93.695	-92.5634						-91.9742	-92.5634	0.5892
[truncated: 5,345 more rows]

## Sheet: 1mm5g10cm40k
kHz	1mm5g a	1mm5g b	1mm5g c	1mm5g d	1mm5g e							smooth	1m5g
0	-93.319	-92.687	-92.652	-92.492	-92.693	-92.7686						-98.8076	-92.7686	6.039
0.031	-99.313	-98.623	-98.705	-98.515	-98.707	-98.7726		avg	std error	mean		-104.81	-98.7726	6.037
0.061	-123.037	-123.076	-122.799	-124.997	-122.332	-123.248		40	0.0475054	-6.2956		-121.236	-123.248	-2.0118
0.092	-123.745	-124.016	-122.657	-122.424	-122.679	-123.104		80	0.188174	-75.7892		-121.91	-123.104	-1.1942
0.122	-122.988	-123.928	-122.535	-122.502	-123.537	-123.098		120	0.0609472	-54.1194		-123.295	-123.098	0.1974
0.153	-123.658	-123.324	-122.942	-124.101	-123.251	-123.455		160	0.203518	-86.9422		-123.247	-123.455	-0.2084
0.183	-123.504	-122.014	-123.716	-124.174	-122.743	-123.23		200	0.0433066	-65.6184		-123.669	-123.23	0.4384
0.214	-124.502	-122.126	-124.314	-123.445	-121.913	-123.26				-288.765		-123.698	-123.26	0.4384
0.244	-124.486	-124.255	-123.119	-123.383	-122.112	-123.471						-123.771	-123.471	0.3004
0.275	-121.986	-123.597	-122.596	-123.735	-122.429	-122.869				-93.285		-123.367	-122.869	0.498
0.305	-120.91	-122.016	-122.819	-123.078	-122.915	-122.348						-122.908	-122.348	0.56
0.336	-122.524	-122.326	-122.625	-123.601	-122.533	-122.722				-684805		-122.755	-122.722	0.0332
0.366	-123.77	-122.335	-122.524	-123.252	-122.836	-122.943						-122.24	-122.943	-0.7038
0.397	-121.947	-123.088	-122.134	-123.689	-122.661	-122.704						-122.033	-122.704	-0.6706
0.427	-121.376	-122.649	-122.4	-122.829	-121.296	-122.11						-122.514	-122.11	0.404
0.458	-122.081	-120.588	-123.018	-121.95	-121.369	-121.801						-122.037	-121.801	0.236
0.488	-121.999	-121.217	-122.645	-122.268	-121.544	-121.935						-122.179	-121.935	0.2446
0.519	-121.072	-121.504	-120.695	-121.517	-120.744	-121.106						-122.06	-121.106	0.954
0.549	-120.88	-120.586	-120.136	-121.001	-119.905	-120.502						-121.592	-120.502	1.0904
0.58	-121.493	-119.734	-119.6	-120.652	-119.891	-120.274						-121.092	-120.274	0.8176
0.61	-120.691	-119.424	-118.661	-119.33	-121.716	-119.964						-120.775	-119.964	0.8108
0.641	-121.195	-119.364	-119.26	-120.854	-121.194	-120.373						-120.826	-120.373	0.4526
0.671	-121.129	-119.321	-118.977	-121.384	-119.42	-120.046						-121.006	-120.046	0.9602
0.702	-120.194	-119.15	-117.815	-120.513	-119.189	-119.372						-121.062	-119.372	1.6902
0.732	-119.355	-119.627	-118.267	-120.001	-119.886	-119.427						-120.014	-119.427	0.5864
0.763	-120.12	-119.636	-119.96	-120.296	-119.886	-119.98						-119.907	-119.98	-0.0728
0.793	-118.204	-119.048	-119.141	-119.842	-119.08	-119.063						-119.487	-119.063	0.4242
0.824	-117.797	-118.819	-117.324	-118.092	-117.593	-117.925						-118.405	-117.925	0.4804
0.854	-118.903	-118.501	-116.526	-117.129	-116.43	-117.498						-118.508	-117.498	1.0098
0.885	-120.314	-118.357	-117.988	-117.859	-118.058	-118.515						-118.639	-118.515	0.124
0.916	-117.986	-117.596	-116.287	-119.115	-118.359	-117.869						-117.833	-117.869	-0.0354
0.946	-119.111	-118.911	-116.164	-117.168	-117.6	-117.791						-117.788	-117.791	-0.0028
0.977	-118.254	-118.405	-115.977	-117.567	-116.783	-117.397						-118.415	-117.397	1.0178
1.007	-117.898	-117.732	-114.983	-117.013	-117.123	-116.95						-117.882	-116.95	0.932
1.038	-118.158	-118.469	-113.62	-117.796	-117.639	-117.136						-117.362	-117.136	0.2254
1.068	-116.191	-117.694	-111.491	-117.746	-116.912	-116.007						-117.418	-116.007	1.4108
1.099	-115.504	-116.332	-110.95	-116.938	-115.964	-115.138						-116.251	-115.138	1.1136
1.129	-116.088	-117.952	-111.105	-117.605	-117.032	-115.956						-116.806	-115.956	0.8498
1.16	-117.245	-118.696	-111.665	-117.094	-116.679	-116.276						-117.008	-116.276	0.732
1.19	-116.392	-119.117	-112.046	-116.295	-116.555	-116.081						-116.949	-116.081	0.8682
1.221	-116.709	-118.87	-111.8	-116.017	-116.032	-115.886						-116.874	-115.886	0.988
1.251	-117.413	-117.206	-113.646	-116.526	-116.097	-116.178						-117.079	-116.178	0.9016
1.282	-116.008	-116.411	-115.262	-116.067	-115.064	-115.762						-116.999	-115.762	1.2366
1.312	-116.074	-116.237	-111.184	-115.599	-114.761	-114.771						-116.317	-114.771	1.5464
1.343	-115.963	-114.143	-108.912	-114.83	-114.568	-113.683						-116.256	-113.683	2.5724
1.373	-115.672	-114.187	-107.856	-115.568	-115.379	-113.732						-117.047	-113.732	3.3148
1.404	-115.414	-116.185	-106.627	-116.48	-114.512	-113.844						-116.145	-113.844	2.3014
1.434	-114.871	-116.25	-105.759	-116.523	-113.457	-113.372						-115.026	-113.372	1.6544
1.465	-113.715	-116.83	-104.938	-115.578	-114.312	-113.075						-115.311	-113.075	2.2366
1.495	-114.09	-115.246	-105.166	-116.29	-113.708	-112.9						-115.224	-112.9	2.3238
1.526	-115.934	-115.27	-105.532	-114.377	-113.976	-113.018						-114.871	-113.018	1.8534
1.556	-114.832	-114.232	-104.163	-114.41	-112.763	-112.08						-114.447	-112.08	2.3666
1.587	-113.635	-114.375	-104.08	-114.327	-111.74	-111.631						-114.501	-111.631	2.8694
1.617	-113.42	-114.767	-104.294	-112.48	-112.578	-111.508						-113.767	-111.508	2.2592
1.648	-114.65	-113.309	-103.904	-112.835	-113.501	-111.64						-113.691	-111.64	2.0514
1.678	-114.141	-112.781	-104.772	-113.758	-112.509	-111.592						-114.041	-111.592	2.449
1.709	-113.899	-112.895	-104.14	-113.77	-111.92	-111.325						-114.249	-111.325	2.9242
1.74	-112.22	-112.591	-102.394	-113.484	-113.459	-110.83						-113.583	-110.83	2.7536
1.77	-112.17	-112.572	-102.806	-112.466	-113.403	-110.683						-112.86	-110.683	2.177
1.801	-113.176	-113.407	-104.031	-111.848	-111.068	-110.706						-112.619	-110.706	1.9134
1.831	-113.776	-110.986	-104.746	-111.596	-110.128	-110.246						-112.346	-110.246	2.1
1.862	-114.327	-110.844	-104.559	-112.813	-111.534	-110.815						-112.397	-110.815	1.5814
1.892	-110.734	-111.931	-104.607	-111.238	-112.034	-110.109						-112.401	-110.109	2.292
1.923	-109.562	-111.838	-104.884	-110.643	-111.581	-109.702						-111.778	-109.702	2.0762
1.953	-111.222	-112.806	-106.414	-110.669	-111.237	-110.47						-112.288	-110.47	1.8188
1.984	-110.843	-111.814	-111.173	-111.299	-111.701	-111.366						-112.526	-111.366	1.1604
2.014	-110.428	-111.66	-105.575	-112.128	-112.867	-110.532						-112.174	-110.532	1.6424
2.045	-111.218	-112.728	-103.38	-111.437	-111.72	-110.097						-111.746	-110.097	1.6498
2.075	-110.491	-112.021	-106.308	-110.625	-110.696	-110.028						-111.326	-110.028	1.2976
2.106	-109.93	-110.304	-108.857	-112.728	-111.401	-110.644						-111.49	-110.644	0.8462
2.136	-111.169	-111.423	-107.526	-111.909	-111.549	-110.715						-111.133	-110.715	0.4182
2.167	-111.396	-110.903	-108.728	-112.502	-110.947	-110.895						-110.922	-110.895	0.027
2.197	-110.382	-111.094	-107.975	-111.322	-110.552	-110.265						-111.132	-110.265	0.8668
2.228	-109.68	-112.239	-108.126	-110.783	-109.823	-110.13						-110.885	-110.13	0.7546
2.258	-110.24	-109.512	-109.588	-111.234	-109.552	-110.025						-110.437	-110.025	0.412
2.289	-109.666	-109.089	-109.343	-110.361	-110.168	-109.725						-110.756	-109.725	1.0306
2.319	-108.747	-110.084	-107.695	-110.669	-111.469	-109.733						-109.87	-109.733	0.137
2.35	-108.839	-109.312	-108.873	-110.036	-111.495	-109.711						-109.578	-109.711	-0.1328
2.38	-109.6	-109.866	-108.517	-109.079	-109.687	-109.35						-109.769	-109.35	0.4194
2.411	-109.458	-110.684	-107.074	-108.45	-108.781	-108.889						-109.841	-108.889	0.952
2.441	-109.871	-109.641	-108.995	-109.099	-109.568	-109.435						-109.923	-109.435	0.4886
2.472	-110.739	-109.065	-106.168	-109.684	-109.328	-108.997						-109.384	-108.997	0.3874
2.502	-110.364	-109.384	-106.602	-108.839	-108.618	-108.761						-109.178	-108.761	0.4166
2.533	-109.527	-108.68	-109.747	-107.465	-107.607	-108.605						-109.456	-108.605	0.8504
2.563	-110.126	-108.358	-108.577	-108.484	-108.228	-108.755						-109.333	-108.755	0.5784
2.594	-109.831	-109.402	-106.537	-107.079	-107.735	-108.117						-108.95	-108.117	0.8336
2.625	-109.097	-108.906	-105.89	-107.38	-107.476	-107.75						-108.531	-107.75	0.781
2.655	-107.728	-108.694	-105.31	-107.371	-107.252	-107.271						-108.454	-107.271	1.1832
2.686	-107.149	-106.998	-105.373	-107.041	-106.785	-106.669						-108.023	-106.669	1.3542
2.716	-108.291	-106.247	-104.529	-106.447	-107.225	-106.548						-108.157	-106.548	1.6088
2.747	-108.793	-107.442	-104.375	-107.566	-108.194	-107.274						-107.897	-107.274	0.6226
2.777	-108.996	-108.232	-104.468	-108.775	-108.049	-107.704						-107.425	-107.704	-0.2788
2.808	-106.799	-109.2	-104.482	-108.304	-107.918	-107.341						-107.271	-107.341	-0.0694
2.838	-106.509	-107.859	-106.662	-108.696	-107.736	-107.492						-107.517	-107.492	0.0242
2.869	-106.76	-107.16	-106.596	-106.687	-107.329	-106.906						-107.65	-106.906	0.7434
2.899	-106.712	-108.84	-106.107	-106.501	-108.138	-107.26						-106.701	-107.26	-0.559
2.93	-105.884	-106.337	-104.618	-105.892	-108.28	-106.202						-106.142	-106.202	-0.0606
2.96	-106.922	-106.228	-102.762	-105.426	-107.04	-105.676						-106.294	-105.676	0.6188
2.991	-108.54	-107.241	-103.956	-105.414	-105.491	-106.128						-105.661	-106.128	-0.4678
3.021	-107.522	-106.438	-106.183	-105.437	-106.437	-106.403						-106.208	-106.403	-0.1956
3.052	-106.658	-105.406	-104.413	-106.314	-106.363	-105.831						-106.349	-105.831	0.5182
3.082	-106.522	-105.739	-103.184	-106.075	-105.154	-105.335						-106.664	-105.335	1.3288
3.113	-105.913	-107.378	-104.668	-104.644	-105.469	-105.614						-105.561	-105.614	-0.0536
3.143	-104.495	-106.073	-105.4	-104.421	-104.757	-105.029						-105.29	-105.029	0.2606
3.174	-104.7	-104.726	-103.33	-105.191	-104.392	-104.468						-105.459	-104.468	0.9916
3.204	-105.484	-104.461	-101.722	-105.789	-104.385	-104.368						-105.213	-104.368	0.845
3.235	-106.135	-104.37	-102.595	-104.751	-103.754	-104.321						-105.152	-104.321	0.8314
3.265	-104.15	-104.594	-102.912	-104.171	-103.378	-103.841						-104.207	-103.841	0.3662
3.296	-104.367	-106.196	-100.819	-104.346	-103.791	-103.904						-104.648	-103.904	0.7444
3.326	-104.431	-106.665	-100.131	-105.36	-103.488	-104.015						-105.33	-104.015	1.3148
3.357	-104.859	-105.928	-100.238	-104.723	-103.165	-103.783						-105.506	-103.783	1.7232
3.387	-104.489	-104.657	-98.922	-104.616	-102.224	-102.982						-105.611	-102.982	2.6296
3.418	-103.874	-105.586	-100.828	-103.575	-102.473	-103.267						-105.048	-103.267	1.7806
3.448	-103.534	-105.388	-98.382	-103.209	-103.198	-102.742						-104.36	-102.742	1.6174
3.479	-103.87	-104.971	-94.824	-104.635	-103.388	-102.338						-104.117	-102.338	1.7794
3.51	-103.565	-103.717	-96.034	-102.733	-103.128	-101.835						-103.564	-101.835	1.7282
3.54	-102.935	-103.165	-101.264	-100.897	-102.925	-102.237						-103.289	-102.237	1.052
3.571	-104.159	-103.17	-97.024	-100.9	-102.301	-101.511						-103.431	-101.511	1.92
3.601	-104.474	-104.13	-94.354	-102.323	-101.562	-101.369						-104.026	-101.369	2.6578
3.632	-103.248	-103.682	-94.323	-103.099	-101.009	-101.072						-103.161	-101.072	2.089
3.662	-102.738	-104.817	-98.436	-102.889	-101.877	-102.151						-103.752	-102.151	1.6006
3.693	-102.378	-104.275	-100.396	-102.96	-101.95	-102.392						-103.24	-102.392	0.8482
3.723	-103.409	-103.067	-94.263	-99.768	-99.703	-100.042						-102.587	-100.042	2.5448
3.754	-104.281	-103.616	-94.316	-97.931	-98.808	-99.7904						-103.033	-99.7904	3.2424
3.784	-104.161	-104.761	-98.247	-98.214	-98.898	-100.856						-102.805	-100.856	1.9492
3.815	-103.503	-103.107	-99.1	-97.47	-97.414	-100.119						-103.281	-100.119	3.1618
3.845	-104.116	-102.394	-97.461	-97.548	-97.015	-99.7068						-104.001	-99.7068	4.2946
3.876	-102.725	-103.019	-93.952	-96.316	-94.132	-98.0288						-102.792	-98.0288	4.763
3.906	-102.374	-102.763	-93.195	-94.431	-90.953	-96.7432						-102.27	-96.7432	5.5264
3.937	-102.931	-103.627	-95.229	-95.083	-93.511	-98.0762						-102.623	-98.0762	4.5468
3.967	-103.51	-102.442	-94.935	-96.829	-96.336	-98.8104						-102.723	-98.8104	3.913
3.998	-102.639	-102.859	-93.344	-96.334	-96.094	-98.254						-102.495	-98.254	4.2406
4.028	-102.109	-103.359	-92.672	-96.851	-97.194	-98.437						-101.799	-98.437	3.362
4.059	-101.716	-102.746	-91.692	-92.03	-92.85	-96.2068						-101.704	-96.2068	5.4976
4.089	-101.556	-103.104	-92.404	-90.491	-90.397	-95.5904						-101.546	-95.5904	5.9556
4.12	-102.024	-102.88	-93.767	-93.263	-91.171	-96.621						-101.402	-96.621	4.7808
4.15	-102.192	-102.961	-91.381	-97.561	-95.32	-97.883						-101.958	-97.883	4.0754
4.181	-102.227	-102.23	-90.91	-98.769	-98.502	-98.5276						-101.981	-98.5276	3.4536
4.211	-102.425	-103.637	-92.981	-99.044	-99.582	-99.5338						-101.945	-99.5338	2.4116
4.242	-101.64	-102.432	-93.269	-99.386	-97.962	-98.9378						-101.578	-98.9378	2.6398
4.272	-102.123	-102.135	-94.037	-98.965	-96.375	-98.727						-101.36	-98.727	2.6326
4.303	-101.582	-101.426	-95.929	-98.461	-96.529	-98.7854						-101.423	-98.7854	2.6376
4.333	-101.229	-102.29	-95.108	-94.94	-95.018	-97.717						-101.177	-97.717	3.4602
4.364	-100.751	-103.549	-95.463	-96.665	-95.965	-98.4786						-100.692	-98.4786	2.2138
4.395	-100.995	-103.459	-98.667	-96.933	-97.452	-99.5012						-101.507	-99.5012	2.0062
4.425	-101.435	-101.491	-96.135	-97.422	-94.747	-98.246						-101.121	-98.246	2.8746
4.456	-100.198	-100.968	-95.424	-97.309	-94.044	-97.5886						-101.017	-97.5886	3.428
4.486	-102.066	-101.641	-97.748	-98.303	-97.396	-99.4308						-101.085	-99.4308	1.6544
4.517	-103.677	-101.177	-96.792	-97.567	-98.874	-99.6174						-101.613	-99.6174	1.9956
4.547	-102.11	-100.751	-96.45	-97.068	-99.133	-99.1024						-102.03	-99.1024	2.9278
4.578	-101.612	-100.214	-98.145	-98.34	-99.635	-99.5892						-101.508	-99.5892	1.9188
4.608	-101.734	-99.858	-98.479	-99.537	-99.085	-99.7386						-101.08	-99.7386	1.3416
4.639	-101.73	-100.479	-99.131	-99.478	-98.394	-99.8424						-100.656	-99.8424	0.8134
4.669	-101.147	-102.393	-98.698	-100.525	-99.608	-100.474						-100.748	-100.474	0.2742
4.7	-101.307	-102.561	-99.15	-100.096	-100.115	-100.646						-101.16	-100.646	0.5146
4.73	-100.731	-101.284	-99.853	-99.647	-100.072	-100.317						-101.067	-100.317	0.7496
4.761	-101.492	-100.247	-99.962	-99.381	-100.776	-100.372						-100.681	-100.372	0.3096
4.791	-100.722	-100.818	-100.156	-100.114	-101.706	-100.703						-101.06	-100.703	0.3568
4.822	-99.592	-99.767	-98.278	-100.431	-101.104	-99.8344						-101.651	-99.8344	1.8162
4.852	-99.174	-99.754	-98.747	-100.2	-99.337	-99.4424						-100.969	-99.4424	1.527
4.883	-100.241	-100.417	-100.094	-99.639	-98.813	-99.8408						-101.21	-99.8408	1.3692
4.913	-99.945	-101.093	-98.595	-99.812	-99.543	-99.7976						-101.169	-99.7976	1.3712
4.944	-99.929	-100.186	-99.364	-101.621	-99.513	-100.123						-100.512	-100.123	0.3896
4.974	-101.279	-100.347	-100.252	-101.479	-98.69	-100.409						-99.9992	-100.409	-0.4102
5.005	-100.734	-99.83	-99.415	-101.017	-99.598	-100.119						-100.505	-100.119	0.386
5.035	-100.17	-99.377	-98.784	-100.665	-98.881	-99.5754						-100.406	-99.5754	0.8306
5.066	-99.358	-99.255	-98.705	-102.248	-98.37	-99.5872						-100.244	-99.5872	0.657
5.096	-100.024	-99.744	-98.247	-102.021	-99.151	-99.8374						-100.375	-99.8374	0.5376
5.127	-100.408	-101.641	-96.877	-100.741	-100.458	-100.025						-99.3214	-100.025	-0.7036
5.157	-99.965	-101.635	-97.004	-100.363	-99.046	-99.6026						-99.348	-99.6026	-0.2546
5.188	-100.341	-100.683	-98.541	-99.702	-98.711	-99.5956						-99.5646	-99.5956	-0.031
5.219	-99.106	-100.633	-97.954	-99.139	-99.597	-99.2858						-99.6926	-99.2858	0.4068
5.249	-97.943	-99.496	-97.77	-97.519	-100.247	-98.595						-99.6138	-98.595	1.0188
5.28	-99.123	-98.671	-98.468	-98.23	-99.476	-98.7936						-98.8288	-98.7936	0.0352
5.31	-99.332	-98.693	-97.306	-98.671	-98.685	-98.5374						-99.1468	-98.5374	0.6094
5.341	-99.854	-99.572	-98.458	-97.442	-98.754	-98.816						-99.9142	-98.816	1.0982
5.371	-100.383	-99.856	-98.073	-97.759	-99.033	-99.0208						-99.2574	-99.0208	0.2366
5.402	-100.415	-99.78	-98.541	-98.683	-98.515	-99.1868						-98.6196	-99.1868	-0.5672
5.432	-99.67	-99.39	-98.242	-99.543	-98.671	-99.1032						-98.7334	-99.1032	-0.3698
5.463	-98.045	-98.26	-98.092	-98.151	-97.707	-98.051						-98.6878	-98.051	0.6368
5.493	-98.23	-98.938	-98.005	-98.608	-97.549	-98.266						-98.6356	-98.266	0.3696
5.524	-99.531	-99.352	-97.991	-99.311	-97.984	-98.8338						-98.7034	-98.8338	-0.1304
5.554	-99.688	-98.911	-98.416	-98.43	-98.348	-98.7586						-99.4572	-98.7586	0.6986
5.585	-100.485	-98.732	-97.805	-97.912	-100.73	-99.1328						-98.9832	-99.1328	-0.1496
5.615	-100.447	-98.776	-98.323	-98.01	-99.974	-99.106						-98.5644	-99.106	-0.5416
5.646	-99.426	-97.851	-98.855	-97.547	-99.463	-98.6284						-98.7084	-98.6284	0.08
5.676	-98.426	-99.244	-98.473	-97.917	-99.418	-98.6956						-98.6082	-98.6956	-0.0874
5.707	-97.099	-98.874	-99.202	-97.632	-100.039	-98.5692						-98.8958	-98.5692	0.3266
5.737	-96.993	-98.617	-98.711	-97.936	-98.105	-98.0724						-97.8254	-98.0724	-0.247
5.768	-97.322	-98.863	-97.982	-98.124	-97.78	-98.0142						-97.8208	-98.0142	-0.1934
5.798	-98.973	-96.76	-97.488	-97.316	-98.322	-97.7718						-98.536	-97.7718	0.7642
5.829	-98.175	-97.033	-97.795	-97.147	-97.742	-97.5784						-98.2458	-97.5784	0.6674
5.859	-98.058	-97.474	-97.615	-98.167	-98.069	-97.8766						-98.0468	-97.8766	0.1702
5.89	-98.621	-98.192	-98.139	-98.572	-99.171	-98.539						-98.4126	-98.539	-0.1264
5.92	-97.674	-98.053	-97.436	-97.904	-97.715	-97.7564						-98.4966	-97.7564	0.7402
5.951	-97.734	-98.608	-96.026	-97.431	-97.892	-97.5382						-97.9582	-97.5382	0.42
5.981	-99.793	-97.605	-97.24	-97.123	-97.605	-97.8732						-97.7172	-97.8732	-0.156
6.012	-98.906	-97.355	-96.913	-97.384	-98.159	-97.7434						-97.5508	-97.7434	-0.1926
6.042	-98.457	-97.281	-96.462	-98.517	-98.022	-97.7478						-97.5686	-97.7478	-0.1792
6.073	-98.65	-97.002	-96.828	-97.8	-97.665	-97.589						-98.0992	-97.589	0.5102
6.104	-98.624	-96.539	-95.816	-98.34	-96.898	-97.2434						-97.7654	-97.2434	0.522
6.134	-97.432	-96.527	-96.891	-97.825	-96.07	-96.949						-97.2288	-96.949	0.2798
6.165	-96.85	-97.473	-97.151	-96.99	-96.416	-96.976						-97.1888	-96.976	0.2128
6.195	-97.589	-97.245	-96.525	-96.625	-96.881	-96.973						-96.5996	-96.973	-0.3734
6.226	-96.374	-96.697	-96.751	-97.349	-97.298	-96.8938						-96.2178	-96.8938	-0.676
6.256	-96.294	-96.978	-97.236	-96.88	-96.39	-96.7556						-96.3036	-96.7556	-0.452
6.287	-97.124	-97.757	-97.064	-96.822	-97.233	-97.2						-96.9818	-97.2	-0.2182
6.317	-96.665	-97.52	-96.652	-97.821	-97.403	-97.2122						-97.717	-97.2122	0.5048
6.348	-96.841	-96.552	-97.394	-97.601	-97.803	-97.2382						-97.1704	-97.2382	-0.0678
6.378	-97.323	-97.696	-97.196	-98.598	-97.917	-97.746						-96.9434	-97.746	-0.8026
6.409	-97.628	-98.35	-96.343	-96.97	-96.575	-97.1732						-96.8704	-97.1732	-0.3028
6.439	-97.424	-97.388	-96.155	-96.209	-95.932	-96.6216						-96.469	-96.6216	-0.1526
6.47	-96.795	-96.683	-96.257	-96.691	-96.9	-96.6652						-96.7968	-96.6652	0.1316
6.5	-96.049	-95.65	-95.652	-96.852	-96.499	-96.1404						-97.2634	-96.1404	1.123
6.531	-95.371	-95.114	-95.873	-95.404	-96.352	-95.6228						-97.2558	-95.6228	1.633
6.561	-95.898	-96.402	-96.3	-96.114	-97.035	-96.3498						-96.8494	-96.3498	0.4996
6.592	-96.146	-97.896	-95.68	-95.983	-96.832	-96.5074						-97.1698	-96.5074	0.6624
6.622	-96.342	-96.632	-95.682	-96.169	-94.946	-95.9542						-96.783	-95.9542	0.8288
6.653	-96.75	-95.919	-95.651	-96.653	-95.336	-96.0618						-96.614	-96.0618	0.5522
6.683	-97.194	-95.368	-96.428	-95.656	-96.845	-96.2982						-96.7174	-96.2982	0.4192
6.714	-96.247	-95.425	-97.181	-95.9	-95.97	-96.1446						-97.492	-96.1446	1.3474
6.744	-95.914	-96.145	-96.764	-95.706	-95.938	-96.0934						-96.8592	-96.0934	0.7658
6.775	-96.438	-96.989	-97.079	-95.804	-97.257	-96.7134						-96.1432	-96.7134	-0.5702
6.805	-96.697	-97.334	-96.947	-96.629	-96.764	-96.8742						-96.2786	-96.8742	-0.5956
6.836	-94.56	-96.741	-95.322	-95.661	-95.861	-95.629						-96.0212	-95.629	0.3922
6.866	-94.129	-96.481	-95.456	-96.253	-96.21	-95.7058						-96.1058	-95.7058	0.4
6.897	-95.076	-96.035	-96.188	-96.291	-95.312	-95.7804						-96.1908	-95.7804	0.4104
6.927	-95.461	-95.702	-96.088	-95.016	-94.686	-95.3906						-95.6644	-95.3906	0.2738
6.958	-94.818	-95.965	-95.58	-94.13	-96.564	-95.4114						-95.3082	-95.4114	-0.1032
6.989	-95.398	-96.401	-95.419	-94.153	-97.434	-95.761						-95.8934	-95.761	0.1324
7.019	-95.854	-95.255	-95.04	-94.203	-96.793	-95.429						-95.7018	-95.429	0.2728
7.05	-95.929	-95.375	-94.76	-94.68	-95.66	-95.2808						-95.6012	-95.2808	0.3204
7.08	-95.457	-96.489	-94.599	-94.84	-95.115	-95.3						-96.2436	-95.3	0.9436
7.111	-95.495	-95.582	-94.025	-96.266	-96.217	-95.517						-96.1182	-95.517	0.6012
7.141	-96.374	-95.703	-94.92	-96.018	-94.423	-95.4876						-95.8046	-95.4876	0.317
7.172	-95.388	-96.284	-96.596	-95.064	-94.759	-95.6182						-95.2028	-95.6182	-0.4154
7.202	-95.146	-96.367	-95.334	-93.872	-95.779	-95.2996						-95.8208	-95.2996	0.5212
7.233	-95.601	-95.709	-96.512	-93.861	-94.817	-95.3						-96.0134	-95.3	0.7134
7.263	-95.389	-96.563	-97.046	-94.117	-95.337	-95.6904						-95.5568	-95.6904	-0.1336
7.294	-96.356	-95.635	-94.885	-93.938	-96.191	-95.401						-95.5878	-95.401	0.1868
7.324	-95.993	-95.33	-95.071	-94.616	-95.158	-95.2336						-94.923	-95.2336	-0.3106
7.355	-94.338	-95.158	-95.663	-95.209	-94.872	-95.048						-94.8918	-95.048	-0.1562
7.385	-94.56	-94.381	-96.104	-94.818	-95.275	-95.0276						-94.6644	-95.0276	-0.3632
7.416	-94.997	-95.257	-95.172	-94.58	-94.697	-94.9406						-94.7886	-94.9406	-0.152
7.446	-94.089	-94.007	-94.843	-94.701	-95.553	-94.6386						-94.9456	-94.6386	0.307
7.477	-93.674	-95.629	-95.618	-96.36	-95.343	-95.3248						-95.2492	-95.3248	-0.0756
7.507	-93.49	-94.619	-95.121	-95.174	-94.501	-94.581						-95.1726	-94.581	0.5916
7.538	-94.905	-94.147	-93.415	-94.214	-94.902	-94.3166						-94.9688	-94.3166	0.6522
7.568	-95.781	-93.837	-94.78	-94.083	-95.172	-94.7306						-94.8774	-94.7306	0.1468
7.599	-94.918	-93.828	-95.581	-94.167	-94.346	-94.568						-94.5428	-94.568	-0.0252
7.629	-94.559	-93.914	-94.433	-94.615	-94.811	-94.4664						-94.409	-94.4664	-0.0574
7.66	-94.061	-93.891	-95.746	-95.362	-94.789	-94.7698						-94.5676	-94.7698	-0.2022
7.69	-94.599	-95.548	-94.877	-94.631	-94.766	-94.8842						-94.7508	-94.8842	-0.1334
7.721	-94.262	-95.308	-93.733	-94.166	-94.148	-94.3234						-94.8604	-94.3234	0.537
7.751	-94.3	-94.829	-95.214	-95.412	-94.152	-94.7814						-94.8028	-94.7814	0.0214
7.782	-94.43	-96.012	-95.388	-95.208	-94.123	-95.0322						-94.3096	-95.0322	-0.7226
7.813	-94.254	-94.693	-94.162	-94.815	-95.802	-94.7452						-94.521	-94.7452	-0.2242
7.843	-94.851	-93.723	-94.17	-94.063	-95.253	-94.412						-94.2014	-94.412	-0.2106
7.874	-93.708	-93.339	-93.828	-94.797	-93.122	-93.7588						-94.1114	-93.7588	0.3526
7.904	-93.79	-94.368	-94.01	-94.277	-92.932	-93.8754						-94.304	-93.8754	0.4286
7.935	-93.987	-93.337	-94.644	-93.43	-93.331	-93.7458						-94.1306	-93.7458	0.3848
7.965	-94.754	-94.845	-93.866	-93.136	-94.222	-94.1646						-94.0282	-94.1646	-0.1364
7.996	-95.418	-94.112	-93.42	-94.527	-95.115	-94.5184						-93.8824	-94.5184	-0.636
8.026	-93.423	-93.766	-93.614	-92.985	-95.109	-93.7794						-94.175	-93.7794	0.3956
8.057	-93.509	-94.38	-94.252	-92.876	-93.619	-93.7272						-94.2808	-93.7272	0.5536
8.087	-93.937	-92.938	-93.533	-93.783	-94.051	-93.6484						-94.1244	-93.6484	0.476
8.118	-94.462	-92.941	-92.961	-93.982	-92.185	-93.3062						-93.9014	-93.3062	0.5952
8.148	-93.986	-93.305	-93.006	-93.598	-93.061	-93.3912						-93.7322	-93.3912	0.341
8.179	-93.057	-94.35	-93.013	-93.648	-93.616	-93.5368						-94.2304	-93.5368	0.6936
8.209	-93.178	-94.36	-93.363	-96.117	-93.775	-94.1586						-94.107	-94.1586	-0.0516
8.24	-93.146	-92.947	-93.585	-95.322	-95.26	-94.052						-93.938	-94.052	-0.114
8.27	-94.063	-93.38	-95.024	-93.124	-95.839	-94.286						-93.9432	-94.286	-0.3428
8.301	-93.742	-94.594	-94.696	-93.191	-95.068	-94.2582						-93.3898	-94.2582	-0.8684
8.331	-92.644	-94.371	-92.922	-93.14	-94.075	-93.4304						-93.6568	-93.4304	0.2264
8.362	-92.855	-93.745	-93.072	-92.818	-93.588	-93.2156						-93.7202	-93.2156	0.5046
8.392	-92.554	-93.975	-93.29	-92.153	-94.278	-93.25						-93.625	-93.25	0.375
8.423	-92.679	-93.881	-92.859	-93.024	-93.341	-93.1568						-93.6508	-93.1568	0.494
8.453	-92.565	-93.322	-93.49	-93.589	-93.662	-93.3256						-93.6112	-93.3256	0.2856
8.484	-92.823	-93.64	-92.848	-92.703	-93.559	-93.1146						-93.2322	-93.1146	0.1176
8.514	-93.692	-92.944	-91.795	-92.545	-92.452	-92.6856						-92.9778	-92.6856	0.2922
8.545	-94.009	-93.052	-92.804	-93.879	-93.206	-93.39						-92.7078	-93.39	-0.6822
8.575	-92.808	-93.607	-92.549	-93.537	-94.89	-93.4782						-93.2726	-93.4782	-0.2056
8.606	-92.446	-93.304	-91.178	-93.355	-92.882	-92.633						-93.9956	-92.633	1.3626
8.636	-93.582	-95.449	-91.474	-93.077	-92.785	-93.2734						-93.655	-93.2734	0.3816
8.667	-93.761	-93.904	-93.16	-92.104	-93.334	-93.2526						-93.0752	-93.2526	-0.1774
8.698	-93.444	-92.954	-92.898	-91.739	-94.169	-93.0408						-93.2046	-93.0408	0.1638
8.728	-92.837	-93.808	-92.909	-91.864	-93.312	-92.946						-93.0692	-92.946	0.1232
8.759	-92.149	-94.426	-92.157	-91.523	-92.336	-92.5182						-93.0246	-92.5182	0.5064
8.789	-93.394	-93.606	-91.908	-92.295	-92.908	-92.8222						-93.134	-92.8222	0.3118
8.82	-94.243	-92.569	-91.978	-91.914	-93.569	-92.8546						-93.5826	-92.8546	0.728
8.85	-92.64	-93.344	-92.831	-92.823	-93.387	-93.005						-93.124	-93.005	0.119
8.881	-93.699	-92.959	-92.013	-93.298	-93.883	-93.1704						-92.9946	-93.1704	-0.1758
8.911	-93.83	-93.186	-91.174	-92.63	-93.788	-92.9216						-93.3218	-92.9216	0.4002
8.942	-92.249	-93.82	-92.553	-92.472	-94.319	-93.0826						-92.2054	-93.0826	-0.8772
8.972	-91.859	-93.667	-93.085	-91.356	-93.378	-92.669						-92.0292	-92.669	-0.6398
9.003	-94.16	-92.678	-93.39	-91.283	-93.216	-92.9454						-92.3904	-92.9454	-0.555
9.033	-94	-92.429	-92.582	-92.553	-92.651	-92.843						-92.6538	-92.843	-0.1892
9.064	-93.141	-92.906	-91.716	-92.378	-91.369	-92.302						-92.709	-92.302	0.407
9.094	-93.385	-92.748	-92.557	-92.129	-92.264	-92.6166						-92.4976	-92.6166	-0.119
9.125	-93.572	-91.754	-93.516	-92.339	-92.222	-92.6806						-92.2638	-92.6806	-0.4168
9.155	-92.753	-91.223	-92.108	-92.011	-93.293	-92.2776						-92.6988	-92.2776	0.4212
9.186	-92.135	-91.941	-91.709	-91.821	-92.207	-91.9626						-92.155	-91.9626	0.1924
9.216	-92.499	-92.424	-91.739	-92.293	-90.808	-91.9526						-92.2376	-91.9526	0.285
9.247	-93.716	-92.938	-92.052	-92.593	-91.19	-92.4978						-92.6006	-92.4978	0.1028
9.277	-94.436	-94.198	-92.656	-91.904	-93.04	-93.2468						-92.1118	-93.2468	-1.135
9.308	-92.636	-93.734	-92.21	-91.567	-92.874	-92.6042						-92.4312	-92.6042	-0.173
9.338	-92.061	-93.397	-93.899	-92.578	-92.773	-92.9416						-93.0094	-92.9416	0.0678
9.369	-90.91	-92.718	-92.958	-92.899	-91.118	-92.1206						-92.1124	-92.1206	-0.0082
9.399	-90.552	-92.034	-90.864	-92.21	-90.557	-91.2434						-91.8612	-91.2434	0.6178
9.43	-90.6	-92.273	-89.554	-91.802	-91.672	-91.1802						-91.9956	-91.1802	0.8154
9.46	-91.678	-93.129	-90.449	-92.207	-91.738	-91.8402						-91.6264	-91.8402	-0.2138
9.491	-93.783	-94.422	-92.244	-92.916	-92.225	-93.118						-92.003	-93.118	-1.115
9.521	-92.976	-92.714	-94.011	-91.521	-92.599	-92.7642						-92.5558	-92.7642	-0.2084
9.552	-92.249	-91.062	-93.766	-90.949	-92.067	-92.0186						-92.1088	-92.0186	0.0902
9.583	-91.444	-91.714	-93.08	-91.345	-92.64	-92.0446						-91.9722	-92.0446	-0.0724
9.613	-91.832	-91.651	-92.339	-92.045	-92.524	-92.0782						-91.5712	-92.0782	-0.507
9.644	-91.76	-91.835	-91.369	-92.895	-91.985	-91.9688						-91.6802	-91.9688	-0.2886
9.674	-92.085	-91.129	-90.905	-92.1	-91.669	-91.5776						-91.8704	-91.5776	0.2928
9.705	-91.044	-91.021	-91.133	-91.701	-93.202	-91.6202						-91.52	-91.6202	-0.1002
9.735	-91.543	-91.463	-90.502	-91.824	-91.09	-91.2844						-91.2926	-91.2844	0.0082
9.766	-90.769	-92.377	-91.634	-91.29	-91.321	-91.4782						-91.6316	-91.4782	0.1534
9.796	-90.45	-93.211	-91.561	-92.069	-91.119	-91.682						-91.6826	-91.682	0.0006
9.827	-91.748	-92.7	-91.063	-92.91	-91.429	-91.97						-91.7862	-91.97	-0.1838
9.857	-91.617	-92.022	-91.072	-92.283	-90.717	-91.5422						-91.867	-91.5422	0.3248
9.888	-90.887	-90.914	-92.909	-92.497	-92.061	-91.8536						-91.6764	-91.8536	-0.1772
9.918	-91.051	-91.008	-92.629	-91.076	-93.814	-91.9156						-91.513	-91.9156	-0.4026
9.949	-91.115	-91.635	-91.151	-90.366	-91.796	-91.2126						-91.6558	-91.2126	0.4432
9.979	-91.811	-90.479	-90.921	-90.647	-90.215	-90.8146						-91.7276	-90.8146	0.913
10.01	-91.892	-90.876	-92.023	-91.252	-90.586	-91.3258						-91.5452	-91.3258	0.2194
10.04	-91.797	-92.567	-91.667	-91.299	-90.645	-91.595						-91.2622	-91.595	-0.3328
10.071	-91.1	-91.719	-91.68	-91.463	-91.475	-91.4874						-91.604	-91.4874	0.1166
10.101	-91.629	-91.208	-91.162	-92.219	-91.846	-91.6128						-91.7354	-91.6128	0.1226
10.132	-91.721	-91.423	-91.227	-90.913	-90.567	-91.1702						-91.7412	-91.1702	0.571
10.162	-92.756	-90.896	-92.172	-91.008	-90.619	-91.4902						-91.4944	-91.4902	0.0042
10.193	-92.702	-90.073	-91.74	-91.242	-90.19	-91.1894						-91.0338	-91.1894	-0.1556
10.223	-91.022	-90.751	-90.904	-91.428	-90.109	-90.8428						-90.956	-90.8428	0.1132
10.254	-91.515	-91.011	-90.838	-90.705	-90.159	-90.8456						-91.1532	-90.8456	0.3076
10.284	-91.711	-91.006	-90.475	-92.209	-92.101	-91.5004						-90.967	-91.5004	-0.5334
10.315	-91.597	-92.536	-90.822	-91.8	-91.445	-91.64						-90.9906	-91.64	-0.6494
10.345	-91.352	-91.512	-90.164	-92.719	-92.247	-91.5988						-90.8456	-91.5988	-0.7532
10.376	-90.666	-90.883	-90.335	-92.59	-92.663	-91.4274						-91.0324	-91.4274	-0.395
10.406	-89.851	-90.577	-91.576	-91.397	-92.739	-91.228						-91.6296	-91.228	0.4016
10.437	-91.413	-90.768	-91.277	-90.991	-91.637	-91.2172						-91.7374	-91.2172	0.5202
10.468	-91.818	-90.803	-92.168	-90.972	-91.173	-91.3868						-91.324	-91.3868	-0.0628
10.498	-90.615	-89.891	-90.672	-90.716	-91.716	-90.722						-91.632	-90.722	0.91
10.529	-90.134	-90.09	-91.119	-89.532	-89.147	-90.0044						-91.4246	-90.0044	1.4202
10.559	-91.309	-91.682	-90.836	-90.834	-90.362	-91.0046						-91.0872	-91.0046	0.0826
10.59	-91.181	-91.483	-89.935	-91.48	-91.836	-91.183						-91.3806	-91.183	0.1976
10.62	-90.475	-90.591	-90.28	-90.877	-90.847	-90.614						-91.6702	-90.614	1.0562
10.651	-90.218	-91.336	-91.823	-91.361	-89.818	-90.9112						-91.095	-90.9112	0.1838
10.681	-90.454	-90.817	-90.405	-90.795	-89.241	-90.3424						-90.82	-90.3424	0.4776
10.712	-90.579	-90.536	-89.027	-90.793	-91.311	-90.4492						-90.927	-90.4492	0.4778
10.742	-89.501	-90.715	-89.342	-91.157	-90.607	-90.2644						-90.7696	-90.2644	0.5052
10.773	-90.998	-91.025	-90.328	-92.283	-91.533	-91.2334						-90.7018	-91.2334	-0.5316
10.803	-90.747	-90.934	-91.697	-90.954	-91.596	-91.1856						-90.643	-91.1856	-0.5426
10.834	-90.591	-92.605	-92.7	-90.981	-91.491	-91.6736						-91.4	-91.6736	-0.2736
10.864	-90.353	-92.057	-91.858	-90.879	-90.015	-91.0324						-91.0528	-91.0324	0.0204
10.895	-90.02	-90.97	-90.494	-90.014	-90.932	-90.486						-90.7548	-90.486	0.2688
10.925	-91.602	-90.806	-90.448	-91.341	-89.539	-90.7472						-90.767	-90.7472	0.0198
10.956	-91.849	-89.796	-91.06	-90.963	-89.829	-90.6994						-90.8706	-90.6994	0.1712
10.986	-89.415	-90.44	-90.8	-90.331	-90.44	-90.2852						-90.5838	-90.2852	0.2986
11.017	-90.381	-90.707	-90.937	-91.16	-89.29	-90.495						-90.1656	-90.495	-0.3294
11.047	-91.099	-91.007	-91.15	-90.938	-89.584	-90.7556						-90.3674	-90.7556	-0.3882
11.078	-91.042	-91.095	-90.207	-89.073	-89.751	-90.2336						-90.4312	-90.2336	0.1976
11.108	-90.162	-91.034	-90.991	-89.472	-90.04	-90.3398						-90.3834	-90.3398	0.0436
11.139	-89.763	-90.881	-90.891	-89.827	-91.065	-90.4854						-90.7494	-90.4854	0.264
11.169	-90.216	-90.366	-90.448	-90.412	-92.419	-90.7722						-90.609	-90.7722	-0.1632
11.2	-90.865	-90.626	-90.064	-90.522	-92.48	-90.9114						-90.515	-90.9114	-0.3964
11.23	-90.32	-90.391	-89.908	-90.62	-90.245	-90.2968						-90.1546	-90.2968	-0.1422
11.261	-90.235	-90.494	-90.567	-90.411	-89.535	-90.2484						-89.373	-90.2484	-0.8754
11.292	-90.257	-90.036	-91.729	-91.068	-90.814	-90.7808						-90.2342	-90.7808	-0.5466
11.322	-90.515	-90.886	-91.117	-90.345	-90.17	-90.6066						-90.8462	-90.6066	0.2396
11.353	-90.227	-90	-91.258	-91.337	-90.105	-90.5854						-89.8952	-90.5854	-0.6902
11.383	-90.47	-90.702	-90.024	-91.561	-90.324	-90.6162						-89.3508	-90.6162	-1.2654
11.414	-90.952	-90.622	-89.269	-90.731	-90.706	-90.456						-89.7984	-90.456	-0.6576
11.444	-91.736	-90.186	-90.794	-89.679	-91.007	-90.6804						-89.9412	-90.6804	-0.7392
11.475	-91.192	-90.072	-89.306	-89.295	-89.938	-89.9606						-90.1576	-89.9606	0.197
11.505	-90.463	-91.475	-89.924	-89.893	-89.02	-90.155						-89.864	-90.155	-0.291
11.536	-90.986	-91.463	-89.921	-89.922	-89.376	-90.3336						-89.8778	-90.3336	-0.4558
11.566	-91.069	-90.073	-91.861	-90.777	-90.154	-90.7868						-89.9074	-90.7868	-0.8794
11.597	-90.044	-89.363	-91.547	-90.293	-89.236	-90.0966						-89.892	-90.0966	-0.2046
11.627	-90.491	-89.903	-90.514	-90.964	-88.862	-90.1468						-90.1662	-90.1468	0.0194
11.658	-89.549	-89.493	-89.45	-90.68	-90.815	-89.9974						-90.5794	-89.9974	0.582
11.688	-88.997	-89.807	-89.167	-89.305	-92.265	-89.9082						-89.7	-89.9082	-0.2082
11.719	-89.91	-89.873	-89.804	-89.619	-90.48	-89.9372						-89.1276	-89.9372	-0.8096
11.749	-89.854	-88.934	-89.373	-88.641	-89.144	-89.1892						-89.589	-89.1892	0.3998
11.78	-90.101	-88.184	-90.261	-88.944	-90.099	-89.5178						-90.0798	-89.5178	0.562
11.81	-89.668	-88.739	-91.003	-89.827	-89.601	-89.7676						-89.94	-89.7676	0.1724
11.841	-90.002	-89.663	-90.832	-90.003	-89.911	-90.0822						-89.7212	-90.0822	-0.361
11.871	-90.356	-89.644	-90.576	-89.602	-89.162	-89.868						-89.7314	-89.868	-0.1366
11.902	-90.308	-89.118	-88.946	-89.141	-88.875	-89.2776						-90.1426	-89.2776	0.865
11.932	-88.501	-89.237	-88.664	-89.028	-89.729	-89.0318						-90.279	-89.0318	1.2472
11.963	-88.679	-90.332	-89.809	-89.208	-90.597	-89.725						-89.7114	-89.725	-0.0136
11.993	-89.469	-89.504	-89.374	-89.55	-89.854	-89.5502						-89.631	-89.5502	0.0808
12.024	-89.968	-89.156	-89.808	-90.943	-90.011	-89.9772						-89.7346	-89.9772	-0.2426
12.054	-90.46	-89.723	-89.427	-91.124	-90.428	-90.2324						-89.8404	-90.2324	-0.392
12.085	-90.369	-89.607	-89.395	-91.172	-89.637	-90.036						-89.1722	-90.036	-0.8638
12.115	-90.796	-89.501	-90.206	-89.734	-89.148	-89.877						-89.1138	-89.877	-0.7632
12.146	-90.484	-90.016	-89.381	-89.831	-88.933	-89.729						-89.7294	-89.729	0.0004
12.177	-89.196	-89.313	-89.407	-89.804	-89.832	-89.5104						-89.4948	-89.5104	-0.0156
12.207	-89.458	-89.323	-90.462	-89.142	-88.714	-89.4198						-89.7534	-89.4198	0.3336
12.238	-89.108	-90.3	-89.5	-87.96	-88.68	-89.1096						-88.7052	-89.1096	-0.4044
12.268	-88.872	-91.495	-88.963	-89.007	-89.272	-89.5218						-88.9786	-89.5218	-0.5432
12.299	-89.223	-90.227	-89.448	-90.7	-88.872	-89.694						-89.5386	-89.694	-0.1554
12.329	-89.066	-88.345	-89.089	-90.878	-88.815	-89.2386						-89.9208	-89.2386	0.6822
12.36	-88.684	-88.191	-89.903	-90.703	-89.3	-89.3562						-89.7148	-89.3562	0.3586
12.39	-90.38	-89.891	-90.561	-91.049	-88.502	-90.0766						-89.9108	-90.0766	-0.1658
12.421	-91.199	-89.124	-89.678	-89.724	-88.19	-89.583						-89.8932	-89.583	0.3102
12.451	-89.464	-88.774	-89.391	-89.187	-89.174	-89.198						-89.5118	-89.198	0.3138
12.482	-89.535	-89.904	-90.23	-90.359	-90.208	-90.0472						-89.4454	-90.0472	-0.6018
12.512	-90.676	-90.633	-89.387	-90.018	-89.23	-89.9888						-88.7642	-89.9888	-1.2246
12.543	-91.574	-91.032	-88.434	-89.983	-88.849	-89.9744						-89.4548	-89.9744	-0.5196
12.573	-91.427	-89.83	-89.858	-90.707	-87.954	-89.9552						-89.6884	-89.9552	-0.2668
12.604	-89.938	-90.435	-89.479	-89.907	-89.583	-89.8684						-90.0066	-89.8684	0.1382
12.634	-88.819	-89.671	-88.532	-90.326	-89.955	-89.4606						-89.4068	-89.4606	-0.0538
12.665	-89.618	-89.043	-88.832	-89.833	-89.821	-89.4294						-88.998	-89.4294	-0.4314
12.695	-90.284	-90.768	-89.309	-89.796	-90.218	-90.075						-88.7764	-90.075	-1.2986
12.726	-89.711	-89.251	-89.286	-88.859	-89.805	-89.3824						-89.4732	-89.3824	0.0908
12.756	-89.263	-89.401	-88.427	-88.035	-89.351	-88.8954						-89.1694	-88.8954	0.274
12.787	-89.06	-89.225	-89.007	-88.218	-89.696	-89.0412						-89.7642	-89.0412	0.723
12.817	-88.943	-89.895	-88.886	-88.128	-90.108	-89.192						-89.6158	-89.192	0.4238
12.848	-88.641	-89.004	-88.231	-88.288	-90.11	-88.8548						-89.5064	-88.8548	0.6516
12.878	-89.503	-88.256	-88.504	-89.561	-89.002	-88.9652						-89.5016	-88.9652	0.5364
12.909	-89.243	-88.732	-87.865	-89.584	-89.128	-88.9104						-88.8312	-88.9104	-0.0792
12.939	-88.718	-88.909	-89.247	-90.072	-89.241	-89.2374						-88.8904	-89.2374	-0.347
12.97	-87.809	-88.853	-89.984	-89.357	-88.603	-88.9212						-89.1632	-88.9212	0.242
13	-87.609	-90.226	-88.702	-89.342	-89.925	-89.1608						-89.7008	-89.1608	0.54
13.031	-87.794	-90.245	-88.322	-87.988	-90.19	-88.9078						-89.9186	-88.9078	1.0108
13.062	-88.451	-89.246	-88.95	-87.899	-89.417	-88.7926						-89.2154	-88.7926	0.4228
13.092	-89.004	-89.38	-89.788	-88.461	-89.663	-89.2592						-89.3498	-89.2592	0.0906
13.123	-88.725	-88.991	-89.311	-88.795	-89.485	-89.0614						-89.3894	-89.0614	0.328
13.153	-88.706	-88.215	-88.569	-88.617	-89.866	-88.7946						-89.4556	-88.7946	0.661
13.184	-89.43	-88.35	-88.828	-88.921	-89.295	-88.9648						-89.3868	-88.9648	0.422
13.214	-88.395	-89.118	-88.984	-89.569	-89.348	-89.0828						-89.1036	-89.0828	0.0208
13.245	-88.644	-89.743	-89.196	-89.319	-88.586	-89.0976						-89.2254	-89.0976	0.1278
13.275	-88.753	-90.202	-90.222	-89.031	-88.187	-89.279						-89.5074	-89.279	0.2284
13.306	-88.694	-88.781	-88.68	-90.424	-88.606	-89.037						-88.8294	-89.037	-0.2076
13.336	-89.068	-90.089	-88.647	-90.198	-89.1	-89.4204						-89.215	-89.4204	-0.2054
13.367	-89.835	-89.388	-88.885	-89.34	-88.463	-89.1822						-89.061	-89.1822	-0.1212
13.397	-89.981	-89.362	-89.146	-89.834	-88.091	-89.2828						-88.387	-89.2828	-0.8958
13.428	-89.104	-88.938	-89.181	-89.803	-88.816	-89.1684						-88.361	-89.1684	-0.8074
13.458	-89.089	-88.753	-89.513	-88.483	-89.471	-89.0618						-88.6224	-89.0618	-0.4394
13.489	-88.684	-88.686	-89.351	-88.767	-88.481	-88.7938						-88.8802	-88.7938	0.0864
13.519	-88.537	-89.39	-88.594	-88.943	-87.026	-88.498						-88.579	-88.498	0.081
13.55	-88.17	-90.887	-88.571	-88.901	-87.236	-88.753						-88.6106	-88.753	-0.1424
13.58	-87.586	-89.595	-90.179	-89.202	-88.413	-88.995						-88.522	-88.995	-0.473
13.611	-87.709	-89.277	-88.813	-88.32	-90.059	-88.8356						-88.1486	-88.8356	-0.687
13.641	-88.583	-88.795	-88.43	-89.366	-88.737	-88.7822						-88.6768	-88.7822	-0.1054
13.672	-90.067	-89.511	-88.971	-88.666	-88.247	-89.0924						-88.8648	-89.0924	-0.2276
13.702	-89.856	-89.411	-88.864	-88.113	-89.293	-89.1074						-88.6424	-89.1074	-0.465
13.733	-88.491	-89.313	-88.738	-89.124	-89.011	-88.9354						-88.8412	-88.9354	-0.0942
13.763	-88.043	-89.011	-88.119	-89.277	-89.039	-88.6978						-89.3988	-88.6978	0.701
13.794	-87.451	-89.335	-88.001	-88.172	-89.53	-88.4978						-89.4488	-88.4978	0.951
13.824	-88.951	-87.8	-88.272	-89.525	-88.72	-88.6536						-88.6342	-88.6536	-0.0194
13.855	-88.837	-86.986	-87.955	-90.288	-88.994	-88.612						-89.062	-88.612	0.45
13.885	-87.811	-87.559	-88.346	-88.966	-87.998	-88.136						-89.0744	-88.136	0.9384
13.916	-88.448	-88.789	-89.756	-89	-87.104	-88.6194						-88.9158	-88.6194	0.2964
13.947	-88.8	-89.86	-89.045	-88.726	-87.533	-88.7928						-88.4972	-88.7928	-0.2956
13.977	-88.308	-88.939	-88.756	-87.301	-87.89	-88.2388						-88.4024	-88.2388	0.1636
14.008	-88.222	-87.974	-88.653	-86.858	-88.268	-87.995						-88.3848	-87.995	0.3898
14.038	-88.699	-88.586	-88.348	-88.536	-88.08	-88.4498						-88.3114	-88.4498	-0.1384
14.069	-89.904	-88.791	-89.092	-88.304	-88.559	-88.93						-88.7102	-88.93	-0.2198
14.099	-89.897	-88.969	-89.557	-87.147	-89.324	-88.9788						-88.8724	-88.9788	-0.1064
14.13	-89.553	-88.024	-88.223	-86.864	-88.054	-88.1436						-89.0868	-88.1436	0.9432
14.16	-88.533	-88.728	-88.723	-88.158	-87.512	-88.3308						-88.8028	-88.3308	0.472
14.191	-88.219	-88.318	-88.95	-89.289	-88.405	-88.6362						-88.8394	-88.6362	0.2032
14.221	-89.858	-88.397	-88.659	-89.647	-89.029	-89.118						-88.2968	-89.118	-0.8212
14.252	-89.116	-89.331	-87.499	-88.626	-88.949	-88.7042						-88.0402	-88.7042	-0.664
14.282	-87.245	-88.915	-86.458	-88.517	-88.026	-87.8322						-88.9734	-87.8322	1.1412
14.313	-86.814	-88.853	-86.753	-89.468	-87.099	-87.7974						-89.2492	-87.7974	1.4518
14.343	-87.671	-88.931	-87.883	-88.37	-86.834	-87.9378						-88.4652	-87.9378	0.5274
14.374	-87.803	-88.659	-88.772	-88.762	-87.41	-88.2812						-88.397	-88.2812	0.1158
14.404	-88.215	-88.292	-90.154	-87.456	-88.071	-88.4376						-88.8636	-88.4376	0.426
14.435	-88.435	-87.629	-90.411	-87.372	-88.145	-88.3984						-88.7156	-88.3984	0.3172
14.465	-88.263	-87.761	-88.361	-87.929	-88.414	-88.1456						-88.5376	-88.1456	0.392
14.496	-89.39	-89.084	-88.488	-88.205	-89.908	-89.015						-88.5728	-89.015	-0.4422
14.526	-90.166	-88.468	-88.234	-89.72	-89.351	-89.1878						-88.5294	-89.1878	-0.6584
14.557	-89.965	-87.718	-88.452	-90.012	-88.737	-88.9768						-88.36	-88.9768	-0.6168
14.587	-89.027	-89.153	-87.442	-88.816	-88.766	-88.6408						-88.482	-88.6408	-0.1588
14.618	-89.455	-88.592	-86.546	-88.267	-89.454	-88.4628						-88.2916	-88.4628	-0.1712
14.648	-88.054	-88.205	-88.072	-88.974	-88.87	-88.435						-87.9454	-88.435	-0.4896
14.679	-86.771	-87.896	-89.503	-88.018	-88.972	-88.232						-88.1446	-88.232	-0.0874
14.709	-87.015	-87.841	-89.628	-88.448	-88.259	-88.2382						-88.1312	-88.2382	-0.107
14.74	-88.471	-88.367	-87.831	-89.622	-88.044	-88.467						-88.3692	-88.467	-0.0978
14.771	-89.096	-88.482	-87.546	-89.091	-89.363	-88.7156						-88.7394	-88.7156	0.0238
14.801	-87.879	-88.685	-87.705	-88.197	-88.669	-88.227						-88.4574	-88.227	0.2304
14.832	-87.805	-88.977	-87.868	-88.687	-89.162	-88.4998						-88.6838	-88.4998	0.184
14.862	-88.434	-89.051	-87.407	-88.667	-88.441	-88.4						-88.4464	-88.4	0.0464
14.893	-88.09	-89.15	-88.232	-89.326	-89.074	-88.7744						-88.8766	-88.7744	0.1022
14.923	-88.031	-88.542	-88.633	-88.878	-88.257	-88.4682						-88.68	-88.4682	0.2118
14.954	-88.243	-87.392	-88.802	-88.958	-86.529	-87.9848						-88.0352	-87.9848	0.0504
14.984	-89.237	-87.883	-87.374	-87.717	-87.821	-88.0064						-88.0362	-88.0064	0.0298
15.015	-89.987	-87.198	-87.566	-87.433	-89.668	-88.3704						-87.783	-88.3704	-0.5874
15.045	-89.302	-86.318	-87.496	-88.116	-88.472	-87.9408						-88.4654	-87.9408	0.5246
15.076	-87.923	-87.348	-88.085	-88.773	-88.687	-88.1632						-88.3196	-88.1632	0.1564
15.106	-88.531	-88.59	-88.167	-88.525	-88.555	-88.4736						-88.1622	-88.4736	-0.3114
15.137	-88.994	-88.556	-89.417	-87.561	-88.052	-88.516						-87.9946	-88.516	-0.5214
15.167	-89.332	-87.579	-89.593	-87.718	-88.006	-88.4456						-88.6024	-88.4456	0.1568
15.198	-88.718	-87.046	-89.06	-88.317	-88.592	-88.3466						-87.8742	-88.3466	-0.4724
15.228	-89.912	-87.484	-89.002	-89.011	-90.9	-89.2618						-88.0576	-89.2618	-1.2042
15.259	-89.851	-89.026	-88.913	-88.682	-88.788	-89.052						-88.1018	-89.052	-0.9502
15.289	-88.71	-90.189	-89.889	-88.598	-88.06	-89.0892						-87.9348	-89.0892	-1.1544
15.32	-87.583	-88.783	-89.247	-88.186	-88.269	-88.4136						-88.1188	-88.4136	-0.2948
15.35	-87.793	-86.888	-88.822	-87.556	-89.017	-88.0152						-88.4794	-88.0152	0.4642
15.381	-87.758	-87.298	-88.094	-88.643	-86.678	-87.6942						-88.0284	-87.6942	0.3342
15.411	-88.338	-89.571	-88.045	-87.976	-87.842	-88.3544						-88.2124	-88.3544	-0.142
15.442	-87.287	-88.568	-87.796	-88.327	-89.156	-88.2268						-88.4378	-88.2268	0.211
15.472	-87.16	-88.354	-87.732	-87.982	-89.494	-88.1444						-88.361	-88.1444	0.2166
15.503	-87.102	-88.598	-87.518	-88.51	-89.1	-88.1656						-88.7474	-88.1656	0.5818
15.533	-87.647	-88.926	-86.241	-89.12	-87.52	-87.8908						-89.0988	-87.8908	1.208
15.564	-88.949	-87.918	-87.955	-88.632	-87.858	-88.2624						-89.1118	-88.2624	0.8494
15.594	-88.272	-88.148	-88.148	-87.363	-89.098	-88.2058						-89.4194	-88.2058	1.2136
15.625	-88.465	-88.267	-88.597	-88.623	-88.319	-88.4542						-88.8086	-88.4542	0.3544
15.656	-88.196	-89.687	-88.38	-88.686	-87.443	-88.4784						-88.1894	-88.4784	-0.289
15.686	-87.575	-88.993	-88.058	-89.557	-87.726	-88.3818						-88.2894	-88.3818	-0.0924
15.717	-88.438	-87.881	-88.164	-88.52	-88.067	-88.214						-88.438	-88.214	0.224
15.747	-89.753	-87.131	-87.031	-88.089	-88.666	-88.134						-88.1724	-88.134	0.0384
15.778	-88.321	-88.04	-87.471	-88.827	-87.749	-88.0816						-88.5884	-88.0816	0.5068
15.808	-88.394	-89.012	-87.292	-87.837	-88.86	-88.279						-88.8004	-88.279	0.5214
15.839	-89.006	-88.95	-89.041	-86.394	-88.267	-88.3316						-88.794	-88.3316	0.4624
15.869	-88.989	-88.741	-89.677	-87.027	-88.547	-88.5962						-88.1346	-88.5962	-0.4616
15.9	-89.471	-88.33	-88.171	-88.589	-88.647	-88.6416						-88.0934	-88.6416	-0.5482
15.93	-87.897	-87.903	-88.594	-89.646	-87.857	-88.3794						-88.2992	-88.3794	-0.0802
15.961	-87.858	-86.866	-88.644	-89.352	-88.223	-88.1886						-88.312	-88.1886	0.1234
15.991	-88.771	-88.269	-87.866	-88.709	-88.815	-88.486						-88.2346	-88.486	-0.2514
16.022	-89.033	-88.4	-88.488	-88.906	-88.968	-88.759						-88.6524	-88.759	-0.1066
16.052	-87.954	-88.791	-87.213	-88.743	-88.525	-88.2452						-88.28	-88.2452	0.0348
16.083	-89.473	-88.187	-88.939	-87.962	-87.825	-88.4772						-88.1546	-88.4772	-0.3226
16.113	-89.951	-88.486	-88.798	-87.876	-88.439	-88.71						-88.492	-88.71	-0.218
16.144	-88.909	-88.309	-88.014	-88.436	-88.806	-88.4948						-87.5996	-88.4948	-0.8952
16.174	-89.365	-87.711	-89.27	-88.373	-87.402	-88.4242						-87.7818	-88.4242	-0.6424
16.205	-89.109	-88.222	-89.427	-87.155	-86.76	-88.1346						-88.3808	-88.1346	0.2462
16.235	-89.34	-88.908	-88.206	-87.415	-87.993	-88.3724						-88.072	-88.3724	-0.3004
16.266	-89.871	-88.83	-89.527	-87.641	-88.879	-88.9496						-87.8658	-88.9496	-1.0838
16.296	-90.094	-89.6	-88.223	-88.307	-86.633	-88.5714						-87.4976	-88.5714	-1.0738
16.327	-88.59	-88.645	-89.038	-87.995	-87.233	-88.3002						-87.4294	-88.3002	-0.8708
16.357	-87.765	-88.268	-88.731	-88.37	-88.299	-88.2866						-87.6194	-88.2866	-0.6672
16.388	-88.915	-88.536	-89.275	-87.982	-87.427	-88.427						-87.5602	-88.427	-0.8668
16.418	-88.281	-89.692	-88.692	-86.767	-87.255	-88.1374						-88.13	-88.1374	-0.0074
16.449	-87.457	-87.675	-88.002	-85.659	-88.465	-87.4516						-88.1248	-87.4516	0.6732
16.479	-87.707	-87.176	-87.75	-88.004	-88.515	-87.8304						-87.8624	-87.8304	0.032
16.51	-87.331	-87.362	-87.082	-87.574	-88.878	-87.6454						-88.1692	-87.6454	0.5238
16.541	-87.828	-87.93	-87.364	-86.547	-89.402	-87.8142						-88.347	-87.8142	0.5328
16.571	-88.68	-88.247	-87.5	-88.19	-88.61	-88.2454						-88.0098	-88.2454	-0.2356
16.602	-87.843	-88.266	-86.995	-88.747	-88.488	-88.0678						-87.8518	-88.0678	-0.216
16.632	-88.086	-88.278	-87.537	-87.016	-88.384	-87.8602						-88.0862	-87.8602	0.226
16.663	-88.283	-88.486	-87.596	-87.689	-86.92	-87.7948						-88.0416	-87.7948	0.2468
16.693	-88.473	-88.836	-87.488	-87.537	-87.204	-87.9076						-87.8284	-87.9076	-0.0792
16.724	-86.823	-89.442	-86.771	-88.325	-87.396	-87.7514						-87.767	-87.7514	0.0156
16.754	-87.659	-87.857	-87.123	-88.882	-88.467	-87.9976						-87.9964	-87.9976	-0.0012
16.785	-88.017	-89.002	-87.346	-89.161	-88.901	-88.4854						-88.0602	-88.4854	-0.4252
16.815	-87.371	-89.708	-87.728	-87.764	-88.438	-88.2018						-87.4446	-88.2018	-0.7572
16.846	-87.961	-88.717	-88.889	-87.413	-88.557	-88.3074						-87.7244	-88.3074	-0.583
16.876	-88.009	-89.356	-88.645	-89.089	-86.939	-88.4076						-88.2238	-88.4076	-0.1838
16.907	-87.521	-89.956	-88.296	-88.857	-86.466	-88.2192						-88.6498	-88.2192	0.4306
16.937	-89.054	-88.934	-89.069	-87.219	-87.781	-88.4114						-88.7888	-88.4114	0.3774
16.968	-89.436	-88.128	-88.591	-87.718	-88.757	-88.526						-88.7302	-88.526	0.2042
16.998	-87.955	-88.011	-87.087	-88.908	-88.713	-88.1348						-88.565	-88.1348	0.4302
17.029	-87.567	-88.738	-87.499	-89.655	-88.201	-88.332						-88.0696	-88.332	-0.2624
17.059	-88.138	-88.674	-89.686	-88.76	-89.377	-88.927						-88.1648	-88.927	-0.7622
17.09	-88.526	-88.939	-88.027	-88.844	-89.551	-88.7774						-88.08	-88.7774	-0.6974
17.12	-87.039	-87.663	-87.009	-87.723	-88.645	-87.6158						-87.8396	-87.6158	0.2238
17.151	-87.804	-87.917	-86.963	-87.23	-88.369	-87.6566						-87.8708	-87.6566	0.2142
17.181	-89.304	-88.418	-87.73	-88.144	-88.827	-88.4846						-88.0846	-88.4846	-0.4
17.212	-88.877	-87.638	-89.039	-89.243	-88.372	-88.6338						-88.0186	-88.6338	-0.6152
17.242	-88.466	-88.491	-88.542	-87.458	-88.046	-88.2006						-88.199	-88.2006	-0.0016
17.273	-88.746	-88.611	-89.055	-87.203	-86.774	-88.0778						-87.7872	-88.0778	-0.2906
17.303	-87.764	-89.77	-88.232	-88.226	-86.759	-88.1502						-87.9104	-88.1502	-0.2398
17.334	-87.605	-88.136	-87.832	-89.1	-88.362	-88.207						-87.8694	-88.207	-0.3376
17.365	-86.827	-88.839	-87.56	-87.842	-87.389	-87.6914						-87.6996	-87.6914	0.0082
17.395	-87.054	-90.398	-88.75	-89.733	-87.916	-88.7702						-87.657	-88.7702	-1.1132
17.426	-86.754	-89.325	-88.491	-88.12	-88.447	-88.2274						-87.6026	-88.2274	-0.6248
17.456	-87.277	-88.625	-87.888	-87.977	-88.461	-88.0456						-87.649	-88.0456	-0.3966
17.487	-87.486	-87.825	-88.901	-88.033	-88.76	-88.201						-88.0796	-88.201	-0.1214
17.517	-87.12	-87.423	-88.67	-88.502	-88.655	-88.074						-87.783	-88.074	-0.291
17.548	-87.653	-87.632	-87.384	-87.877	-88.644	-87.838						-87.9582	-87.838	0.1202
17.578	-87.447	-88.441	-88.761	-88.027	-88.335	-88.2022						-88.4008	-88.2022	0.1986
17.609	-87.787	-88.071	-88.21	-89.073	-88.092	-88.2466						-88.5006	-88.2466	0.254
17.639	-88.291	-87.534	-88.545	-87.685	-87.614	-87.9338						-88.3332	-87.9338	0.3994
17.67	-88.394	-88.07	-88.898	-87.839	-89.079	-88.456						-88.3754	-88.456	-0.0806
17.7	-88.225	-88.773	-88.458	-88.016	-89.581	-88.6106						-87.9434	-88.6106	-0.6672
17.731	-88.24	-88.34	-88.109	-88.115	-88.293	-88.2194						-88.0902	-88.2194	-0.1292
17.761	-88.773	-87.157	-87.942	-87.603	-87.355	-87.766						-88.2084	-87.766	0.4424
17.792	-87.054	-88.403	-87.515	-88.893	-88.612	-88.0954						-88.231	-88.0954	0.1356
17.822	-87.886	-87.896	-88.864	-86.592	-88.612	-87.97						-87.5484	-87.97	-0.4216
17.853	-88.764	-87.588	-88.94	-86.988	-88.347	-88.1254						-88.0944	-88.1254	-0.031
17.883	-88.46	-87.932	-87.789	-88.903	-87.911	-88.199						-88.4984	-88.199	0.2994
17.914	-88.191	-87.861	-86.375	-89.02	-88.981	-88.0856						-88.1368	-88.0856	0.0512
17.944	-88.224	-87.765	-86.88	-88.466	-89.093	-88.0856						-88.0816	-88.0856	-0.004
17.975	-88.309	-88.641	-87.046	-87.256	-86.864	-87.6232						-88.3608	-87.6232	0.7376
18.005	-88.271	-88.702	-87.637	-87.795	-86.586	-87.7982						-88.5962	-87.7982	0.798
18.036	-87.875	-89.158	-88.618	-88.259	-87.717	-88.3254						-88.5692	-88.3254	0.2438
18.066	-88.35	-89.003	-88.1	-86.666	-88.059	-88.0356						-87.8966	-88.0356	-0.139
18.097	-88.325	-88.311	-88.041	-86.528	-88.16	-87.873						-88.1116	-87.873	0.2386
18.127	-86.974	-86.69	-88.143	-88.454	-87.941	-87.6404						-88.4054	-87.6404	0.765
18.158	-87.615	-86.064	-88.926	-88.204	-89.011	-87.964						-88.0906	-87.964	0.1266
18.188	-87.854	-87.559	-89.463	-90.045	-87.268	-88.4378						-88.0304	-88.4378	-0.4074
18.219	-87.757	-87.61	-89.479	-89.11	-86.464	-88.084						-88.0494	-88.084	-0.0346
18.25	-86.954	-88.365	-87.839	-88.198	-88.448	-87.9608						-88.2866	-87.9608	0.3258
18.28	-87.26	-88.073	-88.722	-86.986	-89.389	-88.086						-88.373	-88.086	0.287
18.311	-87.5	-87.676	-88.245	-86.881	-88.991	-87.8586						-88.6992	-87.8586	0.8406
18.341	-87.133	-88.607	-88.138	-88.546	-88.52	-88.1888						-88.3938	-88.1888	0.205
18.372	-87.677	-89.136	-86.806	-88.096	-88.151	-87.9732						-88.0614	-87.9732	0.0882
18.402	-88.374	-87.274	-87.605	-89.461	-88.404	-88.2236						-88.0558	-88.2236	-0.1678
18.433	-87.612	-88.569	-88.105	-88.033	-88.169	-88.0976						-87.765	-88.0976	-0.3326
18.463	-87.593	-88.332	-88.192	-87.917	-88.827	-88.1722						-88.057	-88.1722	-0.1152
18.494	-87.627	-88.947	-89.097	-88.374	-89.926	-88.7942						-88.4488	-88.7942	-0.3454
18.524	-88.358	-89.211	-89.302	-87.58	-88.055	-88.5012						-87.4886	-88.5012	-1.0126
18.555	-88.716	-88.99	-89.441	-89.162	-87.461	-88.754						-87.6986	-88.754	-1.0554
18.585	-88.264	-89.052	-88.76	-89.02	-87.55	-88.5292						-88.4862	-88.5292	-0.043
18.616	-88.05	-88.029	-87.022	-88.991	-88.405	-88.0994						-88.0532	-88.0994	-0.0462
18.646	-87.487	-87.681	-88.388	-89.694	-88.265	-88.303						-87.8472	-88.303	-0.4558
18.677	-88.081	-87.71	-89.671	-88.079	-88.31	-88.3702						-88.5976	-88.3702	0.2274
18.707	-87.642	-86.643	-87.704	-88.47	-88.059	-87.7036						-88.216	-87.7036	0.5124
18.738	-86.899	-85.802	-87.836	-88.504	-87.101	-87.2284						-88.1612	-87.2284	0.9328
18.768	-88.226	-87.545	-89.092	-87.783	-86.591	-87.8474						-87.974	-87.8474	0.1266
18.799	-88.133	-89.013	-88.382	-88.43	-87.834	-88.3584						-87.7094	-88.3584	-0.649
18.829	-89.619	-88.141	-87.395	-89.365	-89.477	-88.7994						-88.144	-88.7994	-0.6554
18.86	-89.808	-87.414	-88.483	-88.291	-89.329	-88.665						-88.3884	-88.665	-0.2766
18.89	-89.507	-88.315	-88.119	-88.882	-87.986	-88.5618						-88.0086	-88.5618	-0.5532
18.921	-88.805	-87.544	-88.353	-89.228	-88.497	-88.4854						-87.9528	-88.4854	-0.5326
18.951	-87.77	-86.993	-88.042	-88.935	-89.267	-88.2014						-88.0928	-88.2014	-0.1086
18.982	-86.903	-87.193	-88.048	-88.796	-89.337	-88.0554						-88.791	-88.0554	0.7356
19.012	-87.691	-88.294	-89.2	-89.462	-89.718	-88.873						-87.7114	-88.873	-1.1616
19.043	-88.45	-88.415	-89.034	-89.196	-88.142	-88.6474						-87.7796	-88.6474	-0.8678
19.073	-87.753	-87.998	-88.831	-88.13	-89.012	-88.3448						-88.5478	-88.3448	0.203
19.104	-86.637	-87.36	-87.881	-87.62	-89.556	-87.8108						-88.5334	-87.8108	0.7226
19.135	-86.676	-87.319	-87.114	-88.021	-88.595	-87.545						-88.012	-87.545	0.467
19.165	-86.992	-86.386	-88.413	-88.86	-90.02	-88.1342						-88.203	-88.1342	0.0688
19.196	-88.645	-86.563	-89.489	-89.494	-89.1	-88.6582						-88.6036	-88.6582	-0.0546
19.226	-88.674	-87.368	-87.683	-87.907	-88.384	-88.0032						-87.9392	-88.0032	-0.064
19.257	-89.067	-87.901	-87.148	-87.976	-88.178	-88.054						-88.0374	-88.054	-0.0166
19.287	-87.851	-88.142	-87.8	-87.934	-89.42	-88.2294						-88.0052	-88.2294	-0.2242
19.318	-88.037	-89.204	-87.405	-87.926	-88.835	-88.2814						-87.8408	-88.2814	-0.4406
19.348	-88.993	-89.396	-88.639	-89.45	-88.021	-88.8998						-87.85	-88.8998	-1.0498
19.379	-88.188	-89.149	-88.081	-87.684	-88.207	-88.2618						-88.233	-88.2618	-0.0288
19.409	-87.048	-88.069	-87.087	-86.901	-88.744	-87.5698						-88.0726	-87.5698	0.5028
19.44	-87.165	-87.445	-87.641	-87.173	-88.377	-87.5602						-88.4878	-87.5602	0.9276
19.47	-88.351	-87.967	-88.07	-87.032	-86.947	-87.6734						-88.802	-87.6734	1.1286
19.501	-88.53	-87.827	-89.821	-86.742	-86.708	-87.9256						-88.4144	-87.9256	0.4888
19.531	-88.317	-87.209	-89.765	-86.865	-87.703	-87.9718						-88.2768	-87.9718	0.305
19.562	-88.086	-88.511	-90.279	-88.293	-87.954	-88.6246						-88.1854	-88.6246	-0.4392
19.592	-87.766	-89.686	-89.154	-88.15	-88.594	-88.67						-88.3234	-88.67	-0.3466
19.623	-88.207	-89.778	-88.272	-87.634	-89.185	-88.6152						-88.3778	-88.6152	-0.2374
19.653	-89.564	-88.919	-87.892	-87.763	-87.917	-88.411						-88.3482	-88.411	-0.0628
19.684	-89.494	-87.733	-86.862	-87.864	-88.458	-88.0822						-88.4164	-88.0822	0.3342
19.714	-88.114	-88.283	-86.341	-86.979	-89.41	-87.8254						-87.8218	-87.8254	-0.0036
19.745	-87.777	-87.84	-87.504	-87.907	-88.573	-87.9202						-87.8098	-87.9202	-0.1104
19.775	-89.017	-88.464	-87.949	-88.352	-88.086	-88.3736						-87.9372	-88.3736	-0.4364
19.806	-89.207	-89.682	-87.502	-89.226	-88	-88.7234						-88.31	-88.7234	-0.4134
19.836	-88.151	-88.814	-88.331	-88.461	-87.601	-88.2716						-87.8112	-88.2716	-0.4604
19.867	-88.059	-87.639	-88.174	-87.834	-87.329	-87.807						-88.2328	-87.807	0.4258
19.897	-88.573	-87.263	-88.996	-88.15	-88.581	-88.3126						-88.3222	-88.3126	0.0096
19.928	-86.682	-87.683	-88.846	-88.569	-88.805	-88.117						-88.166	-88.117	0.049
19.958	-87.09	-87.939	-87.016	-88.155	-87.857	-87.6114						-88.5406	-87.6114	0.9292
19.989	-88.237	-88.401	-88.505	-87.78	-87.035	-87.9916						-88.638	-87.9916	0.6464
20.02	-87.364	-87.757	-88.471	-88.219	-87.822	-87.9266						-89.1542	-87.9266	1.2276
20.05	-87.936	-87.81	-87.574	-87.628	-88.369	-87.8634						-88.706	-87.8634	0.8426
20.081	-88.65	-88.081	-87.909	-89.257	-88.191	-88.4176						-88.737	-88.4176	0.3194
20.111	-88.404	-88.34	-89.129	-88.873	-87.581	-88.4654						-88.4988	-88.4654	0.0334
20.142	-88.423	-89.448	-88.005	-88.758	-87.08	-88.3428						-88.3628	-88.3428	0.02
20.172	-87.739	-88.547	-87.506	-89.093	-87.74	-88.125						-88.7032	-88.125	0.5782
20.203	-87.165	-88.86	-88.397	-88.997	-88.421	-88.368						-89.0194	-88.368	0.6514
20.233	-87.454	-88.849	-88.375	-89.022	-88.215	-88.383						-88.6756	-88.383	0.2926
20.264	-88.061	-89.013	-88.033	-88.406	-87.7	-88.2426						-88.8388	-88.2426	0.5962
20.294	-88.425	-88.903	-87.84	-89.115	-87.454	-88.3474						-88.358	-88.3474	0.0106
20.325	-88.558	-87.947	-87.115	-88.277	-88.322	-88.0438						-88.0712	-88.0438	0.0274
20.355	-88.018	-87.186	-87.347	-88.113	-87.47	-87.6268						-88.2918	-87.6268	0.665
20.386	-88.978	-88.013	-87.689	-88.162	-87.186	-88.0056						-88.1946	-88.0056	0.189
20.416	-88.008	-88.318	-87.97	-88.567	-89.015	-88.3756						-87.7824	-88.3756	-0.5932
20.447	-87.984	-87.616	-89.604	-88.329	-89.429	-88.5924						-88.2076	-88.5924	-0.3848
20.477	-88.37	-88.119	-89.913	-88.507	-87.644	-88.5106						-88.241	-88.5106	-0.2696
20.508	-88.611	-89.106	-88.893	-88.008	-88.098	-88.5432						-88.8594	-88.5432	0.3162
20.538	-87.943	-87.796	-88.307	-88.156	-87.745	-87.9894						-89.0524	-87.9894	1.063
20.569	-87.724	-87.697	-88.416	-88.726	-88.668	-88.2462						-88.5472	-88.2462	0.301
20.599	-89.395	-88.707	-88.457	-88.063	-87.993	-88.523						-88.2746	-88.523	-0.2484
20.63	-88.74	-88.945	-87.388	-88.593	-88.615	-88.4562						-88.2866	-88.4562	-0.1696
20.66	-89.59	-88.73	-87.104	-88.426	-89.042	-88.5784						-88.5132	-88.5784	-0.0652
20.691	-89.782	-88.995	-88.85	-89.121	-89.511	-89.2518						-87.7254	-89.2518	-1.5264
20.721	-88.609	-90.306	-87.871	-88.633	-88.346	-88.753						-87.8514	-88.753	-0.9016
20.752	-89.21	-89.887	-87.419	-86.662	-88.561	-88.3478						-88.1524	-88.3478	-0.1954
20.782	-88.657	-88.704	-88.164	-86.868	-88.425	-88.1636						-88.9406	-88.1636	0.777
20.813	-87.951	-88.267	-88.91	-88.714	-87.806	-88.3296						-89.197	-88.3296	0.8674
20.844	-88.198	-88.268	-88.714	-89.122	-88.298	-88.52						-88.5804	-88.52	0.0604
20.874	-87.804	-88.711	-88.186	-88.924	-87.8	-88.285						-88.2658	-88.285	-0.0192
20.905	-89.383	-89.223	-88.189	-89.106	-88.343	-88.8488						-88.7132	-88.8488	-0.1356
20.935	-88.901	-88.388	-89.122	-89.461	-88.571	-88.8886						-88.7098	-88.8886	-0.1788
20.966	-87.753	-88.852	-89.901	-88.245	-89.284	-88.807						-88.7506	-88.807	-0.0564
20.996	-87.499	-89.102	-87.974	-87.048	-88.96	-88.1166						-88.3358	-88.1166	0.2192
21.027	-88.189	-88.839	-87.42	-86.867	-88.776	-88.0182						-88.1572	-88.0182	0.139
21.057	-88.835	-88.065	-87.013	-87.291	-90.092	-88.2592						-87.965	-88.2592	-0.2942
21.088	-88.072	-88.724	-87.172	-89.544	-88.594	-88.4212						-87.948	-88.4212	-0.4732
21.118	-87.898	-88.879	-87.911	-89.718	-88.069	-88.495						-88.253	-88.495	-0.242
21.149	-89.656	-87.598	-87.426	-89.122	-88.683	-88.497						-88.3138	-88.497	-0.1832
21.179	-89.672	-87.15	-88.558	-88.923	-88.961	-88.6528						-88.5526	-88.6528	-0.1002
21.21	-89.291	-89.033	-88.91	-89.971	-88.647	-89.1704						-88.4242	-89.1704	-0.7462
21.24	-89.172	-89.684	-88.579	-88.822	-88.686	-88.9886						-88.112	-88.9886	-0.8766
21.271	-90.088	-89.055	-88.244	-87.123	-88.87	-88.676						-88.3154	-88.676	-0.3606
21.301	-89.109	-87.848	-88.944	-86.899	-87.032	-87.9664						-88.5664	-87.9664	0.6
21.332	-88.49	-87.593	-89.2	-88.498	-87.036	-88.1634						-88.4944	-88.1634	0.331
21.362	-88.033	-87.404	-89.143	-88.991	-89.243	-88.5628						-88.5274	-88.5628	-0.0354
21.393	-86.677	-87.85	-89.312	-88.275	-88.559	-88.1346						-88.5936	-88.1346	0.459
21.423	-87.11	-88.678	-89.404	-88.77	-88.238	-88.44						-88.8972	-88.44	0.4572
21.454	-88.538	-89.793	-89.016	-87.901	-89.541	-88.9578						-88.7308	-88.9578	-0.227
21.484	-88.072	-89.128	-88.663	-89.454	-89.417	-88.9468						-88.2858	-88.9468	-0.661
21.515	-88.082	-88.085	-89.161	-88.276	-88.657	-88.4522						-88.4218	-88.4522	-0.0304
21.545	-89.417	-88.089	-89.685	-87.962	-88.66	-88.7626						-88.8812	-88.7626	0.1186
21.576	-88.444	-88.69	-89.493	-88.493	-90.125	-89.049						-88.3424	-89.049	-0.7066
21.606	-89.261	-88.927	-90.084	-88.539	-88.817	-89.1256						-88.1976	-89.1256	-0.928
21.637	-89.591	-88.231	-89.888	-88.681	-87.301	-88.7384						-88.7628	-88.7384	0.0244
21.667	-89.258	-88.137	-90.076	-89.347	-88.275	-89.0186						-88.7598	-89.0186	-0.2588
21.698	-89	-89.078	-89.776	-88.783	-90.117	-89.3508						-88.4358	-89.3508	-0.915
21.729	-88.598	-88.598	-88.822	-87.734	-88.594	-88.4692						-88.512	-88.4692	0.0428
21.759	-87.925	-88.513	-88.025	-88.576	-87.193	-88.0464						-88.6608	-88.0464	0.6144
21.79	-87.988	-88.294	-88.216	-89.036	-87.85	-88.2768						-88.7552	-88.2768	0.4784
21.82	-88.64	-89.031	-89.21	-88.538	-88.728	-88.8294						-88.734	-88.8294	-0.0954
21.851	-87.865	-88.209	-88.977	-89.219	-90.036	-88.8612						-88.861	-88.8612	-0.0002
21.881	-87.533	-87.708	-87.825	-88.162	-89.914	-88.2284						-88.3206	-88.2284	0.0922
21.912	-88.124	-88.551	-88.149	-87.099	-88.731	-88.1308						-88.1254	-88.1308	-0.0054
21.942	-89.603	-87.875	-86.824	-87.049	-88.593	-87.9888						-88.3056	-87.9888	0.3168
21.973	-89.76	-87.038	-87.286	-87.953	-88.251	-88.0576						-87.9346	-88.0576	-0.123
22.003	-89.188	-87.884	-87.993	-88.374	-89.035	-88.4948						-88.5538	-88.4948	0.059
22.034	-89.762	-88.695	-89.233	-88.477	-90.422	-89.3178						-88.5932	-89.3178	-0.7246
22.064	-89.851	-88.053	-89.001	-88.067	-90.085	-89.0114						-88.2598	-89.0114	-0.7516
22.095	-89.972	-88.432	-89.209	-88.095	-89.472	-89.036						-88.4468	-89.036	-0.5892
22.125	-89.29	-88.835	-88.691	-88.161	-87.877	-88.5708						-88.4274	-88.5708	-0.1434
22.156	-88.576	-88.752	-87.356	-87.243	-89.113	-88.208						-88.6168	-88.208	0.4088
22.186	-88.254	-88.257	-87.734	-87.579	-88.993	-88.1634						-89.1322	-88.1634	0.9688
22.217	-87.789	-87.592	-88.462	-88.299	-88.411	-88.1106						-89.0212	-88.1106	0.9106
22.247	-88.389	-88.026	-88.204	-89.89	-88.73	-88.6478						-88.6892	-88.6478	0.0414
22.278	-88.814	-88.073	-87.383	-88.953	-88.471	-88.3388						-88.6638	-88.3388	0.325
22.308	-88.335	-87.886	-87.601	-88.404	-87.964	-88.038						-89.0534	-88.038	1.0154
22.339	-88.594	-89.331	-87.527	-88.853	-88.324	-88.5258						-88.9242	-88.5258	0.3984
22.369	-89.223	-89.444	-89.126	-90.528	-88.42	-89.3482						-89.048	-89.3482	-0.3002
22.4	-88.415	-89.243	-90.447	-90.821	-87.161	-89.2174						-88.4808	-89.2174	-0.7366
22.43	-87.802	-88.648	-89.564	-90.298	-87.691	-88.8006						-88.6366	-88.8006	-0.164
22.461	-87.923	-89.01	-88.395	-87.705	-88.563	-88.3192						-88.6806	-88.3192	0.3614
22.491	-88.937	-88.819	-90.156	-87.532	-88.816	-88.852						-88.579	-88.852	-0.273
22.522	-88.403	-89.749	-87.679	-88.507	-89.247	-88.717						-89.234	-88.717	0.517
22.552	-89.63	-89.673	-87.722	-89.69	-89.238	-89.1906						-89.3792	-89.1906	0.1886
22.583	-91.12	-88.767	-88.433	-88.624	-89.269	-89.2426						-88.7406	-89.2426	-0.502
22.614	-89.618	-88.731	-89.646	-87.992	-88.218	-88.841						-88.4444	-88.841	-0.3966
22.644	-87.977	-88.366	-88.583	-88.066	-88.522	-88.3028						-88.6862	-88.3028	0.3834
22.675	-87.525	-87.544	-88.317	-87.536	-88.102	-87.8048						-89.1888	-87.8048	1.384
22.705	-87.564	-88.434	-89.763	-88.306	-89.479	-88.7092						-88.9446	-88.7092	0.2354
22.736	-87.963	-88.829	-89.094	-87.676	-89.541	-88.6206						-89.0568	-88.6206	0.4362
22.766	-88.093	-89.208	-88.238	-88.51	-88.329	-88.4756						-88.7674	-88.4756	0.2918
22.797	-88.722	-89.033	-89.114	-89.179	-88.257	-88.861						-88.435	-88.861	-0.426
22.827	-88.699	-87.914	-89.751	-88.066	-89.497	-88.7854						-88.1478	-88.7854	-0.6376
22.858	-88.713	-87.538	-88.798	-88.204	-89.025	-88.4556						-88.7034	-88.4556	0.2478
22.888	-89.069	-87.551	-88.102	-87.627	-89.011	-88.272						-88.6474	-88.272	0.3754
22.919	-88.221	-88.381	-87.775	-88.944	-89.731	-88.6104						-88.3408	-88.6104	-0.2696
22.949	-88.572	-89.656	-89.08	-89.252	-89.007	-89.1134						-88.41	-89.1134	-0.7034
22.98	-89.093	-88.685	-88.032	-89.17	-89.611	-88.9182						-88.8314	-88.9182	-0.0868
23.01	-89.368	-89.32	-89.162	-88.206	-89.124	-89.036						-88.463	-89.036	-0.573
23.041	-88.945	-90.327	-89.36	-88.011	-88.054	-88.9394						-88.4626	-88.9394	-0.4768
23.071	-90.036	-90.308	-88.489	-87.392	-88.791	-89.0032						-88.6564	-89.0032	-0.3468
23.102	-87.98	-89.471	-87.84	-88.065	-89.287	-88.5286						-88.3166	-88.5286	-0.212
23.132	-89.103	-88.329	-88.669	-88.688	-89.72	-88.9018						-88.6548	-88.9018	-0.247
23.163	-89.654	-88.632	-89.602	-88.778	-89.884	-89.31						-89.032	-89.31	-0.278
23.193	-88.884	-87.973	-88.458	-89.224	-88.953	-88.6984						-89.3782	-88.6984	0.6798
23.224	-89.362	-89.534	-89.126	-89.415	-89.474	-89.3822						-89.0904	-89.3822	-0.2918
23.254	-89.483	-88.611	-90.227	-90.52	-88.513	-89.4708						-89.0838	-89.4708	-0.387
23.285	-89.062	-88.004	-90.235	-90.139	-88.772	-89.2424						-87.8138	-89.2424	-1.4286
23.315	-88.113	-88.344	-88.528	-88.577	-88.641	-88.4406						-86.5102	-88.4406	-1.9304
23.346	-88.211	-88.59	-88.475	-89.078	-89.369	-88.7446						-87.679	-88.7446	-1.0656
23.376	-88.174	-88.88	-88.556	-89.94	-88.534	-88.8168						-88.6238	-88.8168	-0.193
23.407	-87.918	-89.504	-88.612	-88.882	-88.688	-88.7208						-88.6814	-88.7208	-0.0394
23.438	-88.973	-89.605	-88.974	-87.898	-88.167	-88.7234						-88.3586	-88.7234	-0.3648
23.468	-90.412	-89.047	-87.938	-88.669	-87.793	-88.7718						-88.1404	-88.7718	-0.6314
23.499	-89.454	-89.004	-87.569	-88.377	-88.427	-88.5662						-88.631	-88.5662	0.0648
23.529	-89.745	-85.523	-85.773	-88.209	-88.295	-87.509						-88.9318	-87.509	1.4228
23.56	-89.911	-86.393	-87.256	-88.625	-88.611	-88.1592						-88.9246	-88.1592	0.7654
23.59	-89.085	-89.516	-88.694	-89.221	-88.344	-88.972						-88.2692	-88.972	-0.7028
23.621	-89.073	-88.096	-89.351	-89.21	-89.58	-89.062						-88.5794	-89.062	-0.4826
23.651	-89.954	-89.408	-90.109	-89.224	-88.613	-89.4616						-89.088	-89.4616	-0.3736
23.682	-89.882	-88.801	-89.211	-88.775	-89.058	-89.1454						-89.8732	-89.1454	0.7278
23.712	-89.264	-88.681	-88.173	-89.038	-89.333	-88.8978						-89.0678	-88.8978	0.17
23.743	-89.101	-88.766	-88.624	-88.026	-88.597	-88.6228						-88.4574	-88.6228	-0.1654
23.773	-88.839	-88.589	-88.934	-88.758	-88.796	-88.7832						-89.0536	-88.7832	0.2704
23.804	-87.46	-88.961	-89.708	-89.512	-88.301	-88.7884						-89.8518	-88.7884	1.0634
23.834	-88.79	-88.123	-88.255	-88.264	-89.134	-88.5132						-88.9616	-88.5132	0.4484
23.865	-88.083	-89.545	-87.733	-88.941	-89.092	-88.6788						-88.9184	-88.6788	0.2396
23.895	-88.487	-91.387	-88.146	-90.77	-89.5	-89.658						-88.9068	-89.658	-0.7512
23.926	-87.672	-90.741	-88.486	-90.722	-90.258	-89.5758						-88.878	-89.5758	-0.6978
23.956	-89.061	-89.244	-89.736	-88.791	-90.368	-89.44						-88.9404	-89.44	-0.4996
23.987	-89.329	-89.321	-90.455	-88.259	-88.6	-89.1928						-88.947	-89.1928	-0.2458
24.017	-89.363	-89.124	-89.373	-87.389	-87.137	-88.4772						-88.71	-88.4772	0.2328
24.048	-88.798	-89.237	-88.985	-88.082	-88.226	-88.6656						-89.0002	-88.6656	0.3346
24.078	-87.774	-90.12	-89.015	-89.879	-88.711	-89.0998						-88.838	-89.0998	-0.2618
24.109	-88.223	-89.381	-89.259	-89.557	-89.373	-89.1586						-88.3992	-89.1586	-0.7594
24.139	-89.327	-89.561	-90.142	-89.987	-89.277	-89.6588						-88.8146	-89.6588	-0.8442
24.17	-89.893	-89.054	-88.873	-89.596	-89.055	-89.2942						-89.1968	-89.2942	-0.0974
24.2	-89.083	-88.808	-88.917	-89.547	-89.339	-89.1388						-89.5406	-89.1388	0.4018
24.231	-88.658	-88.049	-89.249	-88.268	-89.044	-88.6536						-89.1302	-88.6536	0.4766
24.261	-88.376	-88.666	-88.073	-88.16	-89.061	-88.4672						-88.8492	-88.4672	0.382
24.292	-89.11	-89.222	-87.449	-88.693	-89.943	-88.8834						-88.8694	-88.8834	-0.014
24.323	-88.523	-89.196	-88.233	-87.777	-89.291	-88.604						-89.1126	-88.604	0.5086
24.353	-88.402	-89.881	-89.073	-89.109	-88.789	-89.0508						-89.3126	-89.0508	0.2618
24.384	-88.64	-89.228	-88.258	-89.968	-89.212	-89.0612						-89.7382	-89.0612	0.677
24.414	-89.217	-88.96	-87.845	-90.585	-88.998	-89.121						-88.9404	-89.121	-0.1806
24.445	-89.47	-88.549	-88.151	-88.764	-88.108	-88.6084						-88.9266	-88.6084	0.3182
24.475	-88.513	-89.059	-88.527	-87.925	-88.727	-88.5502						-89.0118	-88.5502	0.4616
24.506	-88.673	-89.638	-88.155	-87.957	-89.757	-88.836						-88.6546	-88.836	-0.1814
24.536	-89.464	-90.389	-88.204	-88.265	-89.517	-89.1678						-88.8898	-89.1678	-0.278
24.567	-89.739	-90.7	-89.247	-88.612	-89.909	-89.6414						-89.4694	-89.6414	-0.172
24.597	-89.37	-90.001	-88.343	-88.673	-88.786	-89.0346						-89.2532	-89.0346	0.2186
24.628	-88.64	-89.125	-88.127	-89.68	-89.831	-89.0806						-89.2856	-89.0806	0.205
24.658	-88.236	-89.538	-88.125	-89.824	-89.69	-89.0826						-88.7902	-89.0826	-0.2924
24.689	-89.406	-88.2	-87.374	-89.434	-88.467	-88.5762						-88.8942	-88.5762	0.318
24.719	-89.159	-89.082	-88.645	-90.254	-88.412	-89.1104						-88.6814	-89.1104	-0.429
24.75	-88.979	-89.807	-88.55	-90.048	-88.491	-89.175						-88.817	-89.175	-0.358
24.78	-89.637	-89.426	-87.892	-89.302	-89.172	-89.0858						-88.7014	-89.0858	-0.3844
24.811	-90.055	-89.18	-88.642	-89.352	-88.187	-89.0832						-88.6798	-89.0832	-0.4034
24.841	-88.882	-89.403	-88.87	-88.892	-87.974	-88.8042						-88.836	-88.8042	0.0318
24.872	-89.526	-89.576	-88.162	-89.354	-88.906	-89.1048						-88.9196	-89.1048	-0.1852
24.902	-88.86	-90.169	-88.694	-88.651	-89.663	-89.2074						-88.9746	-89.2074	-0.2328
24.933	-89.68	-89.196	-89.284	-88.38	-89.666	-89.2412						-88.8134	-89.2412	-0.4278
24.963	-89.201	-89.164	-88.618	-90.051	-89.593	-89.3254						-89.1428	-89.3254	-0.1826
24.994	-88.279	-90.078	-88.352	-90.425	-89.696	-89.366						-88.9428	-89.366	-0.4232
25.024	-89.759	-89.844	-88.759	-89.697	-87.753	-89.1624						-88.4998	-89.1624	-0.6626
25.055	-90.678	-88.904	-89.079	-88.999	-87.816	-89.0952						-89.1846	-89.0952	0.0894
25.085	-90.201	-89.625	-89.107	-90.016	-89.044	-89.5986						-88.849	-89.5986	-0.7496
25.116	-89.519	-90.428	-88.551	-89.791	-90.134	-89.6846						-89.2018	-89.6846	-0.4828
25.146	-89.084	-90.546	-88.331	-88.493	-89.203	-89.1314						-89.3348	-89.1314	0.2034
25.177	-88.758	-89.576	-89.588	-88.426	-88.576	-88.9848						-89.326	-88.9848	0.3412
25.208	-89.402	-88.581	-89.216	-87.942	-88.422	-88.7126						-88.7658	-88.7126	0.0532
25.238	-88.415	-90.666	-89.347	-89.031	-89.177	-89.3272						-88.8092	-89.3272	-0.518
25.269	-87.988	-90.168	-88.802	-89.183	-89.491	-89.1264						-89.5698	-89.1264	0.4434
25.299	-89.788	-88.557	-87.873	-87.768	-89.591	-88.7154						-89.4962	-88.7154	0.7808
25.33	-89.81	-89.813	-87.846	-87.741	-89.896	-89.0212						-89.2366	-89.0212	0.2154
25.36	-89.328	-89.384	-89.623	-89.272	-89.752	-89.4718						-89.337	-89.4718	-0.1348
25.391	-89.69	-88.859	-90.257	-89.396	-90.38	-89.7164						-89.2226	-89.7164	-0.4938
25.421	-89.199	-88.922	-89.741	-89.316	-89.128	-89.2612						-89.5274	-89.2612	0.2662
25.452	-89.506	-89.552	-89.312	-89.344	-89.471	-89.437						-89.4054	-89.437	-0.0316
25.482	-89.811	-89.409	-89.182	-88.752	-89.598	-89.3504						-89.1624	-89.3504	-0.188
25.513	-90.837	-89.226	-88.93	-89.995	-88.572	-89.512						-89.2498	-89.512	-0.2622
25.543	-90.71	-88.606	-89.285	-89.349	-88.168	-89.2236						-88.605	-89.2236	-0.6186
25.574	-88.414	-88.374	-88.969	-89.562	-89.387	-88.9412						-88.872	-88.9412	-0.0692
25.604	-88.197	-88.155	-88.994	-90.457	-89.204	-89.0014						-89.2582	-89.0014	0.2568
25.635	-89.293	-88.692	-88.967	-89.775	-90.169	-89.3792						-88.965	-89.3792	-0.4142
25.665	-88.584	-89.282	-90.229	-90.103	-88.452	-89.33						-89.005	-89.33	-0.325
25.696	-89.045	-88.477	-91.959	-89.743	-88.783	-89.6014						-89.8348	-89.6014	0.2334
25.726	-89.243	-89.316	-90.167	-90.212	-88.616	-89.5108						-89.6138	-89.5108	0.103
25.757	-88.215	-91.055	-88.499	-89.628	-88.471	-89.1736						-88.942	-89.1736	-0.2316
25.787	-87.968	-89.33	-88.872	-90.081	-88.386	-88.9274						-89.4602	-88.9274	0.5328
25.818	-89.158	-88.355	-88.707	-90.065	-88.413	-88.9396						-89.6548	-88.9396	0.7152
25.848	-88.971	-88.57	-88.623	-88.967	-88.093	-88.6448						-88.9534	-88.6448	0.3086
25.879	-87.967	-89.253	-89.234	-88.478	-89.068	-88.8						-89.2106	-88.8	0.4106
25.909	-88.135	-89.174	-90.379	-87.862	-89.476	-89.0052						-88.9568	-89.0052	-0.0484
25.94	-88.671	-89.881	-90.13	-89.577	-89.373	-89.5264						-89.071	-89.5264	-0.4554
25.97	-88.771	-89.421	-88.899	-89.491	-89.098	-89.136						-89.5116	-89.136	0.3756
26.001	-89.564	-87.732	-88.05	-89.23	-90.045	-88.9242						-89.4474	-88.9242	0.5232
26.031	-89.045	-87.621	-89.426	-88.675	-89.067	-88.7668						-89.6468	-88.7668	0.88
26.062	-88.508	-89.628	-90.658	-88.692	-89.515	-89.4002						-89.9748	-89.4002	0.5746
26.093	-89.425	-88.707	-89.293	-88.403	-89.567	-89.079						-89.8432	-89.079	0.7642
26.123	-89.047	-88.953	-88.725	-89.569	-89.276	-89.114						-89.2134	-89.114	0.0994
26.154	-89.708	-89.793	-89.466	-89.059	-89.278	-89.4608						-89.091	-89.4608	-0.3698
26.184	-89.536	-89.232	-89.51	-88.449	-90.841	-89.5136						-89.3882	-89.5136	-0.1254
26.215	-87.617	-89.22	-88.695	-88.824	-91.152	-89.1016						-89.082	-89.1016	-0.0196
26.245	-87.132	-90.143	-89.669	-89.063	-90.86	-89.3734						-88.9262	-89.3734	-0.4472
26.276	-88.03	-89.635	-88.742	-89.557	-90.671	-89.327						-89.4528	-89.327	0.1258
26.306	-88.936	-88.855	-88.071	-88.939	-89.519	-88.864						-89.3732	-88.864	0.5092
26.337	-88.57	-89.528	-88.914	-89.653	-88.34	-89.001						-88.9422	-89.001	-0.0588
26.367	-90.081	-89.489	-88.67	-90.044	-88.838	-89.4244						-88.8408	-89.4244	-0.5836
26.398	-89.281	-89.389	-88.115	-89.496	-89.065	-89.0692						-88.936	-89.0692	-0.1332
26.428	-89.515	-89.639	-89.121	-89.428	-87.933	-89.1272						-89.1524	-89.1272	0.0252
26.459	-89.598	-89.735	-90.287	-90.281	-88.438	-89.6678						-89.2188	-89.6678	-0.449
26.489	-90.299	-90.937	-89.578	-89.471	-88.856	-89.8282						-89.322	-89.8282	-0.5062
26.52	-90.259	-90.035	-88.55	-88.696	-89.866	-89.4812						-88.8538	-89.4812	-0.6274
26.55	-90.804	-89.555	-89.182	-89.695	-89.602	-89.7676						-88.7928	-89.7676	-0.9748
26.581	-90.396	-90.588	-89.87	-89.803	-88.701	-89.8716						-89.9616	-89.8716	0.09
26.611	-89.491	-89.267	-88.097	-88.797	-88.567	-88.8438						-89.6692	-88.8438	0.8254
26.642	-90.314	-89.19	-88.33	-88.63	-88.071	-88.907						-89.5112	-88.907	0.6042
26.672	-88.977	-88.917	-88.022	-89.642	-89.1	-88.9316						-89.5074	-88.9316	0.5758
26.703	-88.861	-88.867	-88.159	-89.221	-89.583	-88.9382						-89.318	-88.9382	0.3798
26.733	-89.957	-88.959	-87.897	-89.16	-88.512	-88.897						-89.4876	-88.897	0.5906
26.764	-90.456	-89.919	-87.993	-89.126	-87.963	-89.0914						-89.7784	-89.0914	0.687
26.794	-90.937	-89.802	-88.82	-89.885	-88.512	-89.5912						-89.6394	-89.5912	0.0482
26.825	-89.187	-89.919	-89.02	-89.976	-90.018	-89.624						-89.0152	-89.624	-0.6088
26.855	-89.56	-88.771	-88.98	-88.784	-90	-89.219						-89.0898	-89.219	-0.1292
26.886	-90.534	-89.441	-90.1	-89.453	-90.217	-89.949						-89.2714	-89.949	-0.6776
26.917	-90.104	-89.357	-89.117	-90.27	-88.925	-89.5546						-89.3462	-89.5546	-0.2084
26.947	-89.68	-89.506	-89.527	-88.785	-88.199	-89.1394						-89.161	-89.1394	0.0216
26.978	-89.289	-90.669	-90.28	-88.62	-89.755	-89.7226						-89.2718	-89.7226	-0.4508
27.008	-89.413	-90.345	-89.609	-90.461	-91.016	-90.1688						-88.9242	-90.1688	-1.2446
27.039	-88.91	-89.797	-87.966	-90.851	-90.627	-89.6302						-89.3048	-89.6302	-0.3254
27.069	-89.589	-89.585	-89.284	-89.888	-89.642	-89.5976						-89.7772	-89.5976	0.1796
27.1	-89.859	-88.971	-90.007	-88.42	-89.644	-89.3802						-89.4664	-89.3802	0.0862
27.13	-89.766	-89.143	-90.424	-88.639	-90.388	-89.672						-89.1382	-89.672	-0.5338
27.161	-90.842	-88.688	-89.736	-88.339	-90.093	-89.5396						-89.3888	-89.5396	-0.1508
27.191	-90.766	-88.644	-90.243	-87.39	-90.474	-89.5034						-88.8812	-89.5034	-0.6222
27.222	-89.754	-88.932	-89.353	-87.259	-89.057	-88.871						-88.8482	-88.871	-0.0228
27.252	-88.979	-89.581	-90.337	-89.108	-88.657	-89.3324						-89.2058	-89.3324	-0.1266
27.283	-88.69	-90.525	-91.811	-89.274	-88.834	-89.8268						-89.1344	-89.8268	-0.6924
27.313	-88.862	-90.211	-90.204	-89.02	-88.915	-89.4424						-89.1572	-89.4424	-0.2852
27.344	-89.958	-89.684	-88.787	-89.581	-89.647	-89.5314						-89.3852	-89.5314	-0.1462
27.374	-90.469	-91.26	-88.952	-90.061	-91.198	-90.388						-89.737	-90.388	-0.651
27.405	-91.194	-92.313	-89.795	-89.36	-90.751	-90.6826						-89.7788	-90.6826	-0.9038
27.435	-89.646	-90.011	-89.88	-88.683	-89.703	-89.5846						-89.1812	-89.5846	-0.4034
27.466	-89.808	-88.997	-88.121	-88.411	-89.26	-88.9194						-89.252	-88.9194	0.3326
27.496	-90.247	-88.643	-88.746	-89.024	-88.652	-89.0624						-89.7638	-89.0624	0.7014
27.527	-89.256	-89.25	-89.543	-89.695	-89.204	-89.3896						-90.4172	-89.3896	1.0276
27.557	-90.113	-91.385	-89.909	-90.224	-89.747	-90.2756						-90.2484	-90.2756	-0.0272
27.588	-89.523	-91.816	-88.832	-89.992	-90.337	-90.1						-88.9678	-90.1	-1.1322
27.618	-89.684	-89.376	-89.702	-90.187	-91.43	-90.0758						-89.3892	-90.0758	-0.6866
27.649	-90.347	-89.495	-89.867	-90.973	-90.278	-90.192						-89.5712	-90.192	-0.6208
27.679	-90.307	-88.455	-89.825	-88.379	-89.034	-89.2						-89.53	-89.2	0.33
27.71	-89.505	-89.225	-91.23	-88.647	-88.646	-89.4506						-89.6188	-89.4506	0.1682
27.74	-88.769	-89.26	-91.458	-89.113	-89.724	-89.6648						-89.5352	-89.6648	-0.1296
27.771	-89.021	-89.069	-90.94	-89.348	-89.137	-89.503						-89.6874	-89.503	0.1844
27.802	-89.435	-90.579	-90.237	-89.067	-89.748	-89.8132						-89.8116	-89.8132	-0.0016
27.832	-89.477	-89.99	-89.966	-88.971	-90.161	-89.713						-89.8228	-89.713	0.1098
27.863	-89.312	-89.572	-90.161	-89.675	-89.785	-89.701						-89.335	-89.701	-0.366
27.893	-91.308	-89.413	-89.265	-90.378	-89.251	-89.923						-89.4302	-89.923	-0.4928
27.924	-89.526	-88.844	-90.229	-89.398	-89.989	-89.5972						-89.786	-89.5972	0.1888
27.954	-89.289	-88.359	-90.033	-89.432	-90.673	-89.5572						-89.6842	-89.5572	0.127
27.985	-90.206	-91.037	-89.683	-91.179	-90.762	-90.5734						-89.8916	-90.5734	-0.6818
28.015	-91.011	-90.859	-88.152	-89.926	-90.208	-90.0312						-89.257	-90.0312	-0.7742
28.046	-91.159	-89.847	-88.91	-89.096	-90.014	-89.8052						-89.285	-89.8052	-0.5202
28.076	-89.678	-89.856	-89.563	-89.21	-89.337	-89.5288						-89.4244	-89.5288	-0.1044
28.107	-89.739	-89.871	-88.903	-90.242	-88.714	-89.4938						-90.2556	-89.4938	0.7618
28.137	-91.564	-89.904	-89.474	-89.334	-88.939	-89.843						-90.6998	-89.843	0.8568
28.168	-90.839	-89.568	-89.937	-90.429	-89.067	-89.968						-89.5548	-89.968	-0.4132
28.198	-90.412	-88.886	-89.386	-89.785	-89.297	-89.5532						-89.045	-89.5532	-0.5082
28.229	-89.173	-89.578	-90.554	-89.676	-89.26	-89.6482						-89.5296	-89.6482	-0.1186
28.259	-89.025	-90.33	-89.809	-88.842	-87.921	-89.1854						-89.2712	-89.1854	0.0858
28.29	-89.141	-89.337	-91.099	-89.065	-88.802	-89.4888						-89.415	-89.4888	-0.0738
28.32	-89.692	-88.542	-91.041	-89.752	-90.089	-89.8232						-88.9498	-89.8232	-0.8734
28.351	-90.46	-88.98	-90.678	-88.455	-90.301	-89.7748						-89.4618	-89.7748	-0.313
28.381	-89.494	-89.64	-90.325	-88.529	-90.493	-89.6962						-90.3176	-89.6962	0.6214
28.412	-89.527	-90.533	-89.043	-89.519	-89.5	-89.6244						-89.3272	-89.6244	-0.2972
28.442	-89.621	-89.713	-89.323	-89.974	-89.41	-89.6082						-89.5716	-89.6082	-0.0366
28.473	-89.991	-88.456	-89.229	-90.309	-89.163	-89.4296						-90.0894	-89.4296	0.6598
28.503	-90.266	-88.142	-89.488	-90.024	-89.17	-89.418						-89.9824	-89.418	0.5644
28.534	-89.085	-88.46	-90.19	-89.635	-89.993	-89.4726						-89.8238	-89.4726	0.3512
28.564	-89.8	-89.362	-89.579	-89.406	-88.818	-89.393						-89.3338	-89.393	-0.0592
28.595	-90.414	-89.885	-88.472	-89.658	-89.551	-89.596						-90.3972	-89.596	0.8012
28.625	-88.774	-90.338	-88.859	-89.933	-89.798	-89.5404						-90.794	-89.5404	1.2536
28.656	-90.372	-89.657	-88.827	-90.455	-91.747	-90.2116						-90.1422	-90.2116	-0.0694
28.687	-91.144	-90.501	-89.172	-89.914	-89.901	-90.1264						-89.779	-90.1264	-0.3474
28.717	-90.271	-90.139	-89.433	-88.698	-87.542	-89.2166						-89.3604	-89.2166	0.1438
28.748	-90.762	-90.162	-89.297	-87.957	-88.658	-89.3672						-90.0276	-89.3672	0.6604
28.778	-90.106	-91.24	-89.62	-89.189	-89.676	-89.9662						-89.9492	-89.9662	-0.017
28.809	-88.845	-90.437	-90.117	-89.146	-90.421	-89.7932						-89.8292	-89.7932	0.036
28.839	-89.66	-89.184	-89.855	-90.062	-91.386	-90.0294						-89.897	-90.0294	-0.1324
28.87	-90.929	-89.387	-88.748	-90.857	-89.347	-89.8536						-89.93	-89.8536	0.0764
28.9	-90.855	-90.505	-89.338	-89.537	-89.413	-89.9296						-90.158	-89.9296	0.2284
28.931	-89.144	-88.794	-90.128	-88.82	-90.533	-89.4838						-89.7788	-89.4838	0.295
28.961	-88.582	-88.788	-90.676	-88.949	-89.649	-89.3288						-89.5354	-89.3288	0.2066
28.992	-89.417	-89.034	-91.284	-88.967	-88.899	-89.5202						-90.2166	-89.5202	0.6964
29.022	-90.231	-89.221	-90.851	-89.33	-88.879	-89.7024						-89.8606	-89.7024	0.1582
29.053	-90.85	-89.801	-89.134	-90.19	-89.635	-89.922						-89.4516	-89.922	-0.4704
29.083	-90.661	-90.075	-89.287	-91.122	-89.064	-90.0418						-89.5892	-90.0418	-0.4526
29.114	-90.084	-90.016	-88.621	-89.901	-88.531	-89.4306						-90.1256	-89.4306	0.695
29.144	-89.827	-88.963	-88.496	-90.298	-88.729	-89.2626						-89.9736	-89.2626	0.711
29.175	-89.474	-88.153	-90.117	-90.213	-89.521	-89.4956						-89.97	-89.4956	0.4744
29.205	-88.674	-89.275	-89.608	-87.794	-90.539	-89.178						-90.2508	-89.178	1.0728
29.236	-88.725	-90.088	-89.404	-88.753	-89.814	-89.3568						-90.2572	-89.3568	0.9004
29.266	-90.336	-89.531	-90.044	-89.778	-90.553	-90.0484						-90.2596	-90.0484	0.2112
29.297	-90.319	-89.145	-90.157	-89.32	-91.169	-90.022						-90.0784	-90.022	0.0564
29.327	-90.361	-89.136	-88.6	-88.641	-91.559	-89.6594						-89.9182	-89.6594	0.2588
29.358	-91.818	-89.355	-89.304	-90.234	-89.779	-90.098						-89.372	-90.098	-0.726
29.388	-91.209	-90.617	-89.245	-89.482	-89.68	-90.0466						-89.415	-90.0466	-0.6316
29.419	-89.164	-91.16	-89.535	-88.08	-89.597	-89.5072						-89.5888	-89.5072	0.0816
29.449	-88.628	-89.9	-89.517	-88.425	-89.131	-89.1202						-89.1348	-89.1202	0.0146
29.48	-86.978	-89.13	-89.224	-89.185	-89.842	-88.8718						-89.1326	-88.8718	0.2608
29.51	-86.944	-89.283	-90.325	-90.592	-89.297	-89.2882						-89.981	-89.2882	0.6928
29.541	-88.313	-88.608	-90.247	-91.245	-89.249	-89.5324						-89.9546	-89.5324	0.4222
29.572	-87.342	-88.686	-90.045	-88.482	-90.274	-88.9658						-89.7292	-88.9658	0.7634
29.602	-87.748	-89.887	-90.979	-89.14	-90.261	-89.603						-90.4428	-89.603	0.8398
29.633	-89.74	-89.757	-89.322	-90.452	-90.492	-89.9526						-90.501	-89.9526	0.5484
29.663	-87.904	-91.167	-89.906	-89.792	-90.387	-89.8312						-90.1548	-89.8312	0.3236
29.694	-87.627	-91.987	-90.329	-89.117	-90.13	-89.838						-89.331	-89.838	-0.507
29.724	-89.665	-90.224	-89.729	-88.389	-90.259	-89.6532						-89.6746	-89.6532	0.0214
29.755	-89.591	-89.883	-90.465	-89.909	-89.491	-89.8678						-90.3508	-89.8678	0.483
29.785	-88.665	-89.942	-89.661	-89.704	-88.983	-89.391						-89.9694	-89.391	0.5784
29.816	-89.314	-88.367	-89.539	-90.724	-90.319	-89.6526						-90.3332	-89.6526	0.6806
29.846	-90.801	-88.825	-88.506	-90.771	-90.988	-89.9782						-90.9232	-89.9782	0.945
29.877	-89.583	-89.558	-89.061	-90.616	-89.77	-89.7176						-90.5258	-89.7176	0.8082
29.907	-88.553	-89.555	-89.662	-89.676	-88.787	-89.2466						-89.7314	-89.2466	0.4848
29.938	-88.193	-89.111	-89.688	-90.065	-89.429	-89.2972						-90.2318	-89.2972	0.9346
29.968	-88.407	-88.711	-89.863	-91.008	-90.445	-89.6868						-90.3686	-89.6868	0.6818
29.999	-88.628	-89.482	-91.127	-90.278	-91.094	-90.1218						-90.09	-90.1218	-0.0318
30.029	-88.916	-90.178	-90.194	-89.226	-90.468	-89.7964						-90.534	-89.7964	0.7376
30.06	-89.965	-90.637	-89.248	-88.771	-89.911	-89.7064						-90.1078	-89.7064	0.4014
30.09	-91.336	-89.602	-90.007	-89.647	-91.428	-90.404						-89.7958	-90.404	-0.6082
30.121	-91.849	-89.825	-90.057	-89.588	-91.055	-90.4748						-89.647	-90.4748	-0.8278
30.151	-88.918	-90.157	-89.571	-90.202	-89.812	-89.732						-89.677	-89.732	-0.055
30.182	-89.144	-89.91	-88.838	-89.984	-90.596	-89.6944						-89.6814	-89.6944	-0.013
30.212	-90.518	-90.389	-89.837	-90.541	-90.012	-90.2594						-89.8766	-90.2594	-0.3828
30.243	-90.069	-89.56	-90.972	-90.652	-89.741	-90.1988						-89.9844	-90.1988	-0.2144
30.273	-90.284	-89.351	-90.478	-90.622	-89.518	-90.0506						-90.3542	-90.0506	0.3036
30.304	-90.35	-89.187	-90.016	-89.391	-90.871	-89.963						-90.2756	-89.963	0.3126
30.334	-91.226	-89.982	-90.878	-89.86	-90.858	-90.5608						-90.1106	-90.5608	-0.4502
30.365	-91.246	-89.086	-90.011	-90.19	-90.322	-90.171						-90.2258	-90.171	0.0548
30.396	-90.236	-90.655	-89.103	-89.969	-90.044	-90.0014						-90.0034	-90.0014	0.002
30.426	-89.633	-91.74	-88.632	-90.055	-89.37	-89.886						-90.3634	-89.886	0.4774
30.457	-89.163	-90.292	-90.137	-91.42	-89.516	-90.1056						-90.4798	-90.1056	0.3742
30.487	-88.635	-89.882	-90.727	-91.318	-91.243	-90.361						-90.6692	-90.361	0.3082
30.518	-89.798	-89.477	-90.033	-89.893	-90.457	-89.9316						-90.1496	-89.9316	0.218
30.548	-90.726	-89.935	-88.889	-89.249	-90.066	-89.773						-89.9002	-89.773	0.1272
30.579	-90.038	-90.246	-89.285	-89.539	-90.986	-90.0188						-89.9254	-90.0188	-0.0934
30.609	-91.026	-89.96	-90.081	-89.933	-90.138	-90.2276						-89.983	-90.2276	-0.2446
30.64	-90.754	-89.861	-89.873	-90.235	-90.31	-90.2066						-90.5318	-90.2066	0.3252
30.67	-90.428	-89.175	-90.443	-91.29	-90.511	-90.3694						-90.0312	-90.3694	-0.3382
30.701	-90.914	-90.719	-89.779	-90.449	-90.389	-90.45						-89.9454	-90.45	-0.5046
30.731	-91.861	-90.374	-88.491	-90.212	-90.879	-90.3634						-89.9062	-90.3634	-0.4572
30.762	-91.555	-91.037	-88.903	-89.584	-91.032	-90.4222						-89.7702	-90.4222	-0.652
30.792	-91.823	-90.809	-89.457	-89.127	-90.21	-90.2852						-90.455	-90.2852	0.1698
30.823	-90.471	-91.566	-89.904	-89.184	-90.099	-90.2448						-90.8108	-90.2448	0.566
30.853	-90.322	-90.132	-90.808	-88.638	-89.64	-89.908						-90.3514	-89.908	0.4434
30.884	-90.014	-90.235	-91.364	-89.871	-89.115	-90.1198						-90.0476	-90.1198	-0.0722
30.914	-91.011	-90.871	-90.482	-92.505	-90.079	-90.9896						-89.9604	-90.9896	-1.0292
30.945	-91.262	-90.75	-90.607	-91.042	-90.634	-90.859						-89.6688	-90.859	-1.1902
30.975	-90.677	-89.506	-92.22	-90.341	-90	-90.5488						-89.7832	-90.5488	-0.7656
31.006	-90.194	-89.144	-90.726	-89.006	-91.875	-90.189						-90.2138	-90.189	0.0248
31.036	-90.388	-89.259	-90.95	-90.006	-90.272	-90.175						-90.2352	-90.175	0.0602
31.067	-90.291	-89.266	-90.168	-90.644	-90.386	-90.151						-90.3432	-90.151	0.1922
31.097	-89.249	-90.034	-90.126	-91.01	-89.956	-90.075						-90.8182	-90.075	0.7432
31.128	-89.202	-90.887	-90.512	-90.366	-89.251	-90.0436						-90.486	-90.0436	0.4424
31.158	-89.533	-91.506	-89.763	-90.233	-89.629	-90.1328						-90.6228	-90.1328	0.49
31.189	-90.39	-91.173	-89.635	-88.935	-89.769	-89.9804						-90.8616	-89.9804	0.8812
31.219	-90.978	-89.528	-90.616	-90.381	-90.46	-90.3926						-90.0936	-90.3926	-0.299
31.25	-89.788	-90.429	-90.108	-89.981	-89.886	-90.0384						-90.1232	-90.0384	0.0848
31.281	-90.026	-90.216	-89.389	-89.888	-88.746	-89.653						-90.3608	-89.653	0.7078
31.311	-90.605	-89.255	-89.275	-90.687	-89.628	-89.89						-90.1518	-89.89	0.2618
31.342	-89.871	-89.717	-89.937	-90.615	-89.91	-90.01						-90.3902	-90.01	0.3802
31.372	-89.621	-89.425	-90.315	-89.674	-89.539	-89.7148						-90.2872	-89.7148	0.5724
31.403	-89.766	-90.072	-89.495	-89.741	-90.234	-89.8616						-90.681	-89.8616	0.8194
31.433	-90.074	-89.522	-89.13	-90.142	-90.032	-89.78						-90.627	-89.78	0.847
31.464	-89.834	-90.058	-89.779	-89.89	-89.845	-89.8812						-90.3836	-89.8812	0.5024
31.494	-89.878	-90.394	-90.103	-90.481	-89.882	-90.1476						-89.9832	-90.1476	-0.1644
31.525	-91.148	-89.842	-91.261	-89.653	-89.363	-90.2534						-90.1194	-90.2534	-0.134
31.555	-91.328	-89.293	-90.526	-89.713	-90.167	-90.2054						-89.9202	-90.2054	-0.2852
31.586	-91.552	-89.296	-89.945	-89.308	-91.415	-90.3032						-89.805	-90.3032	-0.4982
31.616	-90.623	-89.136	-89.911	-89.77	-91.431	-90.1742						-90.0866	-90.1742	-0.0876
31.647	-89.736	-90.684	-90.558	-89.637	-91.2	-90.363						-90.172	-90.363	-0.191
31.677	-90.271	-90.76	-92.401	-88.67	-89.92	-90.4044						-90.413	-90.4044	0.0086
31.708	-90.749	-89.915	-91.148	-89.758	-90.509	-90.4158						-90.2934	-90.4158	-0.1224
31.738	-90.471	-90.439	-89.979	-90.469	-89.885	-90.2486						-90.0112	-90.2486	-0.2374
31.769	-90.275	-89.271	-89.568	-91.738	-89.013	-89.973						-90.626	-89.973	0.653
31.799	-90.731	-90.096	-89.532	-90.848	-90.912	-90.4238						-91.048	-90.4238	0.6242
31.83	-90.557	-89.264	-90.065	-88.777	-89.397	-89.612						-90.678	-89.612	1.066
31.86	-90.569	-90.389	-88.467	-88.945	-89.89	-89.652						-90.079	-89.652	0.427
31.891	-91.56	-90.572	-89.603	-89.968	-89.667	-90.274						-90.0866	-90.274	-0.1874
31.921	-90.46	-88.85	-91	-91.719	-90.472	-90.5002						-89.9244	-90.5002	-0.5758
31.952	-89.967	-90.189	-91.771	-91.02	-90.18	-90.6254						-90.1522	-90.6254	-0.4732
31.982	-89.98	-90.273	-90.987	-91.141	-90.243	-90.5248						-89.7996	-90.5248	-0.7252
32.013	-89.602	-90.282	-90.086	-91.549	-90.201	-90.344						-90.4912	-90.344	0.1472
32.043	-89.441	-91.101	-90.259	-90.255	-90.305	-90.2722						-90.7252	-90.2722	0.453
32.074	-89.046	-91.301	-89.895	-90.256	-90.183	-90.1362						-90.5234	-90.1362	0.3872
32.104	-90.056	-90.096	-89.288	-89.984	-92.129	-90.3106						-90.1572	-90.3106	-0.1534
32.135	-89.664	-90.67	-90.194	-90.113	-91.373	-90.4028						-90.6718	-90.4028	0.269
32.166	-89.977	-92.125	-90.139	-90.535	-90.341	-90.6234						-90.4216	-90.6234	-0.2018
32.196	-91.007	-90.033	-91.491	-90.46	-89.927	-90.5836						-90.3602	-90.5836	-0.2234
32.227	-89.538	-89.833	-91.44	-90.093	-90.279	-90.2366						-90.6032	-90.2366	0.3666
32.257	-90.023	-89.179	-89.774	-90.57	-90.318	-89.9728						-90.7432	-89.9728	0.7704
32.288	-90.844	-89.724	-90.531	-91.176	-91.043	-90.6636						-90.3218	-90.6636	-0.3418
32.318	-90.387	-90.874	-90.585	-89.187	-90.092	-90.225						-90.2122	-90.225	-0.0128
32.349	-89.915	-92.157	-90.628	-88.724	-90.111	-90.307						-90.4324	-90.307	0.1254
32.379	-90.899	-90.57	-92.539	-90.422	-90.695	-91.025						-89.8876	-91.025	-1.1374
32.41	-91.91	-89.276	-92.066	-91.314	-90.922	-91.0976						-89.736	-91.0976	-1.3616
32.44	-90.122	-89.781	-91.719	-89.286	-90.781	-90.3378						-90.1652	-90.3378	-0.1726
32.471	-90.42	-90.264	-90.395	-90.222	-90.632	-90.3866						-90.3714	-90.3866	-0.0152
32.501	-91.359	-91.066	-90.981	-91.009	-90.946	-91.0722						-90.3176	-91.0722	-0.7546
32.532	-90.466	-90.987	-89.678	-90.709	-91.046	-90.5772						-90.57	-90.5772	-0.0072
32.562	-90.266	-90.835	-89.622	-90.921	-90.303	-90.3894						-90.327	-90.3894	-0.0624
32.593	-91.171	-91.142	-89.92	-90.081	-90.061	-90.475						-89.8158	-90.475	-0.6592
32.623	-92.018	-90.867	-89.74	-89.748	-90.425	-90.5596						-90.3532	-90.5596	-0.2064
32.654	-91.278	-89.4	-89.475	-90.273	-90.637	-90.2126						-90.176	-90.2126	-0.0366
32.684	-91.275	-89	-89.647	-90.939	-90.215	-90.2152						-90.3594	-90.2152	0.1442
32.715	-91.455	-89.019	-90.221	-89.631	-91.086	-90.2824						-90.4884	-90.2824	0.206
32.745	-90.138	-90.839	-91.591	-90.82	-91.009	-90.8794						-90.4426	-90.8794	-0.4368
32.776	-90.33	-89.66	-91.579	-90.373	-91.252	-90.6388						-90.8828	-90.6388	0.244
32.806	-90.214	-89.42	-91.013	-89.865	-91.446	-90.3916						-90.83	-90.3916	0.4384
32.837	-89.944	-91.696	-91.355	-90.42	-91.365	-90.956						-90.7572	-90.956	-0.1988
32.867	-89.287	-92.885	-90.238	-89.569	-91.647	-90.7252						-90.6822	-90.7252	-0.043
32.898	-89.483	-90.975	-90.238	-89.49	-90.199	-90.077						-90.8804	-90.077	0.8034
32.928	-90.248	-91.451	-90.225	-90.779	-91.84	-90.9086						-91.111	-90.9086	0.2024
32.959	-90.7	-91.609	-90.603	-90.984	-92.495	-91.2782						-90.3632	-91.2782	-0.915
32.99	-91.531	-89.816	-92.368	-89.652	-90.724	-90.8182						-90.7178	-90.8182	-0.1004
33.02	-90.127	-89.215	-90.507	-89.998	-90.727	-90.1148						-90.5398	-90.1148	0.425
33.051	-90.507	-89.596	-89.643	-90.146	-89.544	-89.8872						-90.4666	-89.8872	0.5794
33.081	-91.061	-89.251	-90.431	-89.145	-90.185	-90.0146						-90.5842	-90.0146	0.5696
33.112	-89.734	-89.131	-89.847	-89.853	-92.014	-90.1158						-90.0746	-90.1158	-0.0412
33.142	-89.805	-90.94	-90.156	-90.66	-90.64	-90.4402						-90.2186	-90.4402	-0.2216
33.173	-90.986	-91.194	-90.072	-90.207	-90.388	-90.5694						-90.3264	-90.5694	-0.243
33.203	-90.772	-90.906	-89.5	-91.423	-90.049	-90.53						-90.6156	-90.53	0.0856
33.234	-90.283	-90.804	-89.501	-90.599	-91.555	-90.5484						-91.1866	-90.5484	0.6382
33.264	-91.06	-91.473	-89.579	-92.101	-89.504	-90.7434						-91.436	-90.7434	0.6926
33.295	-91.341	-90.22	-89.868	-91.878	-89.739	-90.6092						-90.7254	-90.6092	0.1162
33.325	-89.349	-90.251	-90.542	-91.717	-89.928	-90.3574						-90.6334	-90.3574	0.276
33.356	-89.54	-91.453	-89.88	-90.517	-90.168	-90.3116						-91.2582	-90.3116	0.9466
33.386	-89.648	-91.476	-90.309	-89.8	-90.996	-90.4458						-90.9276	-90.4458	0.4818
33.417	-89.736	-90.281	-89.914	-90.449	-90.613	-90.1986						-90.7446	-90.1986	0.546
33.447	-89.304	-90.437	-89.93	-90.927	-90.517	-90.223						-90.7508	-90.223	0.5278
33.478	-89.898	-90.462	-90.39	-91.484	-91.312	-90.7092						-90.4596	-90.7092	-0.2496
33.508	-90.895	-90.071	-91.312	-90.758	-92.967	-91.2006						-90.8076	-91.2006	-0.393
33.539	-91.641	-90.404	-91.143	-90.666	-92.19	-91.2088						-90.7734	-91.2088	-0.4354
33.569	-90.94	-91.106	-90.034	-90.157	-90.718	-90.591						-90.6618	-90.591	0.0708
33.6	-90.582	-91.047	-89.668	-90.309	-90.755	-90.4722						-91.1324	-90.4722	0.6602
33.63	-90.333	-89.543	-91.826	-90.009	-91.271	-90.5964						-91.3418	-90.5964	0.7454
33.661	-90.143	-90.214	-90.929	-90.313	-90.811	-90.482						-90.6528	-90.482	0.1708
33.691	-90.02	-91.066	-90.387	-90.323	-91.118	-90.5828						-90.2812	-90.5828	-0.3016
33.722	-90.933	-92.138	-89.757	-89.821	-90.224	-90.5746						-90.4602	-90.5746	-0.1144
33.752	-90.599	-91.328	-90.454	-90.55	-88.881	-90.3624						-90.4966	-90.3624	0.1342
33.783	-89.305	-90.709	-91.394	-90.473	-89.008	-90.1778						-90.2964	-90.1778	0.1186
33.813	-89.531	-89.411	-91.331	-90.557	-89.593	-90.0846						-90.2964	-90.0846	0.2118
33.844	-90.409	-89.756	-89.812	-90.79	-89.763	-90.106						-90.8058	-90.106	0.6998
33.875	-90.187	-90.988	-89.769	-90.278	-90.557	-90.3558						-90.9546	-90.3558	0.5988
33.905	-90.023	-91.141	-91.922	-89.751	-91.699	-90.9072						-90.707	-90.9072	-0.2002
33.936	-90.194	-90.102	-91.565	-90.078	-91.444	-90.6766						-90.3568	-90.6766	-0.3198
33.966	-91.176	-89.207	-90.862	-90.851	-90.047	-90.4286						-90.4088	-90.4286	-0.0198
33.997	-92.254	-89.498	-90.168	-89.995	-90.414	-90.4658						-90.6048	-90.4658	0.139
34.027	-91.279	-89.295	-89.305	-90.454	-90.081	-90.0828						-90.4498	-90.0828	0.367
34.058	-90.413	-89.333	-89.319	-91.111	-90.446	-90.1244						-90.4122	-90.1244	0.2878
34.088	-90.358	-90.445	-90.125	-91.04	-90.659	-90.5254						-90.5122	-90.5254	-0.0132
34.119	-90.15	-91.261	-90.823	-90.159	-90.485	-90.5756						-90.6278	-90.5756	0.0522
34.149	-90.262	-91.268	-91.925	-90.337	-90.461	-90.8506						-90.5778	-90.8506	-0.2728
34.18	-90.025	-89.573	-90.989	-91.014	-90.722	-90.4646						-90.1742	-90.4646	-0.2904
34.21	-90.658	-89.007	-91.386	-90.953	-91.689	-90.7386						-90.2692	-90.7386	-0.4694
34.241	-90.726	-90.024	-90.94	-89.403	-91.773	-90.5732						-90.8354	-90.5732	0.2622
34.271	-91.371	-90.62	-89.827	-89.742	-90.556	-90.4232						-91.2122	-90.4232	0.789
34.302	-91.26	-90.792	-90.468	-90.787	-90.689	-90.7992						-90.845	-90.7992	0.0458
34.332	-90.798	-89.782	-90.964	-91.063	-91.002	-90.7218						-90.0198	-90.7218	-0.702
34.363	-91.707	-90.489	-90.01	-92.305	-90.71	-91.0442						-90.4188	-91.0442	-0.6254
34.393	-91.257	-90.378	-90.481	-91.092	-91.367	-90.915						-91.1846	-90.915	0.2696
34.424	-91.366	-90.687	-88.961	-91.238	-90.549	-90.5602						-91.1304	-90.5602	0.5702
34.454	-91.476	-90.587	-89.384	-91.896	-90.597	-90.788						-91.2764	-90.788	0.4884
34.485	-90.534	-89.774	-90.931	-91.185	-90.432	-90.5712						-91.3414	-90.5712	0.7702
34.515	-90.945	-89.83	-90.879	-89.843	-90.022	-90.3038						-91.0196	-90.3038	0.7158
34.546	-90.082	-91.501	-91.033	-90.922	-90.784	-90.8644						-90.8508	-90.8644	-0.0136
34.576	-89.404	-91.622	-91.028	-90.986	-91.744	-90.9568						-90.5392	-90.9568	-0.4176
34.607	-90.363	-91.592	-90.735	-90.723	-90.833	-90.8492						-90.9168	-90.8492	0.0676
34.637	-91.268	-91.412	-91.202	-90.622	-89.271	-90.755						-90.7778	-90.755	0.0228
34.668	-91.484	-91.299	-90.709	-91.205	-88.957	-90.7308						-90.7078	-90.7308	-0.023
34.698	-90.839	-91.163	-90.684	-91.452	-90.391	-90.9058						-90.7528	-90.9058	-0.153
34.729	-90.875	-90.464	-91.096	-91.538	-89.977	-90.79						-90.4996	-90.79	-0.2904
34.76	-91.68	-91.34	-91.803	-90.446	-90.74	-91.2018						-90.3706	-91.2018	-0.8312
34.79	-92.669	-90.273	-90.742	-89.969	-91.456	-91.0218						-90.6156	-91.0218	-0.4062
34.821	-90.864	-90.45	-90.282	-91.63	-90.148	-90.6748						-91.1442	-90.6748	0.4694
34.851	-90.268	-90.042	-91.173	-91.593	-89.923	-90.5998						-91.1594	-90.5998	0.5596
34.882	-90.772	-90.229	-91.325	-90.871	-90.451	-90.7296						-91.6052	-90.7296	0.8756
34.912	-90.576	-91.084	-91.94	-91.06	-91.035	-91.139						-90.7762	-91.139	-0.3628
34.943	-90.628	-91.943	-90.912	-92.58	-91.257	-91.464						-90.6112	-91.464	-0.8528
34.973	-90.726	-92.293	-90.057	-91.186	-90.891	-91.0306						-90.7858	-91.0306	-0.2448
35.004	-91.038	-92.123	-89.367	-90.01	-92.132	-90.934						-90.5892	-90.934	-0.3448
35.034	-91.941	-90.713	-89.214	-89.863	-91.232	-90.5926						-90.591	-90.5926	-0.0016
35.065	-91.02	-90.905	-89.914	-90.62	-90.448	-90.5814						-90.8592	-90.5814	0.2778
35.095	-91.742	-90.946	-91.247	-90.996	-90.248	-91.0358						-91.0688	-91.0358	0.033
35.126	-91.652	-90.874	-91.694	-90.841	-91.406	-91.2934						-90.5366	-91.2934	-0.7568
35.156	-90.907	-90.253	-90.822	-90.489	-90.727	-90.6396						-90.444	-90.6396	-0.1956
35.187	-90.234	-90.812	-90.279	-91.504	-89.696	-90.505						-90.4662	-90.505	-0.0388
35.217	-90.836	-90.878	-90.11	-91.864	-89.46	-90.6296						-90.1094	-90.6296	-0.5202
35.248	-90.598	-90.292	-90.638	-90.797	-90.499	-90.5648						-90.6972	-90.5648	0.1324
35.278	-91.021	-91.008	-90.881	-90.645	-90.795	-90.87						-90.8098	-90.87	-0.0602
35.309	-92.181	-90.781	-89.296	-91.784	-90.78	-90.9644						-90.6084	-90.9644	-0.356
35.339	-92.541	-92.001	-89.36	-90.734	-92.035	-91.3342						-90.5902	-91.3342	-0.744
35.37	-92.506	-91.573	-90.942	-90.165	-91.26	-91.2892						-90.305	-91.2892	-0.9842
35.4	-91.817	-91.761	-90.306	-91.06	-90.318	-91.0524						-90.698	-91.0524	-0.3544
35.431	-90.677	-90.946	-91.076	-91.933	-90.844	-91.0952						-90.6348	-91.0952	-0.4604
35.461	-91.655	-90.218	-91.936	-90.709	-91.647	-91.233						-90.7228	-91.233	-0.5102
35.492	-90.785	-90.193	-91.93	-91.548	-91.992	-91.2896						-90.8504	-91.2896	-0.4392
35.522	-91.455	-90.434	-90.711	-90.454	-91.265	-90.8638						-91.2808	-90.8638	0.417
35.553	-92.738	-90.954	-89.976	-90.474	-91.703	-91.169						-91.816	-91.169	0.647
35.583	-91.316	-90.31	-90.901	-91.045	-90.571	-90.8286						-90.7906	-90.8286	-0.038
35.614	-90.684	-89.991	-92.086	-90.506	-90.353	-90.724						-89.9564	-90.724	-0.7676
35.645	-90.679	-91.191	-90.875	-90.777	-90.41	-90.7864						-90.482	-90.7864	-0.3044
35.675	-89.996	-90.809	-91.275	-91.077	-91.246	-90.8806						-91.2804	-90.8806	0.3998
35.706	-90.228	-90.474	-91.922	-90.101	-89.845	-90.514						-91.1456	-90.514	0.6316
35.736	-91.103	-91.026	-91.714	-89.572	-90.643	-90.8116						-90.2206	-90.8116	-0.591
35.767	-91.331	-91.973	-89.817	-90.886	-91.736	-91.1486						-90.344	-91.1486	-0.8046
35.797	-90.863	-91.429	-89.56	-92.416	-92.659	-91.3854						-90.5184	-91.3854	-0.867
35.828	-90.679	-90.972	-90.129	-92.02	-91.969	-91.1538						-91.1028	-91.1538	-0.051
35.858	-90.407	-90.441	-91.895	-90.278	-91.566	-90.9174						-91.0174	-90.9174	0.1
35.889	-90.592	-91.306	-92.649	-90.506	-91.146	-91.2398						-90.8948	-91.2398	-0.345
35.919	-91.174	-90.965	-90.432	-90.672	-90.454	-90.7394						-91.0408	-90.7394	0.3014
35.95	-90.558	-89.367	-88.743	-90.19	-90.719	-89.9154						-90.4186	-89.9154	0.5032
35.98	-90.628	-90.743	-90.24	-91.389	-90.795	-90.759						-90.5056	-90.759	-0.2534
36.011	-91.489	-92.142	-90.96	-90.611	-90.128	-91.066						-90.8672	-91.066	-0.1988
36.041	-90.852	-92.137	-91.473	-89.841	-90.194	-90.8994						-91.0906	-90.8994	0.1912
36.072	-90.357	-91.408	-91.416	-90.41	-90.855	-90.8892						-91.5896	-90.8892	0.7004
36.102	-91.216	-90.971	-90.625	-90.487	-89.697	-90.5992						-91.3466	-90.5992	0.7474
36.133	-92.044	-90.243	-90.693	-90.864	-90.81	-90.9308						-90.7906	-90.9308	-0.1402
36.163	-90.315	-90.139	-91.199	-91.165	-90.365	-90.6366						-90.499	-90.6366	-0.1376
36.194	-90.856	-90.524	-91.371	-91.934	-90.184	-90.9738						-90.9472	-90.9738	-0.0266
36.224	-90.501	-91.571	-91.159	-91.421	-90.326	-90.9956						-90.8324	-90.9956	-0.1632
36.255	-90.953	-92.023	-91.568	-89.781	-90.934	-91.0518						-90.3888	-91.0518	-0.663
36.285	-90.886	-90.39	-92.399	-91.159	-90.985	-91.1638						-91.2522	-91.1638	0.0884
36.316	-90.577	-90.197	-91.117	-91.658	-91.469	-91.0036						-90.9846	-91.0036	-0.019
36.346	-91.447	-91.207	-90.427	-91.468	-90.639	-91.0376						-90.8328	-91.0376	-0.2048
36.377	-91.035	-90.37	-90.49	-91.462	-91.037	-90.8788						-91.2124	-90.8788	0.3336
36.407	-91.735	-90.539	-90.012	-90.981	-90.233	-90.7						-90.4656	-90.7	-0.2344
36.438	-91.523	-92.485	-89.29	-90.093	-91.478	-90.9738						-90.656	-90.9738	-0.3178
36.469	-90.651	-91.275	-90.31	-90.874	-91.65	-90.952						-90.733	-90.952	-0.219
36.499	-90.627	-90.464	-90.576	-90.701	-90.87	-90.6476						-90.699	-90.6476	0.0514
36.53	-90.812	-91.216	-90.456	-90.867	-91.4	-90.9502						-90.636	-90.9502	-0.3142
36.56	-91.405	-91.056	-89.618	-91.575	-91.197	-90.9702						-91.0562	-90.9702	0.086
36.591	-90.559	-90.709	-90.009	-90.723	-90.118	-90.4236						-91.397	-90.4236	0.9734
36.621	-90.067	-90.253	-90.932	-91.547	-90.514	-90.6626						-90.9752	-90.6626	0.3126
36.652	-90.536	-91.619	-90.468	-93.138	-91.252	-91.4026						-91.0948	-91.4026	-0.3078
36.682	-91.067	-91.963	-90.756	-90.893	-90.802	-91.0962						-91.7532	-91.0962	0.657
36.713	-90.507	-91.971	-90.703	-90.975	-92.136	-91.2584						-91.9742	-91.2584	0.7158
36.743	-89.533	-90.858	-90.638	-90.269	-92.531	-90.7658						-91.1458	-90.7658	0.38
36.774	-90.973	-91.882	-91.518	-89.994	-91.276	-91.1286						-91.4496	-91.1286	0.321
36.804	-92.81	-90.545	-91.475	-91.091	-91.748	-91.5338						-91.3826	-91.5338	-0.1512
36.835	-90.988	-90.406	-90.234	-91.702	-91.451	-90.9562						-90.708	-90.9562	-0.2482
36.865	-90.132	-90.522	-91.107	-91.542	-90.978	-90.8562						-91.3284	-90.8562	0.4722
36.896	-90.146	-90.754	-91.163	-90.904	-90.298	-90.653						-91.2064	-90.653	0.5534
36.926	-90.346	-91.118	-90.352	-90.43	-90.754	-90.6						-90.7214	-90.6	0.1214
36.957	-92.227	-90.897	-88.806	-91.597	-91.505	-91.0064						-90.5034	-91.0064	-0.503
36.987	-91.732	-90.281	-89.865	-91.158	-90.308	-90.6688						-91.2094	-90.6688	0.5406
37.018	-90.769	-90.635	-90.333	-90.643	-89.898	-90.4556						-91.4088	-90.4556	0.9532
37.048	-89.627	-91.722	-90.64	-91.091	-91.717	-90.9594						-91.5276	-90.9594	0.5682
37.079	-90.026	-90.924	-91.992	-90.492	-91.162	-90.9192						-91.4736	-90.9192	0.5544
37.109	-90.434	-91.12	-91.095	-90.401	-90.773	-90.7646						-91.5202	-90.7646	0.7556
37.14	-92.313	-92.324	-91.127	-90.659	-91.014	-91.4874						-91.114	-91.4874	-0.3734
37.17	-92.047	-92.917	-91.305	-91.83	-91.222	-91.8642						-91.0894	-91.8642	-0.7748
37.201	-91.049	-92.178	-91.553	-92.745	-91.528	-91.8106						-91.1562	-91.8106	-0.6544
37.231	-91.338	-90.598	-92.059	-91.068	-92.143	-91.4412						-91.119	-91.4412	-0.3222
37.262	-90.982	-91.18	-91.699	-90.842	-91.299	-91.2004						-91.6218	-91.2004	0.4214
37.292	-90.812	-90.172	-91.742	-92.704	-91.647	-91.4154						-91.2262	-91.4154	-0.1892
37.323	-90.298	-90.641	-92.419	-92.735	-91.239	-91.4664						-91.233	-91.4664	-0.2334
37.354	-90.474	-91.11	-91.729	-90.088	-90.686	-90.8174						-91.1442	-90.8174	0.3268
37.384	-91.277	-89.961	-91.55	-90.196	-92.411	-91.079						-91.8562	-91.079	0.7772
37.415	-90.811	-89.53	-91.277	-90.759	-92.298	-90.935						-91.4744	-90.935	0.5394
37.445	-91.805	-91.382	-91.129	-91.05	-91.945	-91.4622						-90.9796	-91.4622	-0.4826
37.476	-91.951	-91.366	-92.132	-91.406	-91.386	-91.6482						-90.752	-91.6482	-0.8962
37.506	-91.174	-90.718	-91.953	-90.726	-90.173	-90.9488						-90.5452	-90.9488	-0.4036
37.537	-91.65	-89.919	-91.039	-90.267	-90.177	-90.6104						-90.7442	-90.6104	0.1338
37.567	-92.557	-89.298	-90.69	-91.687	-89.811	-90.8086						-90.894	-90.8086	0.0854
37.598	-91.91	-90.323	-90.769	-90.967	-89.455	-90.6848						-91.405	-90.6848	0.7202
37.628	-91.346	-91.374	-90.33	-90.865	-91.423	-91.0676						-91.2568	-91.0676	0.1892
37.659	-91.364	-91.887	-90.87	-91.23	-91.261	-91.3224						-91.676	-91.3224	0.3536
37.689	-90.693	-91.757	-91.859	-91.17	-91.111	-91.318						-91.1102	-91.318	-0.2078
37.72	-90.353	-90.566	-91.261	-90.626	-90.952	-90.7516						-90.9966	-90.7516	0.245
37.75	-91.622	-91.75	-91.096	-91.852	-91.112	-91.4864						-91.008	-91.4864	-0.4784
37.781	-90.934	-92.505	-90.835	-91.581	-90.748	-91.3206						-91.0398	-91.3206	-0.2808
37.811	-90.362	-90.413	-91.653	-91.441	-90.311	-90.836						-91.2234	-90.836	0.3874
37.842	-90.814	-90.271	-92.423	-91.358	-92.531	-91.4794						-91.2454	-91.4794	-0.234
37.872	-91.693	-90.594	-91.273	-91.199	-91.886	-91.329						-91.3886	-91.329	0.0596
37.903	-91.918	-90.967	-91.182	-90.001	-91.359	-91.0854						-91.2786	-91.0854	0.1932
37.933	-91.523	-91.89	-90.349	-90.191	-90.716	-90.9338						-91.1392	-90.9338	0.2054
37.964	-92.451	-90.762	-90.485	-90.646	-91.676	-91.204						-91.3244	-91.204	0.1204
37.994	-92.417	-90.13	-92.236	-89.511	-91.661	-91.191						-91.0174	-91.191	-0.1736
38.025	-92.074	-91.88	-90.948	-89.668	-91.04	-91.122						-91.195	-91.122	0.073
38.055	-91.25	-91.653	-90.873	-91.117	-91.807	-91.34						-91.0644	-91.34	-0.2756
38.086	-90.664	-90.163	-91.68	-91.2	-91.505	-91.0424						-90.4506	-91.0424	-0.5918
38.116	-90.119	-91.283	-91.128	-92.095	-90.336	-90.9922						-90.8978	-90.9922	-0.0944
38.147	-90.785	-91.963	-90.699	-91.749	-90.604	-91.16						-91.3774	-91.16	0.2174
38.177	-91.077	-92.447	-90.474	-91.195	-90.861	-91.2108						-91.203	-91.2108	-0.0078
38.208	-92.308	-91.217	-91.427	-91.993	-89.941	-91.3772						-91.8128	-91.3772	0.4356
38.239	-91.849	-90.43	-91.765	-91.113	-90.339	-91.0992						-91.5842	-91.0992	0.485
38.269	-90.259	-89.992	-91.75	-89.87	-90.984	-90.571						-91.1826	-90.571	0.6116
38.3	-90.67	-90.028	-91.628	-90.647	-92.834	-91.1614						-91.3372	-91.1614	0.1758
38.33	-90.815	-90.784	-90.884	-90.444	-92.759	-91.1372						-91.3284	-91.1372	0.1912
38.361	-91.974	-91.485	-90.716	-90.055	-91.221	-91.0902						-91.4544	-91.0902	0.3642
38.391	-92.561	-91.441	-89.934	-91.629	-91.217	-91.3564						-91.1238	-91.3564	-0.2326
38.422	-91.358	-90.517	-90.399	-92.218	-91.408	-91.18						-90.9522	-91.18	-0.2278
38.452	-91.769	-90.476	-91.207	-91.716	-91.609	-91.3554						-91.3444	-91.3554	-0.011
38.483	-91.112	-91.668	-92.355	-91.165	-90.836	-91.4272						-91.4864	-91.4272	0.0592
38.513	-91.461	-91.483	-92.09	-91.856	-90.799	-91.5378						-90.975	-91.5378	-0.5628
38.544	-90.574	-90.443	-92.545	-90.748	-90.403	-90.9426						-91.4656	-90.9426	0.523
38.574	-90.584	-90.91	-91.454	-91.103	-91.671	-91.1444						-91.144	-91.1444	-0.0004
38.605	-91.319	-90.889	-91.178	-90.631	-91.263	-91.056						-91.1592	-91.056	0.1032
38.635	-91.378	-91.188	-90.783	-89.993	-90.121	-90.6926						-91.2552	-90.6926	0.5626
38.666	-91.161	-90.842	-91.562	-89.248	-89.514	-90.4654						-90.4132	-90.4654	-0.0522
38.696	-91.042	-91.281	-91.743	-89.624	-90.005	-90.739						-91.0716	-90.739	0.3326
38.727	-91.477	-91.008	-91.232	-92.15	-91.403	-91.454						-91.1978	-91.454	-0.2562
38.757	-91.414	-92.124	-90.118	-92.771	-90.919	-91.4692						-91.2724	-91.4692	-0.1968
38.788	-90.937	-90.951	-89.901	-91.375	-89.861	-90.605						-91.204	-90.605	0.599
38.818	-91.552	-90.642	-90.998	-91.382	-90.724	-91.0596						-90.5298	-91.0596	-0.5298
38.849	-91.154	-90.452	-91.365	-92.139	-91.263	-91.2746						-90.5392	-91.2746	-0.7354
38.879	-91.356	-90.479	-91.256	-90.788	-91.69	-91.1138						-90.7898	-91.1138	-0.324
38.91	-91.151	-91.137	-90.374	-91.001	-91.245	-90.9816						-91.1922	-90.9816	0.2106
38.94	-90.647	-91.206	-89.956	-90.524	-91.048	-90.6762						-91.0902	-90.6762	0.414
38.971	-90.243	-90.252	-91.473	-89.874	-90.93	-90.5544						-91.077	-90.5544	0.5226
39.001	-90.963	-90.873	-91.261	-91.387	-90.316	-90.96						-91.0706	-90.96	0.1106
39.032	-90.928	-91.792	-90.185	-91.377	-91.668	-91.19						-90.8066	-91.19	-0.3834
39.063	-91.579	-90.526	-91.084	-92.412	-91.547	-91.4296						-90.2158	-91.4296	-1.2138
39.093	-91.484	-91.073	-90.842	-91.16	-91.388	-91.1894						-90.9168	-91.1894	-0.2726
39.124	-91.784	-91.12	-90.053	-91.361	-90.045	-90.8726						-91.2264	-90.8726	0.3538
39.154	-91.609	-91.168	-90.766	-91.859	-92.256	-91.5316						-91.1246	-91.5316	-0.407
39.185	-92.045	-90.843	-91.628	-91.615	-91.632	-91.5526						-91.347	-91.5526	-0.2056
39.215	-90.674	-89.838	-91.018	-90.789	-90.994	-90.6626						-91.341	-90.6626	0.6784
39.246	-89.401	-91.078	-90.94	-90.956	-90.049	-90.4848						-91.154	-90.4848	0.6692
39.276	-90.438	-91.282	-91.082	-91.073	-90.505	-90.876						-91.1354	-90.876	0.2594
39.307	-91.449	-89.347	-90.638	-89.744	-90.904	-90.4164						-90.682	-90.4164	0.2656
39.337	-91.521	-90.408	-90.227	-90.593	-89.134	-90.3766						-90.3926	-90.3766	0.016
39.368	-89.61	-90.873	-90.452	-89.657	-89.927	-90.1038						-90.3406	-90.1038	0.2368
39.398	-90.228	-90.89	-89.602	-90.351	-88.735	-89.9612						-89.8828	-89.9612	-0.0784
39.429	-91.069	-90.027	-90.251	-90.577	-90.569	-90.4986						-90.16	-90.4986	-0.3386
39.459	-88.539	-89.517	-89.04	-87.715	-90.475	-89.0572						-89.087	-89.0572	0.0298
39.49	-88.283	-89.005	-87.94	-88.849	-88.677	-88.5508						-88.9834	-88.5508	0.4326
39.52	-87.93	-87.874	-87.63	-87.366	-87.193	-87.5986						-88.922	-87.5986	1.3234
39.551	-86.33	-86.069	-86.224	-86.144	-86.502	-86.2538						-87.4332	-86.2538	1.1794
39.581	-86.384	-85.582	-85.518	-85.427	-85.483	-85.6788						-86.3796	-85.6788	0.7008
39.612	-83.247	-83.406	-83.841	-83.709	-83.869	-83.6144						-85.0694	-83.6144	1.455
39.642	-82.478	-82.213	-81.855	-82.162	-81.559	-82.0534						-82.8282	-82.0534	0.7748
39.673	-79.884	-79.848	-79.943	-79.522	-80.242	-79.8878						-81.0632	-79.8878	1.1754
39.703	-77.195	-77.667	-77.362	-77.55	-77.085	-77.3718						-78.6184	-77.3718	1.2466
39.734	-75.404	-74.573	-74.404	-74.443	-74.673	-74.6994						-75.9134	-74.6994	1.214
39.764	-71.517	-71.602	-71.564	-71.448	-71.64	-71.5542						-72.7592	-71.5542	1.205
39.795	-68.042	-67.948	-67.861	-67.8	-67.81	-67.8922						-69.1468	-67.8922	1.2546
39.825	-63.815	-63.686	-63.546	-63.466	-63.619	-63.6264						-64.8894	-63.6264	1.263
39.856	-58.665	-58.546	-58.51	-58.415	-58.538	-58.5348						-59.7624	-58.5348	1.2276
39.886	-52.267	-52.144	-52.042	-51.99	-52.076	-52.1038						-53.3588	-52.1038	1.255
39.917	-43.533	-43.405	-43.319	-43.248	-43.361	-43.3732						-44.6256	-43.3732	1.2524
39.948	-29.4	-29.277	-29.189	-29.12	-29.228	-29.2428						-30.4922	-29.2428	1.2494
39.978	-9.181	-9.056	-8.969	-8.898	-9.008	-9.0224	stdev	std error				-10.271	-9.0224	1.2486
40.009	-6.455	-6.329	-6.242	-6.171	-6.281	-6.2956	0.106225	0.0475054				-7.5436	-6.2956	1.248
40.039	-16.253	-16.126	-16.04	-15.968	-16.079	-16.0932						-17.3402	-16.0932	1.247
40.07	-38.026	-37.898	-37.806	-37.737	-37.848	-37.863						-39.1136	-37.863	1.2506
40.1	-48.58	-48.436	-48.369	-48.299	-48.397	-48.4162						-49.6662	-48.4162	1.25
40.131	-55.836	-55.778	-55.668	-55.609	-55.732	-55.7246						-56.9744	-55.7246	1.2498
40.161	-61.668	-61.428	-61.364	-61.271	-61.353	-61.4168						-62.649	-61.4168	1.2322
40.192	-66.021	-66.047	-65.982	-65.946	-66.049	-66.009						-67.2696	-66.009	1.2606
40.222	-70.149	-70.005	-69.721	-69.685	-69.849	-69.8818						-71.115	-69.8818	1.2332
40.253	-73.517	-73.238	-73.419	-73.285	-73.154	-73.3226						-74.554	-73.3226	1.2314
40.283	-76.048	-76.188	-76.146	-75.85	-76.255	-76.0974						-77.3498	-76.0974	1.2524
40.314	-79.309	-78.996	-78.29	-78.614	-78.831	-78.808						-79.9354	-78.808	1.1274
40.344	-80.969	-80.811	-81.778	-81.202	-81.269	-81.2058						-82.082	-81.2058	0.8762
40.375	-82.868	-83.122	-81.956	-82.905	-82	-82.5702						-84.1342	-82.5702	1.564
40.405	-84.914	-84.381	-85.305	-84.49	-85.477	-84.9134						-85.3232	-84.9134	0.4098
40.436	-86.55	-86.419	-86.414	-86.491	-86.78	-86.5308						-87.2404	-86.5308	0.7096
40.466	-86.904	-87.583	-86.869	-87.219	-86.369	-86.9888						-88.0262	-86.9888	1.0374
40.497	-88.012	-87.417	-89.439	-87.253	-88.721	-88.1684						-87.9906	-88.1684	-0.1778
40.527	-89.009	-89.023	-87.656	-89.258	-88.832	-88.7556						-89.1774	-88.7556	0.4218
40.558	-88.035	-89.313	-89.989	-88.429	-89.753	-89.1038						-89.7992	-89.1038	0.6954
40.588	-91.071	-90.27	-89.243	-88.814	-89.121	-89.7038						-90.512	-89.7038	0.8082
40.619	-90.067	-89.716	-90.555	-88.626	-88.995	-89.5918						-90.8388	-89.5918	1.247
40.649	-90.195	-91.722	-89.695	-89.316	-90.58	-90.3016						-90.1024	-90.3016	-0.1992
40.68	-90.272	-91.24	-90.834	-90.445	-89.519	-90.462						-90.6032	-90.462	0.1412
40.71	-90.457	-90.772	-90.429	-90.743	-88.51	-90.1822						-90.6588	-90.1822	0.4766
40.741	-90.889	-89.787	-90.814	-91.205	-90.585	-90.656						-90.6846	-90.656	0.0286
40.771	-90.969	-90.686	-91.392	-90.043	-90.715	-90.761						-91.009	-90.761	0.248
40.802	-91.106	-90.83	-91.288	-90.258	-89.826	-90.6616						-90.5708	-90.6616	-0.0908
40.833	-91.519	-91.641	-90.753	-90.555	-90.302	-90.954						-91.1956	-90.954	0.2416
40.863	-91.515	-90.54	-92.125	-89.817	-91.071	-91.0136						-91.0228	-91.0136	0.0092
40.894	-91.029	-90.541	-90.907	-90.742	-91.327	-90.9092						-90.8726	-90.9092	-0.0366
40.924	-90.38	-93.306	-92.5	-92.658	-91.322	-92.0332						-91.1342	-92.0332	-0.899
40.955	-90.836	-91.149	-92.338	-91.133	-92.563	-91.6038						-91.3468	-91.6038	-0.257
40.985	-92.306	-91.38	-91.326	-90.439	-91.934	-91.477						-91.483	-91.477	0.006
41.016	-92.187	-91.102	-91.108	-90.557	-90.811	-91.153						-91.8884	-91.153	0.7354
41.046	-90.944	-90.409	-91.313	-90.847	-90.687	-90.84						-91.6044	-90.84	0.7644
41.077	-90.755	-90.918	-91.701	-92.043	-91.443	-91.372						-90.8924	-91.372	-0.4796
41.107	-90.781	-92.106	-91.592	-92.371	-90.937	-91.5574						-90.914	-91.5574	-0.6434
41.138	-90.742	-92.586	-91.065	-91.495	-91.294	-91.4364						-90.999	-91.4364	-0.4374
41.168	-91.124	-92.16	-90.963	-90.988	-92.34	-91.515						-91.0692	-91.515	-0.4458
41.199	-91.368	-91.54	-91.909	-91.038	-91.006	-91.3722						-91.1282	-91.3722	-0.244
41.229	-91.14	-91.233	-90.627	-90.104	-91.476	-90.916						-90.9302	-90.916	0.0142
41.26	-91.688	-89.647	-91.3	-91.284	-91.467	-91.0772						-90.3608	-91.0772	-0.7164
41.29	-91.639	-89.654	-92.357	-90.86	-91.705	-91.243						-91.418	-91.243	0.175
41.321	-91.377	-91.318	-90.891	-90.081	-92.391	-91.2116						-91.5874	-91.2116	0.3758
41.351	-90.996	-91.357	-90.507	-91.37	-92.528	-91.3516						-91.5234	-91.3516	0.1718
41.382	-90.258	-92.73	-91.881	-91.483	-92.86	-91.8424						-91.3982	-91.8424	-0.4442
41.412	-90.864	-92.965	-92.913	-91.732	-91.145	-91.9238						-91.419	-91.9238	-0.5048
41.443	-91.774	-92.349	-92.454	-91.91	-90.786	-91.8546						-91.2912	-91.8546	-0.5634
41.473	-91.449	-92.252	-91.068	-91.225	-91.887	-91.5762						-91.6646	-91.5762	0.0884
41.504	-91.028	-92.319	-90.53	-91.29	-90.854	-91.2042						-91.816	-91.2042	0.6118
41.534	-91.005	-91.797	-92.984	-91.352	-90.893	-91.6062						-91.8062	-91.6062	0.2
41.565	-91.106	-91.145	-91.711	-90.854	-92.747	-91.5126						-91.6426	-91.5126	0.13
41.595	-91.361	-90.176	-90.518	-91.008	-92.596	-91.1318						-91.6888	-91.1318	0.557
41.626	-90.474	-90.395	-90.24	-92.376	-91.772	-91.0514						-91.3328	-91.0514	0.2814
41.656	-90.247	-91.099	-92.32	-92.485	-91.175	-91.4652						-91.107	-91.4652	-0.3582
41.687	-92.435	-90.637	-91.427	-91.43	-92.218	-91.6294						-91.1158	-91.6294	-0.5136
41.718	-92.35	-90.478	-90.568	-91.243	-92.661	-91.46						-91.3326	-91.46	-0.1274
41.748	-90.918	-90.947	-92.378	-92.507	-92.273	-91.8046						-91.8162	-91.8046	0.0116
41.779	-91.279	-91.231	-91.625	-91.373	-90.953	-91.2922						-91.7712	-91.2922	0.479
41.809	-91.055	-90.525	-90.82	-90.347	-91.694	-90.8882						-91.1426	-90.8882	0.2544
41.84	-91.546	-91	-89.911	-92.34	-92.403	-91.44						-91.4422	-91.44	0.0022
41.87	-91.494	-91.352	-90.211	-92.766	-92.223	-91.6092						-91.6924	-91.6092	0.0832
41.901	-92.298	-90.937	-90.855	-91.156	-90.579	-91.165						-91.325	-91.165	0.16
41.931	-92.391	-91.586	-91.293	-91.374	-91.405	-91.6098						-91.1504	-91.6098	-0.4594
41.962	-92.406	-90.437	-91.165	-91.469	-93.096	-91.7146						-90.9402	-91.7146	-0.7744
41.992	-92.8	-91.749	-90.509	-92.193	-91.993	-91.8488						-91.0256	-91.8488	-0.8232
42.023	-92.048	-90.529	-90.356	-90.933	-90.035	-90.7802						-91.2786	-90.7802	0.4984
42.053	-91.084	-90.837	-91.963	-90.652	-90.333	-90.9738						-91.1626	-90.9738	0.1888
42.084	-90.536	-92.435	-91.543	-91.794	-90.55	-91.3716						-90.737	-91.3716	-0.6346
42.114	-90.814	-93.709	-90.796	-90.593	-90.726	-91.3276						-91.2524	-91.3276	-0.0752
42.145	-91.343	-92.748	-91.035	-90.178	-90.891	-91.239						-91.3878	-91.239	0.1488
42.175	-91.317	-91.31	-90.344	-90.806	-90.43	-90.8414						-91.3698	-90.8414	0.5284
42.206	-91.733	-90.73	-91.219	-92.621	-91.511	-91.5628						-91.416	-91.5628	-0.1468
42.236	-91.303	-92.079	-92.903	-92.584	-92.499	-92.2736						-91.271	-92.2736	-1.0026
42.267	-90.904	-92.439	-92.717	-91.783	-91.6	-91.8886						-91.2614	-91.8886	-0.6272
42.297	-90.211	-92.809	-92.246	-90.771	-91.312	-91.4698						-91.4102	-91.4698	-0.0596
42.328	-91.933	-92.889	-90.228	-90.575	-92.564	-91.6378						-91.2508	-91.6378	-0.387
42.358	-91.445	-93.13	-90.097	-91.714	-91.798	-91.6368						-91.3016	-91.6368	-0.3352
42.389	-90.439	-91.211	-91.475	-92.319	-92.381	-91.565						-91.2926	-91.565	-0.2724
42.419	-91.476	-90.102	-92.557	-90.661	-91.151	-91.1894						-91.0906	-91.1894	-0.0988
42.45	-91.002	-90.424	-91.67	-89.54	-90.643	-90.6558						-91.3658	-90.6558	0.71
42.48	-91.449	-92.027	-91.232	-89.437	-90.689	-90.9668						-91.2428	-90.9668	0.276
42.511	-90.733	-91.52	-90.882	-90.083	-90.476	-90.7388						-91.2226	-90.7388	0.4838
42.542	-90.884	-91.475	-91.044	-91.438	-90.505	-91.0692						-91.62	-91.0692	0.5508
42.572	-91.971	-91.837	-90.54	-90.489	-91.293	-91.226						-91.796	-91.226	0.57
42.603	-91.613	-92.075	-90.371	-92.016	-91.486	-91.5122						-91.8168	-91.5122	0.3046
42.633	-91.138	-91.831	-91.016	-91.931	-90.782	-91.3396						-91.8398	-91.3396	0.5002
42.664	-90.97	-92.892	-90.91	-92.128	-91.103	-91.6006						-91.664	-91.6006	0.0634
42.694	-91.141	-91.591	-91.475	-92.708	-91.427	-91.6684						-90.9892	-91.6684	-0.6792
42.725	-91.506	-90.789	-90.642	-91.404	-92.243	-91.3168						-90.512	-91.3168	-0.8048
42.755	-91.536	-91.189	-91.205	-91.415	-90.179	-91.1048						-91.3238	-91.1048	0.219
42.786	-91.156	-90.241	-91.697	-93.202	-90.102	-91.2796						-91.7958	-91.2796	0.5162
42.816	-90.824	-91.098	-91.259	-92.007	-89.003	-90.8382						-92.0368	-90.8382	1.1986
42.847	-91.003	-90.851	-91.385	-92.771	-89.819	-91.1658						-91.3368	-91.1658	0.171
42.877	-90.838	-91.629	-90.784	-91.592	-90.286	-91.0258						-91.3722	-91.0258	0.3464
42.908	-90.81	-90.827	-90.595	-92.765	-90.279	-91.0552						-91.5558	-91.0552	0.5006
42.938	-89.894	-90.818	-90.329	-91.943	-91.24	-90.8448						-91.6876	-90.8448	0.8428
42.969	-89.758	-90.881	-90.705	-91.804	-90.712	-90.772						-91.867	-90.772	1.095
42.999	-90.217	-90.636	-90.487	-90.845	-91.706	-90.7782						-91.273	-90.7782	0.4948
43.03	-90.525	-90.799	-91.102	-90.718	-91.928	-91.0144						-91.3962	-91.0144	0.3818
43.06	-91.477	-90.726	-91.851	-90.8	-92.218	-91.4144						-91.169	-91.4144	-0.2454
43.091	-91.229	-90.721	-91.382	-91.092	-90.79	-91.0428						-91.5684	-91.0428	0.5256
43.121	-91.139	-90.122	-89.939	-90.65	-90.859	-90.5418						-91.611	-90.5418	1.0692
43.152	-90.992	-91.23	-90.167	-89.821	-91.3	-90.702						-91.5066	-90.702	0.8046
43.182	-91.952	-92.622	-92.444	-90.935	-91.746	-91.9398						-91.1798	-91.9398	-0.76
43.213	-92.651	-91.614	-91.378	-91.473	-92.414	-91.906						-90.889	-91.906	-1.017
43.243	-92.538	-90.422	-90.353	-92.608	-92.189	-91.622						-91.0736	-91.622	-0.5484
43.274	-91.174	-90.48	-90.206	-91.068	-92.655	-91.1166						-91.0886	-91.1166	-0.028
43.304	-90.225	-89.687	-90.258	-91.292	-93.265	-90.9454						-90.6528	-90.9454	-0.2926
43.335	-91.217	-89.587	-90.542	-92.928	-91.265	-91.1078						-90.8546	-91.1078	-0.2532
43.365	-91.492	-88.687	-91.316	-93.731	-91.235	-91.2922						-91.278	-91.2922	-0.0142
43.396	-90.933	-90.365	-91.084	-92.649	-91.355	-91.2772						-91.4716	-91.2772	0.1944
43.427	-90.608	-91.108	-90.702	-91.09	-90.636	-90.8288						-91.6394	-90.8288	0.8106
43.457	-92.006	-90.705	-90.911	-92.292	-90.183	-91.2194						-90.8352	-91.2194	-0.3842
43.488	-92.669	-90.966	-90.36	-91.72	-91.428	-91.4286						-90.943	-91.4286	-0.4856
43.518	-91.973	-90.805	-91.081	-91.159	-91.79	-91.3616						-91.0764	-91.3616	-0.2852
43.549	-91.665	-92.204	-91.088	-90.374	-91.695	-91.4052						-91.284	-91.4052	-0.1212
43.579	-89.848	-91.28	-91.376	-91.943	-92.965	-91.4824						-91.3832	-91.4824	-0.0992
43.61	-90.651	-90.225	-90.299	-94.011	-92.696	-91.5764						-91.7314	-91.5764	0.155
43.64	-91.235	-89.737	-91.119	-93.049	-90.182	-91.0644						-91.5352	-91.0644	0.4708
43.671	-91.182	-90.688	-90.77	-90.549	-89.946	-90.627						-91.3756	-90.627	0.7486
43.701	-91.847	-91.098	-88.816	-89.911	-90.768	-90.488						-91.7572	-90.488	1.2692
43.732	-91.79	-92.767	-88.623	-90.528	-91.42	-91.0256						-91.294	-91.0256	0.2684
43.762	-92.969	-91.246	-90.53	-90.743	-92.385	-91.5746						-91.8026	-91.5746	0.228
43.793	-92.519	-89.744	-92.153	-90.79	-91.918	-91.4248						-91.387	-91.4248	-0.0378
43.823	-92.972	-90.549	-92.591	-90.836	-91.533	-91.6962						-91.3792	-91.6962	-0.317
43.854	-92.018	-91.102	-92.393	-92.358	-92.073	-91.9888						-91.725	-91.9888	-0.2638
43.884	-91.467	-92.727	-91.61	-91.525	-91.929	-91.8516						-91.3826	-91.8516	-0.469
43.915	-91.873	-92.515	-90.51	-90.094	-92.014	-91.4012						-91.2798	-91.4012	-0.1214
43.945	-91.861	-92.006	-91.797	-90.82	-90.422	-91.3812						-91.8236	-91.3812	0.4424
43.976	-91.573	-91.424	-92.93	-91.373	-90.729	-91.6058						-91.6632	-91.6058	0.0574
44.006	-91.964	-91.218	-91.896	-91.515	-90.189	-91.3564						-90.815	-91.3564	-0.5414
44.037	-90.888	-91.822	-90.875	-90.954	-91.066	-91.121						-91.124	-91.121	0.003
44.067	-90.888	-90.983	-90.966	-90.818	-92.651	-91.2612						-91.7378	-91.2612	0.4766
44.098	-92.021	-91.194	-91.244	-91.776	-92.186	-91.6842						-92.0808	-91.6842	0.3966
44.128	-91.534	-91.503	-92.626	-91.667	-91.516	-91.7692						-91.9936	-91.7692	0.2244
44.159	-91.106	-90.975	-92.49	-91.64	-91.369	-91.516						-91.6266	-91.516	0.1106
44.189	-90.434	-91.158	-92.007	-91.968	-91.419	-91.3972						-91.1064	-91.3972	-0.2908
44.22	-90.791	-91.286	-92.363	-92.324	-92.141	-91.781						-91.5996	-91.781	-0.1814
44.25	-90.405	-90.449	-91.082	-92.694	-92.566	-91.4392						-92.003	-91.4392	0.5638
44.281	-90.891	-89.961	-91.224	-91.372	-91.985	-91.0866						-92.185	-91.0866	1.0984
44.312	-92.484	-90.7	-90.902	-90.943	-92.989	-91.6036						-91.8368	-91.6036	0.2332
44.342	-91.818	-91.012	-91.051	-90.637	-91.468	-91.1972						-92.0596	-91.1972	0.8624
44.373	-92.905	-90.119	-91.612	-90.761	-91.821	-91.4436						-91.8	-91.4436	0.3564
44.403	-92.281	-91.419	-91.428	-90.847	-92.553	-91.7056						-91.5784	-91.7056	-0.1272
44.434	-92.127	-92.339	-91.143	-90.344	-92.282	-91.647						-91.3502	-91.647	-0.2968
44.464	-92.69	-92.225	-90.632	-91.75	-92.296	-91.9186						-91.3328	-91.9186	-0.5858
44.495	-91.881	-90.3	-90.101	-91.149	-91.279	-90.942						-91.4782	-90.942	0.5362
44.525	-90.815	-89.881	-90.648	-90.533	-90.431	-90.4616						-91.0296	-90.4616	0.568
44.556	-89.465	-90.733	-91.574	-91.107	-91.942	-90.9642						-91.077	-90.9642	0.1128
44.586	-90.842	-90.531	-92.372	-89.967	-92.89	-91.3204						-91.5668	-91.3204	0.2464
44.617	-91.775	-89.888	-92.85	-90.538	-91.216	-91.2534						-91.5852	-91.2534	0.3318
44.647	-92.299	-90.59	-93.009	-93.008	-91.562	-92.0936						-91.4306	-92.0936	-0.663
44.678	-92.098	-90.807	-91.696	-92.668	-92.222	-91.8982						-91.0528	-91.8982	-0.8454
44.708	-91.721	-90.416	-91.037	-92.323	-91.942	-91.4878						-91.3342	-91.4878	-0.1536
44.739	-92.334	-90.8	-91.996	-92.325	-91.775	-91.846						-91.4098	-91.846	-0.4362
44.769	-92.392	-90.932	-92.679	-91.466	-92.26	-91.9458						-91.3244	-91.9458	-0.6214
44.8	-91.419	-90.177	-91.225	-92.103	-91.824	-91.3496						-91.1084	-91.3496	-0.2412
44.83	-90.555	-90.842	-90.749	-92.098	-91.7	-91.1888						-91.4688	-91.1888	0.28
44.861	-92.013	-91.395	-91.424	-91.532	-91.357	-91.5442						-91.4554	-91.5442	-0.0888
44.891	-92.432	-90.887	-91.602	-91.534	-90.946	-91.4802						-91.3572	-91.4802	-0.123
44.922	-90.906	-91.424	-91.236	-91.366	-91.55	-91.2964						-91.2076	-91.2964	-0.0888
44.952	-91.67	-92.572	-91.699	-90.807	-91.171	-91.5838						-91.5788	-91.5838	-0.005
44.983	-92.268	-92.028	-92.558	-92.117	-91.731	-92.1404						-91.6988	-92.1404	-0.4416
45.013	-91.582	-92.643	-93.183	-92.64	-92.368	-92.4832						-91.0674	-92.4832	-1.4158
45.044	-91.491	-91.688	-91.639	-91.048	-92.413	-91.6558						-91.1548	-91.6558	-0.501
45.074	-93.788	-91.385	-91.289	-90.488	-92.201	-91.8302						-91.2564	-91.8302	-0.5738
45.105	-92.48	-92.103	-90.473	-90.73	-92.431	-91.6434						-91.4166	-91.6434	-0.2268
45.135	-92.396	-90.834	-90.072	-90.591	-91.098	-90.9982						-91.0214	-90.9982	0.0232
45.166	-92.235	-90.637	-90.332	-89.798	-91.538	-90.908						-91.0588	-90.908	0.1508
45.197	-91.528	-92.164	-90.992	-90.001	-92.168	-91.3706						-91.8552	-91.3706	0.4846
45.227	-91.163	-91.869	-90.329	-90.368	-91.78	-91.1018						-91.5888	-91.1018	0.487
45.258	-92.606	-91.972	-90.914	-90.354	-93.063	-91.7818						-91.5564	-91.7818	-0.2254
45.288	-92.216	-92.036	-92.408	-90.699	-92.919	-92.0556						-91.7994	-92.0556	-0.2562
45.319	-91.753	-91.53	-91.091	-92.392	-92.942	-91.9416						-91.422	-91.9416	-0.5196
45.349	-91.61	-91.963	-90.918	-91.21	-92.232	-91.5866						-91.3518	-91.5866	-0.2348
45.38	-91.164	-92.958	-90.969	-90.564	-91.904	-91.5118						-91.6042	-91.5118	0.0924
45.41	-90.653	-93.524	-92.324	-91.357	-92.431	-92.0578						-91.7218	-92.0578	-0.336
45.441	-92.018	-92.21	-93.568	-92.214	-91.054	-92.2128						-91.5868	-92.2128	-0.626
45.471	-91.362	-91.318	-92.813	-92.453	-90.747	-91.7386						-91.6892	-91.7386	-0.0494
45.502	-91.162	-91.479	-91.131	-92.013	-91.974	-91.5518						-91.4798	-91.5518	-0.072
45.532	-92.035	-90.693	-91.247	-90.933	-92.2	-91.4216						-91.4334	-91.4216	0.0118
45.563	-91.934	-91.607	-90.964	-91.747	-91.524	-91.5552						-91.9668	-91.5552	0.4116
45.593	-90.957	-91.924	-90.388	-92.37	-90.841	-91.296						-91.6342	-91.296	0.3382
45.624	-90.956	-91.452	-90.474	-91.34	-89.864	-90.8172						-91.813	-90.8172	0.9958
45.654	-91.106	-91.661	-90.791	-90.828	-90.845	-91.0462						-91.8838	-91.0462	0.8376
45.685	-91.079	-91.942	-92.449	-91.418	-91.001	-91.5778						-92.0784	-91.5778	0.5006
45.715	-90.759	-92.2	-91.608	-91.131	-91.218	-91.3832						-91.6324	-91.3832	0.2492
45.746	-90.315	-93.363	-90.664	-91.863	-90.949	-91.4308						-91.5474	-91.4308	0.1166
45.776	-91.301	-90.257	-90.91	-91.191	-90.097	-90.7512						-91.774	-90.7512	1.0228
45.807	-92.973	-91.321	-91.356	-91.699	-91.001	-91.67						-91.8788	-91.67	0.2088
45.837	-92.124	-92.034	-90.944	-91.907	-90.999	-91.6016						-91.6766	-91.6016	0.075
45.868	-91.021	-93.157	-90.65	-91.178	-91.487	-91.4986						-91.376	-91.4986	-0.1226
45.898	-90.79	-91.975	-91.727	-90.913	-91.796	-91.4402						-91.6854	-91.4402	0.2452
45.929	-91.245	-91.14	-90.675	-91.291	-91.315	-91.1332						-91.0462	-91.1332	-0.087
45.959	-91.035	-91.636	-91.309	-91.773	-91.343	-91.4192						-90.8902	-91.4192	-0.529
45.99	-91.751	-91.215	-92.283	-91.238	-91.273	-91.552						-91.4038	-91.552	-0.1482
46.021	-91.27	-91.331	-91.814	-90.867	-92.361	-91.5286						-91.893	-91.5286	0.3644
46.051	-90.689	-92.088	-91.53	-90.711	-92.249	-91.4534						-91.704	-91.4534	0.2506
46.082	-91.157	-92.183	-91.603	-91.852	-92.186	-91.7962						-91.5186	-91.7962	-0.2776
46.112	-92.499	-91.042	-90.629	-91.565	-92.672	-91.6814						-91.0572	-91.6814	-0.6242
46.143	-91.709	-90.541	-90.366	-91.167	-91.724	-91.1014						-91.5502	-91.1014	0.4488
46.173	-90.923	-90.436	-90.426	-90.927	-91.701	-90.8826						-91.5256	-90.8826	0.643
46.204	-91.794	-91.222	-90.701	-91.062	-91.262	-91.2082						-91.1964	-91.2082	-0.0118
46.234	-90.592	-90.711	-90.816	-91.448	-92.977	-91.3088						-91.515	-91.3088	0.2062
46.265	-90.07	-90.669	-91.852	-92.463	-91.707	-91.3522						-91.3378	-91.3522	-0.0144
46.295	-90.713	-90.518	-91.806	-91.376	-91.565	-91.1956						-91.2038	-91.1956	0.0082
46.326	-90.255	-90.686	-90.899	-91.013	-92.772	-91.125						-90.7128	-91.125	-0.4122
46.356	-90.765	-91.723	-90.73	-91.441	-91.692	-91.2702						-91.1306	-91.2702	-0.1396
46.387	-90.904	-93.464	-91.041	-92.981	-90.957	-91.8694						-91.7556	-91.8694	-0.1138
46.417	-90.49	-92.297	-90.526	-91.539	-92.278	-91.426						-91.3726	-91.426	-0.0534
46.448	-90.555	-92.006	-91.118	-91.007	-91.886	-91.3144						-91.3942	-91.3144	0.0798
46.478	-91.769	-93.282	-92.672	-92.518	-91.59	-92.3662						-91.6346	-92.3662	-0.7316
46.509	-91.151	-91.526	-91.318	-91.627	-92.967	-91.7178						-91.7646	-91.7178	0.0468
46.539	-90.967	-90.889	-90.335	-90.542	-91.983	-90.9432						-91.8122	-90.9432	0.869
46.57	-91.154	-90.778	-91.101	-91.814	-92.441	-91.4576						-92.2272	-91.4576	0.7696
46.6	-92.296	-90.451	-91.92	-92.148	-92.067	-91.7764						-91.7756	-91.7764	-0.0008
46.631	-92.665	-90.417	-91.636	-93.255	-91.719	-91.9384						-91.643	-91.9384	-0.2954
46.661	-92.168	-90.244	-90.767	-92.249	-91.128	-91.3112						-91.7132	-91.3112	0.402
46.692	-90.853	-91.355	-90.999	-91.763	-91.939	-91.3818						-91.5576	-91.3818	0.1758
46.722	-92.519	-91.796	-91.908	-92.544	-90.656	-91.8846						-91.5492	-91.8846	-0.3354
46.753	-92.919	-92.407	-91.987	-91.321	-90.699	-91.8666						-91.464	-91.8666	-0.4026
46.783	-92.24	-92.693	-91.33	-90.209	-91.909	-91.6762						-91.9394	-91.6762	0.2632
46.814	-91.417	-92.468	-90.756	-91.088	-92.773	-91.7004						-91.4744	-91.7004	-0.226
46.844	-90.938	-91.581	-91.836	-91.056	-90.909	-91.264						-92.0444	-91.264	0.7804
46.875	-91.141	-90.559	-91.238	-91.947	-92.058	-91.3886						-91.9034	-91.3886	0.5148
46.906	-91.398	-90.512	-91.497	-92.945	-91.7	-91.6104						-91.4492	-91.6104	-0.1612
46.936	-93.547	-91.459	-91.637	-93.741	-91.49	-92.3748						-91.4574	-92.3748	-0.9174
46.967	-92.955	-92.81	-91.304	-92.009	-91.869	-92.1894						-91.4744	-92.1894	-0.715
46.997	-91.785	-91.356	-91.852	-90.391	-91.861	-91.449						-91.2658	-91.449	-0.1832
47.028	-91.392	-91.496	-90.914	-89.551	-91.519	-90.9744						-90.9514	-90.9744	-0.023
47.058	-92.064	-92.67	-91.782	-90.887	-91.672	-91.815						-91.1088	-91.815	-0.7062
47.089	-92.981	-92.713	-92.867	-90.392	-92.049	-92.2004						-91.197	-92.2004	-1.0034
47.119	-91.741	-91.788	-92.882	-91.232	-92.638	-92.0562						-91.1044	-92.0562	-0.9518
47.15	-90.776	-91.204	-91.304	-93.268	-92.371	-91.7846						-91.2836	-91.7846	-0.501
47.18	-93.476	-91.962	-91.851	-92.014	-91.23	-92.1066						-91.8374	-92.1066	-0.2692
47.211	-91.913	-91.746	-92.217	-91.734	-90.76	-91.674						-91.4262	-91.674	-0.2478
[truncated: 5,796 more rows]

## Sheet: 1m10g10cm40k
kHz	1mm10G a	1mm10G b	1mm10G c	1mm10G d	1mm10G e							1m10g	smooth	1m10g vs smooth
[truncated: 7,343 more rows]

[truncated: 46 more sheets: 1m20g10cm40k, 1.7m5g10cm40k, 1.7m10g10cm40k, 1.7m20g10cm40k, 2.8m5g10cm40k, 3m5g10cm40k, 3m10g10cm40k, smooth20cm 40k, 1mm5g20cm 40k, 1m10g20cm 40k, 1m20g20cm 40k, 1.7m5g20cm 40k, 1.7m10g20cm 40k, 1.7m20g20cm 40k, 2.8m5g20cm 40k, 3m5g20cm 40k, 3m10g20cm 40k, smooth40cm 40k, 1m5g40cm 40k, 1m10g40cm 40k …]
