# Supplementary material for: Acoustic wave response to groove arrays in model ears
Source: PLoS One. 2021 Nov 29;16(11):e0260020. doi: 10.1371/journal.pone.0260020 (PMC8629259; doi:10.1371/journal.pone.0260020)
Supplement: S4 Supporting information — (XLSX) [file pone.0260020.s004.xlsx]

## Sheet: Sheet1
kHz	3m10g10cm avg	3m10g10cm stdev
209.747	-85.8346	3.79341
11.627	-47.6462	3.7087
219.482	-88.8166	3.69092
206.665	-86.289	3.68924
222.595	-88.6384	3.6801
222.168	-88.2482	3.67268
219.086	-87.5804	3.65583
220.398	-87.9762	3.6189
223.022	-89.442	3.59079
208.038	-85.0466	3.58411
209.717	-86.2804	3.58403
223.938	-88.4414	3.57446
211.945	-85.837	3.56085
223.907	-88.3252	3.52517
222.992	-89.568	3.52316
220.428	-87.7468	3.51103
222.565	-88.6266	3.50138
208.435	-85.2866	3.49212
219.452	-88.4634	3.47833
215.973	-87.78	3.47194
207.977	-85.27	3.46016
222.137	-88.422	3.45633
219.91	-89.0794	3.45518
221.741	-89.2076	3.44908
211.517	-85.7464	3.44201
39.49	-58.2318	3.43921
219.025	-88.5468	3.42708
204.926	-86.0728	3.42402
209.32	-86.2726	3.42043
220.825	-88.47	3.41722
214.63	-87.94	3.40145
10.803	-46.9502	3.38793
206.696	-86.2254	3.38042
193.878	-88.0514	3.37141
212.891	-86.9956	3.36484
213.257	-86.4256	3.35108
211.914	-85.3498	3.34579
221.252	-89.5878	3.33836
206.238	-86.4682	3.33748
211.06	-86.5514	3.33595
208.496	-85.7724	3.33237
218.628	-88.1856	3.32787
30.548	-47.8122	3.32262
30.518	-48.7112	3.31911
219.513	-88.3028	3.31436
49.011	-64.3238	3.30977
205.78	-87.081	3.29868
211.548	-86.0194	3.29566
206.207	-86.7804	3.29285
208.405	-85.2154	3.28943
208.527	-85.8668	3.27594
221.71	-89.6158	3.27016
223.053	-89.5372	3.26675
216.4	-87.5048	3.24831
208.466	-85.4006	3.24784
221.68	-89.712	3.24774
192.963	-87.2874	3.24557
216.431	-87.9962	3.24314
35.767	-53.582	3.22465
220.001	-87.7214	3.22421
204.071	-86.2436	3.21319
220.367	-88.2272	3.21042
223.45	-89.0632	3.20548
216.003	-87.5746	3.20478
216.461	-87.4074	3.19345
34.79	-53.5576	3.19048
222.534	-88.5102	3.18131
219.94	-88.6576	3.18098
223.48	-88.7076	3.1758
217.316	-87.9216	3.17557
213.226	-86.068	3.17132
45.959	-64.8194	3.16653
223.419	-89.3604	3.1641
50.629	-64.0614	3.15764
219.055	-88.167	3.15596
30.731	-47.4154	3.14877
218.597	-88.6516	3.12298
209.778	-85.8812	3.11841
221.283	-89.6586	3.11485
212.86	-86.5284	3.11456
219.971	-87.9972	3.11429
219.116	-87.3726	3.11195
213.318	-86.7108	3.10372
217.285	-88.3046	3.10143
207.123	-86.6596	3.09915
204.041	-86.5828	3.09444
208.069	-84.9764	3.09243
210.175	-86.0434	3.08541
211.029	-86.502	3.08299
217.712	-88.8652	3.08062
208.893	-86.055	3.07911
208.832	-85.9986	3.0772
193.848	-87.5928	3.07579
220.795	-88.7184	3.07195
218.658	-87.3716	3.07041
222.626	-88.6932	3.07008
211.487	-85.1088	3.06261
208.008	-84.895	3.05834
207.092	-86.0204	3.05823
212.921	-86.9918	3.0577
210.144	-86.0282	3.04967
220.856	-88.1862	3.04393
30.64	-47.3924	3.03923
214.966	-86.6764	3.03835
187.683	-89.2514	3.02107
192.566	-87.1824	3.01958
213.776	-87.5296	3.01919
208.862	-85.576	3.01449
213.287	-86.4116	3.01173
212.006	-86.801	3.00876
209.29	-86.1628	3.00625
223.877	-88.2478	3.00368
53.314	-61.6874	3.00286
214.996	-86.8522	2.99795
222.961	-89.3168	2.98853
211.578	-86.271	2.98648
187.714	-88.8094	2.98522
209.351	-85.9714	2.98287
218.17	-88.9356	2.97904
211.884	-85.2804	2.97771
192.596	-87.397	2.96808
204.437	-86.9238	2.96752
223.969	-88.4178	2.96465
216.827	-87.4836	2.96213
221.222	-89.406	2.96074
219.543	-87.952	2.95467
216.339	-87.0862	2.94422
206.177	-87.1542	2.94065
212.341	-86.6376	2.93738
45.166	-63.8094	2.92053
207.611	-85.572	2.91897
11.597	-46.9874	2.91606
208.099	-85.0222	2.91571
210.205	-86.2254	2.9135
192.535	-87.5092	2.91213
197.784	-87.1072	2.91198
211.456	-85.2266	2.91098
223.846	-88.7266	2.9082
205.811	-86.866	2.90344
192.078	-88.054	2.90273
219.879	-88.7944	2.89967
220.459	-87.2258	2.89791
207.916	-85.8038	2.89287
31.433	-51.814	2.88849
213.196	-86.0066	2.88473
218.994	-88.3716	2.87671
219.421	-88.787	2.87109
204.193	-85.1074	2.86299
204.468	-86.1812	2.85683
204.01	-86.435	2.85532
217.743	-88.9142	2.85349
197.815	-87.2796	2.85107
215.546	-87.8564	2.85107
195.984	-87.1688	2.84721
222.198	-88.121	2.84102
211.975	-86.1314	2.83302
218.414	-87.2234	2.8288
47.455	-63.2492	2.8248
206.268	-86.0898	2.82413
196.045	-86.7752	2.82385
209.686	-86.3578	2.81039
55.786	-67.7114	2.80891
222.504	-88.5632	2.80618
215.027	-86.9096	2.8049
209.808	-85.6658	2.8027
214.264	-87.9614	2.8019
31.006	-47.578	2.79736
48.126	-61.9258	2.79308
223.511	-88.4706	2.79048
207.489	-86.6216	2.78972
210.236	-86.6448	2.78578
47.668	-63.618	2.78333
210.571	-86.821	2.78161
197.388	-87.4262	2.78159
204.559	-84.9714	2.78014
206.635	-85.7598	2.77904
216.888	-87.6814	2.77895
18.005	-44.4014	2.77891
218.14	-88.897	2.77245
208.801	-85.9984	2.77154
193.42	-87.6204	2.7684
213.745	-87.5772	2.76729
203.186	-85.8988	2.76464
218.689	-86.7506	2.76143
208.557	-86.0104	2.76122
190.796	-87.7626	2.75709
213.715	-87.353	2.75578
204.498	-85.5678	2.75511
30.609	-46.6294	2.75047
207.52	-86.4238	2.7499
186.798	-90.6238	2.7498
196.075	-87.3858	2.74913
215.576	-87.6646	2.74528
215.515	-88.1322	2.73771
222.107	-88.352	2.73549
207.947	-85.3534	2.73539
48.34	-61.854	2.7318
205.353	-86.6088	2.7305
30.67	-48.9708	2.72814
196.869	-86.8742	2.72744
216.797	-87.434	2.72473
209.259	-86.3636	2.72263
208.374	-85.5812	2.71575
191.62	-88.1412	2.71368
197.357	-86.829	2.71317
214.661	-87.8314	2.71216
194.336	-87.6804	2.70928
202.728	-86.7756	2.70881
207.581	-85.7892	2.70842
195.129	-87.8486	2.70757
188.11	-88.6054	2.70249
10.773	-47.2564	2.69983
212.83	-86.2488	2.69841
222.076	-88.74	2.69696
220.337	-88.371	2.69361
210.114	-85.798	2.6936
192.902	-87.3906	2.68376
188.171	-88.1102	2.6792
213.806	-87.42	2.6784
184.174	-89.8684	2.67804
82.062	-75.3442	2.67449
216.492	-87.2698	2.67398
29.175	-47.6842	2.6731
221.893	-88.6294	2.66836
216.37	-87.2432	2.66815
180.603	-89.4092	2.66623
204.956	-85.2562	2.66594
46.967	-61.2316	2.66548
196.96	-87.0396	2.66444
221.649	-90.0034	2.65872
215.179	-86.848	2.65771
54.565	-62.6222	2.65709
11.261	-45.863	2.6547
37.872	-57.7996	2.65311
217.133	-87.1384	2.65307
197.418	-87.2284	2.65162
215.149	-87.7522	2.64712
25.635	-53.0656	2.64263
195.587	-87.333	2.64176
221.924	-88.8362	2.63503
37.903	-57.6708	2.63253
29.572	-46.588	2.63194
206.299	-85.8716	2.63046
218.231	-88.159	2.63004
189.911	-88.2716	2.62982
211.121	-86.2976	2.62692
48.157	-61.742	2.62539
212.799	-86.0514	2.62206
195.099	-87.7674	2.62149
210.632	-86.869	2.6211
191.162	-88.6822	2.62053
43.732	-67.3418	2.62001
212.769	-86.1002	2.61701
192.993	-87.0752	2.61109
204.895	-86.4108	2.60631
205.414	-85.9472	2.60572
213.684	-87.0014	2.60374
204.529	-85.2542	2.60231
214.935	-85.599	2.60194
223.083	-89.24	2.6019
53.04	-61.9032	2.60108
222.931	-89.1672	2.6006
54.596	-62.7938	2.60012
217.682	-88.3354	2.59732
215.454	-87.4302	2.59667
218.842	-87.54	2.59664
213.348	-86.7584	2.59491
53.955	-62.8178	2.59055
213.623	-86.1566	2.58876
30.365	-46.6802	2.58799
197.754	-86.5298	2.58763
207.642	-85.1886	2.58469
220.612	-87.9254	2.57993
211.09	-86.1816	2.57853
212.433	-87.13	2.57845
190.826	-87.7596	2.57823
212.372	-86.787	2.57582
221.466	-88.8564	2.57553
29.358	-48.1198	2.56871
199.066	-86.8592	2.56528
203.217	-85.9552	2.56158
219.147	-87.0706	2.56107
215.393	-86.5248	2.56037
196.014	-86.698	2.55861
200.897	-86.6926	2.55627
26.52	-53.9726	2.55606
190.369	-88.2974	2.55446
204.102	-85.5516	2.55291
30.701	-47.8204	2.55252
50.659	-63.974	2.55219
214.294	-87.3882	2.54962
21.179	-49.8824	2.54622
192.505	-87.691	2.54609
207.55	-86.3586	2.54459
220.184	-87.6128	2.54417
215.424	-86.8756	2.54342
223.633	-88.9242	2.54109
37.842	-57.776	2.53608
188.141	-88.5398	2.53361
215.363	-85.5702	2.53235
203.156	-86.5522	2.53129
214.569	-87.025	2.5297
218.201	-88.5314	2.52888
173.615	-88.7196	2.52864
199.127	-86.9676	2.52537
195.648	-87.7954	2.52141
204.224	-85.1248	2.52102
201.233	-85.9612	2.52084
220.032	-87.0884	2.5204
197.693	-86.5638	2.51922
210.602	-86.7882	2.51629
209.839	-86.0624	2.51619
216.858	-87.665	2.51446
187.653	-89.7496	2.51155
220.764	-88.5042	2.5112
208.771	-85.7212	2.50388
214.233	-88.1402	2.50277
201.385	-87.7616	2.50162
220.581	-87.5366	2.50153
29.297	-48.8642	2.50076
197.51	-88.097	2.50073
215.057	-87.2178	2.4996
203.583	-86.4908	2.49448
189.941	-88.3202	2.49134
192.932	-86.9196	2.49037
221.313	-89.362	2.49028
222.229	-87.743	2.48963
217.255	-87.857	2.48903
223.389	-89.2036	2.48879
37.079	-56.0522	2.48816
221.771	-88.7184	2.48512
202.301	-87.2846	2.48346
207.703	-85.5652	2.47825
195.19	-87.962	2.47642
180.511	-88.6788	2.47536
216.736	-86.6222	2.47511
205.322	-86.7738	2.47254
201.202	-85.5176	2.47102
208.13	-85.2226	2.46782
211.609	-86.4036	2.46251
216.705	-86.1958	2.46085
213.837	-87.0332	2.46073
200.745	-85.3488	2.46071
197.327	-86.4004	2.45995
211.67	-87.051	2.45729
177.063	-88.773	2.4566
193.39	-87.5774	2.45555
131.409	-89.5338	2.45445
193.817	-87.267	2.4544
214.752	-87.133	2.45175
203.552	-86.5912	2.45002
195.526	-86.8898	2.44769
215.607	-86.727	2.4446
214.691	-87.3168	2.44358
89.691	-79.6298	2.44246
39.215	-57.2846	2.44065
47.76	-64.0374	2.43968
216.919	-87.3484	2.43915
212.494	-87.1036	2.43839
39.581	-57.6042	2.43543
195.221	-87.9948	2.43521
214.6	-87.5112	2.43204
52.277	-62.9474	2.42807
199.677	-87.301	2.42716
216.766	-86.4924	2.42675
192.444	-87.9716	2.42447
197.845	-87.6776	2.42198
48.92	-63.9988	2.42176
46.631	-62.1202	2.41786
196.93	-86.7946	2.41643
190.765	-88.5828	2.41583
189.514	-87.412	2.41561
53.223	-61.8648	2.41524
191.589	-87.9366	2.41231
205.75	-87.2014	2.41054
199.097	-87.11	2.40815
190.735	-89.051	2.40741
218.445	-87.5796	2.40707
193.359	-87.6014	2.40614
27.74	-50.6664	2.406
215.942	-87.5932	2.40591
201.416	-87.3634	2.4056
201.843	-87.249	2.40434
208.954	-86.0196	2.40284
215.088	-87.585	2.40097
32.013	-53.3982	2.39996
205.383	-86.008	2.39979
205.841	-86.3984	2.39891
196.411	-86.6966	2.39856
216.309	-86.6558	2.39828
200.562	-87.3278	2.3965
186.371	-89.5424	2.39619
211.273	-86.352	2.39568
202.271	-87.7052	2.39419
27.71	-50.426	2.39191
201.019	-87.3448	2.39177
200.531	-87.7298	2.39096
218.567	-88.4636	2.38888
37.018	-54.536	2.38488
47.424	-61.6282	2.38352
195.557	-86.8904	2.38339
30.426	-47.4672	2.38116
57.098	-73.371	2.3811
56.061	-68.4818	2.37557
207.153	-86.6306	2.3754
9.338	-43.9194	2.37495
53.986	-61.615	2.37417
219.574	-87.6632	2.3735
49.072	-63.0248	2.37335
48.981	-63.3772	2.37154
67.291	-73.0434	2.3703
72.479	-66.898	2.36969
33.417	-52.5178	2.36968
55.511	-66.2902	2.36714
190.399	-87.957	2.36609
212.402	-87.015	2.36554
215.851	-87.0612	2.36515
27.954	-51.0866	2.36199
49.988	-64.2508	2.36125
212.097	-86.8938	2.36056
31.982	-53.6388	2.36009
223.999	-88.2764	2.35908
39.185	-56.6904	2.35901
200.439	-86.928	2.35885
214.722	-87.551	2.3578
46.783	-61.209	2.35722
212.463	-87.1572	2.35468
200.958	-87.4714	2.35454
195.618	-87.194	2.35442
46.265	-64.0924	2.35378
56.03	-68.3404	2.35072
220.734	-88.5762	2.35052
208.923	-85.4612	2.35023
202.698	-86.8698	2.34968
192.108	-87.8906	2.34914
196.838	-86.393	2.34907
194.305	-87.3792	2.34827
207.062	-86.0418	2.34564
216.278	-86.4936	2.34407
31.036	-46.7478	2.34381
46.051	-64.3604	2.34282
77.393	-75.261	2.34034
36.224	-52.7614	2.33985
209.381	-85.7766	2.3397
212.952	-87.0736	2.33795
25.848	-52.7238	2.33726
216.034	-86.8984	2.33567
25.269	-52.6554	2.33507
205.872	-85.9326	2.33386
169.434	-89.7376	2.33377
181.854	-89.0118	2.33329
187.195	-90.5092	2.33039
215.485	-87.8702	2.32878
182.678	-88.943	2.32662
48.096	-61.5134	2.32569
174.042	-89.48	2.32414
200.775	-85.5878	2.32391
50.598	-63.506	2.32243
23.743	-53.3346	2.32087
197.723	-86.103	2.32047
221.619	-89.534	2.31879
49.652	-63.384	2.31829
202.759	-86.4266	2.31657
221.039	-88.664	2.31511
200.867	-86.1604	2.31202
38.422	-56.8332	2.31159
55.115	-64.3116	2.31101
196.381	-86.8432	2.3088
221.497	-88.8662	2.3046
207.733	-85.747	2.30452
211.426	-85.2618	2.30436
215.118	-87.5074	2.30383
196.503	-87.3574	2.30348
43.915	-67.5768	2.30118
189.453	-88.2162	2.29899
212.128	-86.5206	2.29679
214.081	-87.4006	2.29656
196.472	-86.721	2.29569
58.655	-71.633	2.29441
213.654	-86.4248	2.29388
180.634	-89.567	2.29273
214.508	-86.5776	2.29185
18.28	-43.6502	2.28726
192.139	-87.4444	2.28715
156.982	-89.9362	2.28694
19.836	-46.3062	2.28654
189.88	-87.7756	2.28641
33.386	-52.3698	2.28518
200.989	-87.5654	2.28437
221.069	-88.6178	2.28388
199.158	-87.118	2.28244
29.388	-48.1334	2.28183
204.59	-84.6494	2.28105
52.032	-64.6292	2.28051
201.355	-87.557	2.28029
180.573	-88.9074	2.2798
11.566	-46.9772	2.27871
59.937	-69.3238	2.27788
69.427	-68.0552	2.27684
203.247	-85.656	2.27681
214.203	-87.6696	2.27569
47.272	-63.1208	2.2756
184.235	-89.0242	2.27511
33.691	-52.0084	2.27505
183.746	-89.8006	2.27303
190.918	-88.58	2.27254
190.308	-88.7672	2.27168
50.903	-65.1698	2.27149
199.463	-85.9712	2.27053
34.821	-54.0576	2.27022
219.849	-88.1656	2.27009
85.205	-73.874	2.26904
198.822	-87.7914	2.26902
190.338	-88.6058	2.26796
187.469	-89.0706	2.26774
199.493	-86.261	2.26743
194.641	-87.1328	2.26649
183.319	-89.3824	2.26545
194.702	-87.5678	2.26514
71.32	-67.8134	2.26499
214.905	-85.5738	2.26161
34.546	-54.4396	2.25855
223.541	-88.588	2.25821
45.502	-63.7264	2.25743
194.672	-86.9982	2.25683
212.036	-87.0592	2.25646
208.16	-85.647	2.25481
197.876	-87.9808	2.25444
198.181	-87.1794	2.2498
216.064	-87.0144	2.24829
204.254	-85.0382	2.24827
222.473	-88.5482	2.24781
43.304	-66.6342	2.24761
46.6	-62.476	2.24569
52.643	-62.6202	2.24417
193.024	-87.3	2.24363
195.953	-86.9248	2.24313
218.719	-86.2764	2.24181
208.344	-85.2134	2.24153
29.541	-47.6488	2.23906
203.613	-86.0512	2.23901
191.254	-88.437	2.23881
178.406	-89.6034	2.23866
47.485	-63.588	2.23819
220.886	-87.894	2.23696
218.872	-87.831	2.23673
181.213	-88.1212	2.23586
214.325	-87.3976	2.23563
222.656	-88.6804	2.23497
193.573	-88.6548	2.23474
60.394	-69.7862	2.2333
34.332	-54.529	2.23302
72.51	-66.7402	2.23233
38.574	-57.1014	2.23015
197.449	-87.4238	2.23001
37.201	-55.9964	2.22944
204.651	-84.755	2.22938
184.692	-88.5378	2.22916
34.454	-54.9428	2.2277
196.564	-87.9304	2.22738
181.305	-88.198	2.22675
31.403	-50.431	2.2245
187.744	-87.8894	2.22333
50.537	-64.6258	2.22329
192.474	-88.084	2.22223
38.269	-57.848	2.2211
191.711	-88.0958	2.22086
216.675	-86.4706	2.21763
194.366	-88.0926	2.21673
212.555	-86.7556	2.21464
29.144	-47.2162	2.21454
201.447	-86.9254	2.21447
28.351	-51.2238	2.21435
193.329	-87.614	2.21377
187.317	-88.8008	2.2128
206.726	-85.9716	2.21271
221.436	-88.5638	2.21265
212.738	-85.9188	2.21234
176.331	-89.0774	2.21189
200.073	-87.6474	2.21093
28.961	-50.9168	2.20988
196.442	-86.3468	2.20986
59.143	-69.4866	2.20896
204.285	-85.288	2.20879
210.999	-86.5064	2.20839
220.642	-87.9324	2.20737
213.379	-86.5938	2.20676
30.182	-45.3216	2.20594
175.781	-90.4462	2.20448
171.936	-89.0124	2.20213
220.215	-87.6672	2.19864
35.614	-53.934	2.19826
193.909	-87.6244	2.1982
175.476	-90.0306	2.19708
79.926	-79.95	2.19691
112.091	-80.971	2.19686
217.773	-88.73	2.19584
194.733	-87.647	2.1954
181.152	-88.8752	2.19393
221.863	-88.2206	2.19379
192.047	-87.8588	2.1932
210.388	-86.882	2.19121
191.559	-88.0274	2.18993
218.262	-87.619	2.18964
186.829	-90.1382	2.18953
211.243	-86.4102	2.18919
193.451	-87.5732	2.1877
188.202	-87.7192	2.18732
198.303	-88.51	2.18686
45.135	-63.2464	2.18562
199.219	-88.1506	2.1852
201.813	-87.664	2.18509
80.902	-83.3026	2.18458
15.137	-42.408	2.18438
88.165	-79.0514	2.18392
84.564	-72.6432	2.18383
41.321	-62.6926	2.18209
184.265	-88.4798	2.18182
214.111	-87.2744	2.18133
54.108	-61.287	2.1809
38.116	-57.9164	2.17909
183.685	-89.7664	2.17742
198.608	-87.2134	2.17653
204.681	-85.4728	2.17532
188.08	-88.4094	2.17457
176.758	-88.5928	2.17402
199.982	-87.914	2.17341
195.679	-87.7912	2.17206
27.069	-53.3246	2.17053
17.303	-46.0946	2.17023
199.951	-87.2124	2.16929
215.637	-86.1928	2.16922
11.658	-48.2702	2.16734
188.782	-88.0104	2.16625
26.001	-52.522	2.16556
212.524	-87.0556	2.16515
49.591	-63.7892	2.16343
184.662	-88.447	2.16342
29.663	-46.1252	2.16342
211.151	-85.9824	2.1624
189.484	-87.7238	2.16192
210.785	-86.761	2.16109
177.429	-88.707	2.16004
176.636	-88.8516	2.15895
38.391	-56.3956	2.15887
132.69	-89.423	2.1585
202.789	-86.0064	2.15802
112.03	-80.4848	2.15769
191.65	-87.8376	2.15583
222.9	-88.6236	2.1558
90.576	-79.6424	2.15441
191.284	-88.462	2.15385
196.808	-86.5118	2.15369
212.067	-87.1384	2.15362
193.054	-87.8584	2.15356
179.199	-89.462	2.15347
207.031	-86.0884	2.15008
48.889	-63.6994	2.14998
191.193	-88.6484	2.14916
213.165	-85.9226	2.14872
179.749	-89.8232	2.14856
188.69	-87.9062	2.14824
129.242	-88.0412	2.14683
200.592	-86.6184	2.14652
182.373	-89.388	2.14626
26.55	-54.3042	2.14553
37.933	-57.6964	2.14536
205.292	-87.0454	2.1451
54.016	-61.4306	2.14455
206.879	-86.9462	2.14035
180.206	-89.2162	2.13698
38.208	-58.9566	2.13696
36.774	-55.4572	2.13658
203.125	-86.7836	2.13551
18.066	-43.4288	2.13513
211.7	-86.5298	2.13493
213.867	-86.847	2.13478
72.052	-67.527	2.13478
210.815	-86.6708	2.13289
17.548	-44.7312	2.13201
217.163	-86.9566	2.13006
210.266	-86.7734	2.12941
184.998	-89.1226	2.12928
177.124	-88.9702	2.12915
153.564	-90.074	2.12869
101.746	-82.4752	2.12751
85.114	-74.0762	2.12725
215.332	-85.1142	2.12619
217.377	-87.4274	2.12495
204.987	-85.337	2.12387
80.109	-81.342	2.12082
223.358	-89.1906	2.11973
97.046	-83.7716	2.11545
212.311	-85.4892	2.11521
50.751	-64.8636	2.11472
201.874	-87.1518	2.11362
195.74	-87.957	2.11135
106.506	-79.305	2.10834
204.62	-84.7478	2.10587
46.936	-62.1478	2.10565
199.036	-86.352	2.10552
49.042	-63.8572	2.10528
199.432	-86.1082	2.10499
50.201	-64.7664	2.10461
50.018	-65.2966	2.10304
223.816	-88.745	2.10244
207.672	-85.4396	2.10184
200.195	-86.2066	2.1014
201.172	-85.52	2.10091
178.528	-89.4362	2.10041
62.134	-68.5928	2.09723
175.293	-89.8438	2.09607
26.459	-54.0316	2.09583
207.886	-85.9902	2.09556
200.409	-87.0128	2.09547
191.223	-88.4238	2.09541
215.82	-86.6018	2.09327
18.127	-44.1582	2.09302
217.804	-88.3162	2.09174
182.343	-89.6698	2.09147
38.177	-58.6634	2.09111
188.629	-88.1666	2.09038
220.306	-88.0956	2.08987
197.052	-87.752	2.08914
15.961	-45.694	2.08883
15.106	-42.9232	2.08876
199.188	-87.967	2.08668
46.082	-63.5778	2.08561
198.212	-87.3924	2.08557
198.669	-87.4942	2.08524
30.975	-48.7038	2.08447
28.076	-50.8356	2.0844
170.044	-88.853	2.08336
177.032	-88.5398	2.08305
46.844	-61.2574	2.08294
211.639	-86.8446	2.08174
220.49	-86.7292	2.08134
223.663	-89.1262	2.08132
27.161	-53.0318	2.08124
173.035	-88.9458	2.08063
217.346	-87.56	2.07919
182.404	-89.4546	2.0788
206.909	-86.8462	2.07673
218.811	-86.7584	2.07667
131.439	-89.34	2.07626
46.753	-60.9488	2.07623
214.05	-87.307	2.07602
199.554	-87.8298	2.07339
106.812	-78.628	2.07315
210.663	-86.6702	2.07237
55.542	-66.2404	2.07216
188.568	-88.5448	2.07189
33.875	-53.145	2.07169
52.002	-63.765	2.07156
189.972	-88.0424	2.07093
51.422	-66.1062	2.06921
219.299	-88.6526	2.06803
35.126	-52.6318	2.06773
203.644	-85.6542	2.06627
184.052	-89.265	2.06592
31.952	-53.5264	2.06554
206.329	-85.8036	2.06499
79.224	-79.6786	2.06421
174.652	-89.437	2.06361
214.539	-86.7198	2.06324
183.35	-90.1078	2.06182
204.163	-85.231	2.06018
17.883	-44.1594	2.05953
198.273	-88.1546	2.0592
209.106	-85.88	2.05802
215.79	-86.1498	2.05772
191.071	-89.2884	2.05683
201.05	-86.7396	2.05547
187.225	-90.3094	2.05458
30.762	-46.65	2.05457
204.407	-86.903	2.05324
221.008	-88.4806	2.05006
37.109	-55.3238	2.04869
165.07	-88.0736	2.04755
33.783	-53.5036	2.04714
195.16	-87.4852	2.04554
74.249	-67.161	2.04507
218.475	-87.7962	2.04498
218.109	-88.551	2.04363
16.602	-43.2336	2.04361
214.172	-87.4358	2.04265
196.899	-86.7258	2.04225
202.606	-86.3486	2.04035
183.624	-89.6048	2.03971
178.864	-89.4434	2.038
209.473	-85.865	2.03754
64.056	-67.4894	2.03577
209.869	-86.5024	2.03551
200.287	-85.518	2.03531
28.931	-51.3176	2.03454
187.775	-87.7432	2.03405
18.311	-43.432	2.03307
80.139	-80.428	2.03195
60.12	-69.4482	2.03147
220.52	-86.7808	2.03001
128.571	-89.3806	2.02986
176.3	-88.839	2.02955
31.342	-50.2642	2.02942
97.076	-84.0264	2.02828
22.186	-50.3364	2.02817
173.645	-88.5334	2.02766
216.248	-86.2876	2.02745
47.516	-62.7656	2.02652
33.6	-52.9218	2.02625
187.286	-89.0878	2.02539
184.723	-88.1152	2.02491
49.927	-65.063	2.0235
223.572	-88.4966	2.02331
66.711	-72.3222	2.02271
45.349	-64.9394	2.02208
84.961	-72.6784	2.02133
185.822	-88.9426	2.02133
195.251	-88.0116	2.01935
16.418	-42.9486	2.01795
220.703	-88.303	2.01713
11.536	-46.6692	2.01693
202.332	-87.0152	2.01628
52.368	-62.4344	2.01551
189.85	-88.394	2.01406
211.182	-86.5318	2.01227
187.347	-88.559	2.01189
221.344	-88.9222	2.01176
26.215	-53.6856	2.01138
214.142	-87.252	2.01043
10.101	-47.4966	2.01032
222.046	-88.7892	2.00959
161.377	-89.3292	2.00953
124.451	-87.3704	2.00872
85.724	-73.6408	2.00846
40.894	-60.7856	2.00766
195.923	-86.8938	2.00538
213.409	-86.4102	2.00307
206.573	-86.599	2.00284
94.91	-81.128	2.00192
181.183	-88.5264	2.00122
51.514	-66.7512	2.00118
199.402	-86.3664	2.00105
77.454	-74.8174	2.00055
180.481	-88.0418	1.99957
11.353	-46.3732	1.99916
217.987	-87.5324	1.99911
207.458	-86.0238	1.99905
197.083	-87.968	1.99698
16.571	-43.2024	1.99686
68.665	-70.5126	1.99681
23.712	-53.2608	1.996
200.623	-85.766	1.99587
158.081	-89.7456	1.99568
186.34	-89.969	1.99493
211.212	-86.4912	1.99479
55.084	-63.2994	1.99294
45.929	-64.1606	1.99153
124.939	-89.2498	1.98919
178.802	-89.4028	1.98889
43.884	-67.556	1.98878
209.045	-86.2726	1.98851
56.213	-68.8152	1.98824
88.409	-79.8858	1.98799
184.204	-89.5122	1.98783
110.474	-79.6998	1.98729
25.574	-52.5454	1.98685
18.097	-43.6654	1.98657
10.284	-48.376	1.98644
179.352	-89.6198	1.98599
46.875	-62.315	1.98587
214.783	-86.437	1.98437
185.486	-88.8572	1.9842
193.481	-87.5238	1.98359
142.365	-88.5632	1.98272
185.974	-89.1966	1.98246
30.212	-45.9278	1.98173
220.154	-86.8868	1.98094
220.245	-87.6348	1.98032
106.659	-79.4162	1.98007
73.09	-67.1712	1.97984
179.169	-89.0454	1.97944
199.249	-87.575	1.97875
49.438	-62.0742	1.97843
198.334	-88.244	1.97803
109.283	-78.8448	1.97797
193.512	-87.9926	1.97792
218.018	-87.789	1.97758
181.274	-88.1138	1.97648
117.889	-86.2862	1.97634
210.358	-86.7744	1.97615
218.384	-86.6164	1.97609
153.107	-90.3988	1.97593
94.879	-80.595	1.97485
182.892	-89.395	1.97484
33.234	-52.9262	1.97483
10.681	-46.5796	1.97289
142.395	-89.2306	1.97271
179.291	-90.1266	1.97254
110.748	-80.4112	1.97196
47.333	-61.5534	1.97123
197.54	-87.8414	1.97074
199.89	-85.9408	1.97062
189.423	-88.5416	1.97039
187.012	-88.6724	1.97017
216.522	-86.908	1.96978
206.421	-86.028	1.96894
182.922	-89.4286	1.96887
81.024	-82.519	1.9686
178.467	-88.8896	1.96684
215.21	-86.118	1.96654
9.949	-47.1734	1.96544
177.582	-89.9052	1.96527
203.278	-85.9204	1.96525
15.747	-45.0342	1.96515
52.399	-62.7034	1.96506
8.087	-39.6262	1.96477
221.588	-89.3242	1.96421
177.399	-88.3336	1.96363
131.317	-89.6478	1.96347
23.01	-50.5434	1.96314
53.406	-62.2376	1.96237
179.718	-90.2328	1.96231
195.709	-87.6238	1.96228
186.737	-89.9812	1.96195
183.197	-88.8628	1.9618
216.125	-86.347	1.96148
206.787	-86.0818	1.96146
212.585	-86.6436	1.96146
196.35	-86.0504	1.96091
218.964	-88.1992	1.96064
221.1	-88.7998	1.96022
198.639	-87.0556	1.95875
51.819	-64.9278	1.95838
178.284	-89.6808	1.95837
54.993	-63.5342	1.95762
40.466	-58.6664	1.95673
37.811	-58.3932	1.95573
107.819	-78.2652	1.95515
198.578	-86.9788	1.95435
209.229	-85.8872	1.9527
181.519	-89.4214	1.95255
19.806	-46.7972	1.95207
129.211	-88.1016	1.95139
96.222	-81.9416	1.95091
62.225	-67.7492	1.95022
219.391	-88.6476	1.95009
89.844	-80.3838	1.94981
6.744	-39.1068	1.94975
60.272	-68.7772	1.94968
125.671	-89.0224	1.94956
173.706	-89.0222	1.94925
80.261	-80.7306	1.94921
176.697	-88.5654	1.94897
170.074	-88.6446	1.94859
205.017	-85.1042	1.94847
223.694	-88.8918	1.94826
202.637	-86.51	1.94681
176.27	-89.3472	1.94545
103.729	-79.53	1.94525
9.125	-42.9422	1.94467
88.196	-78.749	1.94421
110.229	-78.9248	1.94405
32.379	-52.4602	1.94403
217.194	-87.2932	1.94257
207.306	-86.7054	1.94209
150.146	-90.1668	1.9417
180.176	-88.8392	1.94152
101.715	-82.7226	1.94091
36.255	-53.0276	1.93964
188.66	-88.278	1.93873
30.243	-46.163	1.93788
215.912	-87.4706	1.93719
221.161	-88.7874	1.93698
196.533	-87.4224	1.93591
200.47	-87.161	1.93542
168.518	-88.2824	1.93538
157.41	-88.9382	1.93521
199.86	-86.1824	1.9342
30.884	-48.728	1.93417
176.727	-88.8632	1.93361
53.009	-62.3976	1.93356
215.881	-87.1596	1.93349
70.892	-67.2822	1.93288
80.872	-83.1704	1.93286
85.144	-73.8598	1.93238
211.853	-84.5864	1.93235
218.75	-86.2324	1.93095
36.194	-52.8642	1.93066
190.521	-88.3506	1.93004
202.881	-85.2934	1.92998
29.846	-45.4392	1.9299
182.8	-89.799	1.92967
180.908	-88.2182	1.92894
199.921	-86.4738	1.9284
199.799	-85.7724	1.92737
182.648	-88.3004	1.92704
158.112	-89.877	1.92633
82.825	-70.5388	1.92618
175.69	-89.7686	1.92591
153.992	-90.1094	1.92557
89.569	-79.5842	1.92539
84.595	-72.0492	1.92454
18.341	-43.8978	1.92346
16.235	-44.612	1.92344
199.524	-87.2056	1.92322
70.038	-66.8574	1.92307
217.529	-87.3424	1.92304
64.819	-68.7162	1.92054
183.228	-89.091	1.92025
203.522	-87.0328	1.92018
182.465	-89.6844	1.91996
196.594	-88.5114	1.9188
72.937	-67.5214	1.91834
210.846	-86.348	1.91806
53.68	-62.3176	1.917
49.957	-64.4194	1.91687
68.695	-70.6014	1.91579
40.253	-56.3586	1.91563
71.625	-69.108	1.91512
152.74	-90.053	1.91461
194.214	-87.136	1.91445
220.123	-86.841	1.91412
186.401	-89.1416	1.91188
25.085	-53.8414	1.91182
29.633	-46.7998	1.91144
66.345	-70.7468	1.91105
117.188	-84.248	1.91082
88.379	-79.5418	1.90823
42.419	-67.5566	1.90775
201.904	-86.8604	1.90723
185.455	-89.5134	1.90712
83.74	-71.912	1.90653
203.43	-87.2822	1.90644
10.04	-47.8438	1.90579
122.65	-87.0102	1.90555
28.9	-51.1946	1.90554
179.779	-89.5958	1.90362
141.663	-89.2158	1.90304
40.985	-61.3498	1.90136
170.258	-88.5852	1.90108
27.985	-49.3174	1.90076
216.949	-86.3398	1.90061
40.344	-56.9166	1.90016
177.46	-88.8986	1.8998
183.716	-89.6794	1.89903
52.948	-62.2994	1.89855
17.059	-46.5018	1.89826
83.801	-72.2062	1.89758
192.627	-87.4146	1.89747
210.327	-86.7022	1.89708
43.274	-66.1336	1.89653
200.806	-85.6384	1.89642
55.206	-65.6416	1.89615
215.302	-84.7636	1.89591
27.924	-50.7488	1.89591
205.444	-85.6426	1.89461
24.872	-53.4604	1.89454
30.396	-46.454	1.89422
195.068	-87.5576	1.89394
200.5	-87.3612	1.89306
169.403	-89.1258	1.89286
221.802	-88.1636	1.8928
200.317	-85.4274	1.8927
69.397	-68.8066	1.89259
153.595	-89.9196	1.89231
174.622	-89.5124	1.8917
203.4	-86.5766	1.89131
212.982	-86.4286	1.88957
208.588	-86.4128	1.88862
191.315	-88.5164	1.88849
176.788	-89.3672	1.88712
189.117	-87.5642	1.88597
172.791	-89.0252	1.88568
189.148	-87.9216	1.88563
217.102	-86.6308	1.88531
166.992	-88.4664	1.88498
56.091	-68.5364	1.8848
25.909	-53.0394	1.88411
50.385	-63.6382	1.88364
186.584	-89.2278	1.88353
36.285	-53.9104	1.88254
219.269	-87.6374	1.88241
207.855	-86.1454	1.88233
206.36	-85.7304	1.88201
53.192	-62.084	1.8816
11.23	-45.299	1.88135
185.333	-88.6978	1.88053
164.368	-88.6318	1.88028
146.759	-89.438	1.87941
44.006	-66.0334	1.879
216.217	-85.8838	1.87878
126.678	-88.4982	1.87849
203.979	-86.4818	1.87844
8.728	-41.314	1.87826
220.276	-87.9104	1.87823
207.275	-87.0686	1.87771
218.781	-86.5652	1.87713
156.769	-90.9576	1.87705
207.397	-86.0522	1.87621
54.199	-62.5468	1.87609
214.478	-86.4302	1.87568
73.608	-67.4518	1.87493
178.04	-89.5376	1.87445
64.575	-67.78	1.87444
64.209	-66.6066	1.87434
212.677	-85.716	1.87401
210.297	-86.9608	1.87377
70.801	-67.6704	1.87347
17.639	-44.2856	1.8733
34.576	-54.2014	1.87233
38.544	-56.6008	1.87186
181.549	-89.452	1.87083
198.242	-87.6082	1.86862
48.37	-61.6706	1.86799
217.651	-88.3728	1.86724
209.656	-86.075	1.86722
39.459	-57.3394	1.86708
178.711	-89.4064	1.86706
181.915	-88.7582	1.86645
37.231	-57.2378	1.86597
54.077	-61.2118	1.86574
106.628	-79.7208	1.86561
218.536	-88.3592	1.86502
207.367	-86.1688	1.86491
202.24	-87.478	1.86383
39.063	-57.088	1.86229
169.83	-88.1246	1.86174
28.442	-52.0778	1.86117
173.737	-89.417	1.86056
189.819	-88.7626	1.8605
44.098	-66.8226	1.85839
199.738	-86.4472	1.85811
50.049	-65.5846	1.85651
193.176	-88.2364	1.8565
35.828	-53.9356	1.85626
148.834	-89.1684	1.85503
60.852	-68.8688	1.85461
177.887	-88.6346	1.85415
212.28	-85.0732	1.85404
208.252	-86.1564	1.85394
112.061	-80.6446	1.85384
184.357	-88.2578	1.8537
207.336	-86.1246	1.85297
216.644	-85.6226	1.8527
209.412	-85.7712	1.85244
77.484	-75.1048	1.8516
185.547	-89.2824	1.85124
202.972	-86.4594	1.85108
180.115	-88.9784	1.85015
213.593	-85.7462	1.84999
59.906	-68.656	1.84918
43.823	-66.1154	1.84871
183.563	-88.7714	1.84795
221.191	-89.0126	1.84738
67.322	-72.7344	1.84672
174.438	-89.6784	1.8467
190.704	-89.3266	1.84661
140.442	-88.8744	1.84482
41.534	-64.661	1.8444
220.917	-87.812	1.84423
47.638	-63.1136	1.84365
160.614	-90.3526	1.84364
192.017	-87.6132	1.84343
172.607	-88.9232	1.84329
136.108	-89.4452	1.84312
192.169	-87.546	1.84211
163.3	-89.1712	1.84179
215.759	-85.5606	1.84177
158.569	-90.3794	1.84153
161.224	-89.4238	1.84106
72.113	-66.702	1.84043
163.422	-89.3054	1.83937
45.898	-64.1282	1.83913
44.312	-67.0436	1.83864
206.604	-85.6882	1.83763
190.063	-88.6128	1.83659
22.156	-50.493	1.83641
208.649	-86.655	1.83621
66.376	-70.9648	1.83572
150.116	-89.7084	1.83528
3.54	-51.6	1.83525
154.083	-90.1474	1.83492
173.676	-88.2882	1.83482
189.026	-88.2606	1.83457
122.498	-88.952	1.83366
205.994	-86.1732	1.83353
19.135	-48.6744	1.83312
165.466	-88.7646	1.83193
83.435	-72.8688	1.83172
173.462	-89.5404	1.83144
54.382	-62.8042	1.83053
208.282	-85.8012	1.82999
209.9	-86.4602	1.82942
212.708	-86.1708	1.82896
36.56	-53.761	1.82888
206.39	-85.6716	1.82882
212.158	-85.7608	1.82862
178.772	-88.548	1.82771
63.965	-67.322	1.82763
218.292	-87.0372	1.82752
182.953	-88.8636	1.82655
182.709	-89.253	1.82631
53.894	-61.666	1.82619
60.883	-68.8396	1.82488
38.239	-58.458	1.82385
162.628	-88.9812	1.82383
126.74	-89.371	1.82355
217.834	-88.2438	1.82354
24.017	-54.13	1.82347
34.698	-54.0756	1.82234
64.728	-70.1238	1.82213
101.471	-82.5256	1.82181
186.646	-89.5566	1.82044
72.144	-67.7092	1.81997
46.234	-63.6316	1.81904
68.268	-68.5884	1.81864
77.942	-76.9502	1.81842
25.024	-53.1194	1.8182
180.45	-88.085	1.81812
82.733	-72.2892	1.81719
89.6	-79.6748	1.81692
56	-67.8968	1.81649
29.236	-48.4104	1.8158
43.549	-64.0012	1.81547
48.615	-62.6764	1.81518
144.806	-89.3554	1.81514
217.56	-87.5418	1.81466
179.321	-89.928	1.81435
10.742	-46.6428	1.81409
217.224	-87.6912	1.81271
196.991	-86.9336	1.81208
180.145	-88.8134	1.81157
138.611	-87.3738	1.81145
184.296	-88.002	1.81118
11.108	-47.269	1.81062
163.849	-89.204	1.81061
81.665	-77.3106	1.81045
185.913	-89.4192	1.8101
202.667	-86.6512	1.81006
62.256	-67.9586	1.80975
203.827	-85.9604	1.80974
190.277	-88.978	1.80937
83.13	-71.0886	1.80886
179.596	-89.5452	1.80861
39.703	-56.1888	1.80837
66.071	-72.4138	1.80801
222.26	-88.14	1.80665
15.778	-45.0896	1.80607
24.78	-54.5324	1.80492
93.353	-79.5324	1.80361
33.722	-52.3118	1.80347
174.347	-89.9948	1.80299
197.479	-87.3522	1.80245
47.241	-63.0384	1.80236
217.59	-87.9312	1.80204
195.282	-88.2654	1.80188
52.094	-63.9352	1.80142
69.458	-67.37	1.80119
208.191	-86.1482	1.80078
206.757	-85.9938	1.80052
29.51	-47.3528	1.79964
193.542	-88.2526	1.79913
53.253	-61.2434	1.7984
72.083	-66.5338	1.79834
187.805	-87.7276	1.79723
210.724	-86.9114	1.79695
71.899	-67.7628	1.79671
159.149	-89.9662	1.79596
175.568	-90.1956	1.79572
179.26	-89.6644	1.79571
193.085	-87.8782	1.7956
147.583	-90.0524	1.79552
200.104	-87.0502	1.79468
176.605	-89.4254	1.7946
64.392	-67.1866	1.79422
202.942	-85.7402	1.79309
182.739	-89.5668	1.79306
17.334	-46.9018	1.79243
61.89	-68.2138	1.79229
72.449	-67.01	1.79212
178.986	-89.7296	1.79205
192.688	-88.655	1.792
202.515	-86.0312	1.79157
178.833	-89.6818	1.79156
203.796	-85.9408	1.79105
37.048	-55.6604	1.79068
217.621	-88.0848	1.79058
222.321	-88.549	1.79046
84.442	-71.9444	1.79039
197.937	-88.565	1.79023
33.569	-51.8674	1.78949
170.868	-89.8286	1.78941
31.86	-54.0062	1.78933
37.14	-55.5652	1.78824
176.361	-89.529	1.78802
151.947	-90.2052	1.7874
180.664	-89.1068	1.78728
62.286	-67.8204	1.78652
223.114	-89.4064	1.78609
209.442	-85.7704	1.78597
45.471	-64.5094	1.7854
200.043	-87.5106	1.78506
94.391	-80.5302	1.78487
40.009	-55.6104	1.78361
184.54	-89.979	1.78236
104.828	-80.4548	1.78206
178.741	-88.956	1.78151
211.731	-85.8566	1.7814
204.712	-85.6768	1.78092
209.076	-86.0344	1.78039
37.354	-58.9162	1.7802
29.083	-48.4512	1.77995
197.296	-86.3938	1.77946
171.783	-89.6412	1.77943
90.607	-80.3392	1.77906
121.368	-86.9454	1.77898
173.584	-88.7688	1.7788
183.655	-89.6124	1.77799
175.446	-89.4472	1.77749
195.801	-88.0008	1.77739
206.451	-86.296	1.77648
80.231	-80.3018	1.77645
166.138	-88.1698	1.77642
122.62	-87.748	1.77637
145.447	-89.2364	1.77589
176.239	-90.4188	1.7758
77.789	-76.1602	1.77492
10.071	-47.804	1.77487
41.351	-62.401	1.77481
15.991	-45.5746	1.77463
108.154	-76.6608	1.77462
118.835	-87.1526	1.77457
183.105	-88.3972	1.77393
208.221	-85.713	1.77306
53.131	-61.312	1.77305
57.129	-73.6204	1.77301
49.835	-65.6094	1.77231
122.437	-88.8482	1.77127
97.809	-84.8312	1.77077
89.661	-79.3392	1.77073
49.866	-65.2334	1.77045
219.177	-87.0178	1.77025
201.782	-87.2134	1.77004
61.737	-68.4294	1.76961
29.694	-45.5064	1.76954
30.487	-48.1638	1.7695
222.351	-88.8744	1.76926
153.961	-89.9496	1.76896
76.202	-74.674	1.76875
28.534	-53.3844	1.76875
68.787	-69.1796	1.76853
53.375	-61.3128	1.76772
216.095	-86.7294	1.76623
96.863	-83.4938	1.76614
0.214	-99.885	1.76575
200.928	-86.7724	1.76552
218.353	-86.8852	1.76542
10.834	-46.6508	1.76479
198.7	-87.7482	1.76464
31.708	-51.065	1.76437
8.453	-41.363	1.76433
208.71	-86.004	1.76412
172.882	-88.9634	1.76371
8.759	-42.0466	1.76368
203.308	-85.8156	1.76335
148.01	-90.551	1.76269
35.553	-51.7028	1.7622
56.183	-68.679	1.76206
181.488	-88.895	1.76187
177.368	-87.704	1.76176
23.987	-53.6098	1.76149
0.366	-99.643	1.76129
183.594	-88.895	1.76115
172.638	-89.2396	1.76074
81.879	-75.5674	1.7607
197.113	-87.0884	1.75994
187.439	-88.3574	1.75913
20.966	-49.3892	1.75841
182.831	-89.9978	1.75787
54.84	-62.6106	1.75716
212.616	-85.998	1.75652
195.77	-88.2764	1.75503
51.971	-64.4578	1.755
92.041	-82.377	1.75455
188.599	-87.8484	1.75389
57.373	-71.948	1.75336
185.089	-88.5912	1.7532
139.74	-87.4692	1.7522
90.21	-78.9796	1.75219
180.542	-88.6854	1.75163
131.378	-89.5524	1.75132
182.312	-89.9014	1.75125
45.105	-64.142	1.75099
11.749	-46.7346	1.75032
23.376	-51.6914	1.75029
16.937	-45.3046	1.74979
196.625	-88.311	1.74795
131.714	-89.2072	1.74769
222.87	-88.8726	1.74731
177.551	-89.4238	1.74643
83.832	-71.892	1.7463
188.232	-87.9458	1.7461
49.286	-63.7618	1.74547
18.036	-43.509	1.74525
194.763	-87.9418	1.74499
28.473	-52.4644	1.74459
48.218	-62.0872	1.74451
202.576	-86.4716	1.74437
104.156	-79.6744	1.74425
79.865	-80.8034	1.74422
55.634	-67.2784	1.74419
176.514	-89.6516	1.74389
88.226	-78.7212	1.74312
33.539	-53.1694	1.743
203.033	-87.3106	1.74238
112.823	-81.0686	1.74223
219.238	-87.4508	1.74207
84.473	-72.1776	1.74189
201.141	-85.0866	1.74171
110.779	-80.8728	1.74087
35.248	-51.2674	1.74064
186.768	-90.1342	1.74056
35.217	-52.0326	1.74044
64.331	-65.8306	1.73931
179.626	-89.9612	1.73885
74.89	-69.7042	1.73863
186.462	-88.7282	1.73822
117.157	-84.8638	1.73805
203.491	-87.0202	1.73805
197.021	-87.5144	1.73776
178.436	-89.2836	1.73763
155.029	-90.4062	1.73744
22.125	-50.9218	1.73726
185.944	-89.1518	1.73709
110.443	-79.4704	1.73683
199.768	-86.321	1.73638
198.853	-87.1974	1.73638
7.263	-40.1044	1.73625
161.255	-90.1918	1.73542
99.121	-84.2178	1.73524
89.539	-80.021	1.73499
31.067	-47.6186	1.73463
204.132	-85.1114	1.7342
194.244	-87.1544	1.73413
219.818	-88.2062	1.73372
206.848	-86.653	1.73349
128.601	-88.9972	1.73324
192.261	-87.9768	1.73291
17.12	-48.1822	1.7329
135.162	-89.0674	1.73276
67.535	-72.2566	1.73134
65.491	-70.973	1.73099
168.121	-88.8142	1.73064
200.836	-86.108	1.72986
31.158	-49.3338	1.72907
72.296	-67.1716	1.72877
152.222	-90.9064	1.72863
29.602	-45.5304	1.72862
187.622	-89.7442	1.7283
53.65	-62.9584	1.72816
23.407	-51.2472	1.7272
71.747	-67.9514	1.72715
178.894	-89.71	1.72666
202.179	-87.2388	1.72615
183.777	-89.6222	1.72573
23.682	-52.9648	1.72549
36.987	-53.1178	1.7253
89.813	-80.1498	1.72467
70.343	-68.6538	1.72413
63.477	-70.3736	1.72383
174.164	-89.9718	1.72358
128.54	-89.2508	1.72298
122.07	-88.255	1.72156
45.288	-65.5202	1.72144
13.397	-55.5124	1.72115
29.266	-48.5434	1.72103
110.046	-77.9814	1.72076
93.903	-81.3552	1.72052
180.847	-88.0644	1.72041
66.559	-70.5308	1.72021
188.507	-88.6958	1.71984
161.987	-89.6892	1.71934
119.08	-87.2294	1.71907
64.24	-65.5104	1.71906
180.695	-88.4618	1.71892
71.716	-67.7076	1.71827
203.857	-86.2304	1.71821
31.128	-48.481	1.7174
182.77	-89.4238	1.71738
190.857	-87.6496	1.717
183.502	-89.1102	1.71683
202.82	-85.5436	1.71663
49.103	-62.5788	1.71658
41.84	-64.2582	1.71586
185.516	-88.8886	1.7156
184.143	-90.3478	1.71432
190.094	-88.1868	1.71398
51.636	-66.7494	1.71334
190.674	-89.2264	1.71297
216.187	-86.029	1.71278
99.426	-83.7868	1.71262
136.23	-89.6442	1.71243
50.507	-63.8506	1.71218
185.638	-88.325	1.71201
132.416	-89.1862	1.71199
38.055	-57.5862	1.71172
27.679	-49.6216	1.71172
193.115	-88.0544	1.71123
28.015	-48.4188	1.71119
210.907	-86.3268	1.71112
44.342	-67.2886	1.7103
15.93	-45.2724	1.71019
36.469	-52.1528	1.70919
68.939	-68.8446	1.70918
39.154	-56.4184	1.70818
32.532	-51.7238	1.70812
203.674	-85.9692	1.70793
207.184	-86.4808	1.70769
28.717	-52.034	1.70753
183.838	-88.9386	1.70752
195.892	-87.262	1.70678
32.928	-51.0876	1.70653
223.785	-88.8106	1.70568
169.8	-88.381	1.70546
36.713	-53.7848	1.70537
221.832	-88.211	1.70535
167.145	-88.1632	1.70478
161.713	-90.0496	1.70442
194	-88.2626	1.70402
167.816	-89.2006	1.70383
47.729	-63.2226	1.70346
222.443	-88.8398	1.70318
94.33	-80.5304	1.70294
52.216	-63.9366	1.70274
190.43	-88.0346	1.70267
136.261	-89.288	1.70078
201.263	-85.989	1.70067
171.906	-88.9328	1.70052
210.754	-86.9666	1.70024
197.144	-87.2518	1.69957
45.593	-64.2306	1.6986
192.841	-88.067	1.69852
143.005	-89.5048	1.69844
90.363	-78.6392	1.69823
207.825	-86.106	1.69818
53.925	-62.7382	1.69812
181.122	-89.209	1.69744
134.003	-88.7174	1.69635
201.477	-86.4406	1.69615
162.262	-89.6892	1.6955
48.462	-61.8088	1.69489
153.534	-90.4926	1.69473
191.742	-88.5102	1.69469
76.935	-75.347	1.69466
160.339	-90.9182	1.69444
53.589	-64.736	1.69323
176.666	-89.2194	1.69225
44.952	-64.1864	1.69219
198.151	-86.531	1.69088
200.165	-86.296	1.69049
184.479	-88.829	1.69029
76.385	-75.2202	1.68998
46.814	-61.104	1.68953
24.963	-54.7042	1.68935
175.262	-90.1438	1.68861
19.379	-48.7632	1.68793
83.557	-72.4024	1.68791
36.346	-53.824	1.68779
53.558	-64.2688	1.68764
63.995	-67.2634	1.68735
196.259	-87.2598	1.68708
193.787	-87.498	1.68694
111.603	-80.2572	1.68688
201.324	-87.1514	1.68636
16.449	-43.7426	1.68626
150.543	-89.5206	1.6857
111.847	-80.9476	1.68545
154.877	-90.4694	1.68521
191.925	-88.6182	1.68509
170.898	-90.2988	1.68489
165.161	-89.67	1.68461
220.551	-86.9174	1.68459
186.615	-89.3476	1.68454
15.228	-44.163	1.6826
203.064	-87.243	1.68158
44.647	-66.3358	1.68156
205.688	-86.5078	1.68139
204.803	-86.908	1.68078
178.955	-89.4512	1.68026
122.162	-88.3982	1.68024
21.606	-51.458	1.67951
50.232	-64.5218	1.67945
102.051	-81.5864	1.67895
129.883	-88.602	1.6782
126.404	-89.3064	1.67816
169.861	-88.546	1.67814
169.342	-88.6952	1.67811
179.81	-88.7788	1.67738
106.537	-79.4382	1.67711
46.509	-61.9738	1.67675
35.675	-53.7896	1.67648
124.146	-87.3418	1.67646
200.714	-85.2566	1.67602
72.266	-66.5984	1.67599
51.483	-67.1308	1.67582
150.604	-89.0902	1.67508
199.829	-86.3164	1.67505
89.233	-80.8446	1.67501
204.315	-85.648	1.6745
79.529	-79.7498	1.67358
48.309	-61.7154	1.67304
25.116	-53.5546	1.67263
89.447	-79.3474	1.67261
158.051	-90.1004	1.67248
36.316	-53.3178	1.67159
119.049	-87.3964	1.67154
219.604	-87.5836	1.67139
106.75	-78.8258	1.6713
23.071	-50.7182	1.67112
203.949	-86.303	1.67022
66.681	-72.2732	1.66985
28.259	-52.2286	1.6698
26.489	-53.316	1.66881
211.304	-86.2668	1.66843
37.964	-57.4458	1.66838
206.94	-86.3298	1.66825
210.541	-86.1976	1.66763
16.083	-44.3318	1.66762
167.053	-89.1338	1.6671
21.332	-50.2294	1.66673
45.563	-64.876	1.66663
39.398	-56.627	1.6663
58.685	-71.6782	1.666
203.094	-87.2046	1.66545
188.049	-88.7056	1.66507
34.424	-54.2928	1.66485
191.681	-88.1586	1.66444
6.866	-40.077	1.66418
173.248	-88.7814	1.66295
106.903	-78.5162	1.66289
39.551	-57.3052	1.66263
185.883	-89.6654	1.66221
27.191	-52.7802	1.66153
55.573	-66.4008	1.66145
189.545	-87.1454	1.66123
177.002	-88.8698	1.66121
189.362	-89.3516	1.66099
124.084	-87.807	1.66073
44.25	-66.9352	1.66032
203.461	-87.0482	1.65987
44.8	-64.9522	1.65955
130.646	-89.8328	1.65899
23.651	-52.1892	1.65897
62.317	-66.9744	1.65885
28.046	-49.5012	1.65869
0.793	-92.263	1.65836
181.793	-88.634	1.65828
109.467	-78.6004	1.658
16.785	-45.1122	1.65754
173.492	-89.393	1.65742
190.125	-88.67	1.65735
68.329	-68.483	1.65726
43.579	-64.3714	1.65723
144.836	-89.7138	1.65714
113.861	-82.1178	1.65679
35.95	-54.1918	1.65667
96.191	-81.1312	1.65656
56.946	-73.733	1.65641
38.086	-58.102	1.65488
144.104	-89.3014	1.65461
47.546	-62.6012	1.65401
70.618	-67.3652	1.654
199.585	-88.4346	1.65383
40.314	-56.1206	1.65376
137.39	-88.6556	1.65362
50.69	-65.0682	1.65334
39.734	-56.3736	1.65324
223.602	-88.4876	1.65299
171.021	-89.7384	1.65241
210.419	-86.4034	1.65217
183.136	-88.9326	1.6516
154.114	-89.8212	1.6511
25.665	-52.719	1.65071
183.258	-89.1382	1.65046
184.601	-88.8284	1.65043
180.817	-88.0578	1.65033
201.599	-85.3974	1.6494
163.818	-89.2474	1.64911
6.226	-37.6668	1.64905
60.15	-68.9928	1.64886
84.503	-72.0872	1.6488
163.055	-89.5278	1.64867
98.206	-84.7862	1.64863
92.255	-81.3206	1.64807
190.033	-88.165	1.64751
201.63	-85.4164	1.64713
156.555	-90.4518	1.64701
40.375	-57.3364	1.64695
179.688	-90.0878	1.64683
28.564	-52.8658	1.64672
2.136	-61.0574	1.64663
131.5	-88.309	1.64596
162.109	-89.7992	1.6456
215.698	-85.387	1.64544
89.203	-80.6848	1.64513
165.1	-87.9574	1.64496
193.939	-87.7142	1.64495
65.46	-70.9806	1.64469
106.964	-78.6326	1.64438
178.345	-89.62	1.64431
171.295	-89.0022	1.64404
51.208	-67.393	1.64365
139.771	-87.5606	1.64267
193.97	-87.8814	1.64185
57.587	-70.7808	1.64171
178.314	-89.8996	1.64165
79.59	-80.869	1.64127
188.995	-88.4044	1.64119
156.952	-89.5012	1.64093
17.975	-44.3578	1.64029
36.804	-55.3554	1.64029
203.918	-86.8702	1.63979
188.751	-87.8446	1.63896
213.135	-85.8532	1.6389
192.871	-87.72	1.63746
22.369	-50.0444	1.63689
117.432	-85.515	1.63681
46.448	-62.4914	1.63653
121.002	-87.4792	1.63631
190.002	-87.5598	1.63608
47.028	-62.0722	1.6358
170.013	-89.4208	1.63521
140.259	-87.9086	1.63517
87.189	-76.6304	1.63515
107.788	-78.258	1.63467
42.908	-65.8982	1.63434
26.276	-54.391	1.63422
77.24	-74.3176	1.63396
53.284	-61.2732	1.63396
111.359	-79.8778	1.63382
43.793	-66.452	1.63375
200.134	-87.1572	1.63369
132.263	-88.9136	1.63271
24.841	-53.9348	1.63241
160.065	-90.13	1.63196
215.668	-85.517	1.63189
181.671	-89.0384	1.63156
181.061	-90.0068	1.63152
192.719	-88.3856	1.63138
222.29	-88.3462	1.63125
169.952	-89.0462	1.63101
163.544	-88.8528	1.63093
197.662	-86.2332	1.63091
214.355	-87.0098	1.63062
108.032	-77.129	1.63042
150.574	-89.2396	1.62967
163.452	-89.065	1.62911
181	-88.9346	1.62854
44.525	-67.0324	1.62831
199.707	-87.154	1.62827
204.865	-86.6732	1.62827
16.052	-44.8652	1.62754
157.501	-89.5658	1.62712
203.888	-86.0404	1.62681
38.605	-57.369	1.62665
31.677	-51.4304	1.62586
35.583	-51.9562	1.62582
72.388	-66.7848	1.62561
192.657	-88.1764	1.62539
155.182	-90.3198	1.62536
190.948	-89.2082	1.62529
5.646	-41.0436	1.62528
173.767	-89.512	1.62445
215.729	-85.4808	1.62395
199.646	-87.5988	1.6236
216.614	-85.7096	1.62325
44.83	-65.6772	1.62311
137.909	-88.2642	1.6231
17.67	-44.6534	1.62258
189.392	-88.6794	1.62252
165.192	-88.9428	1.62239
26.062	-54.1402	1.62222
41.87	-64.0316	1.62212
46.661	-62.2378	1.62193
170.197	-88.848	1.62177
174.011	-89.4822	1.62171
70.923	-67.4262	1.62126
77.606	-76.0634	1.62075
207.245	-86.8872	1.62071
47.791	-62.8496	1.62061
49.683	-63.9924	1.62044
208.618	-86.5294	1.62013
52.338	-62.8904	1.62005
9.857	-46.6206	1.62002
84.93	-72.2588	1.61995
28.778	-53.4292	1.61957
172.913	-88.729	1.61886
222.687	-89.1824	1.61867
100.067	-83.4538	1.61853
186.859	-89.6326	1.61823
80.933	-82.505	1.6178
129.669	-89.4482	1.61716
26.917	-54.4382	1.61707
173.523	-88.9968	1.61696
178.253	-89.2178	1.61601
43.701	-67.1544	1.61572
83.984	-71.2672	1.61571
204.834	-86.721	1.61571
57.068	-73.9978	1.61568
29.724	-46.3884	1.61508
101.929	-81.9402	1.61486
28.748	-53.374	1.61477
188.721	-87.7658	1.61466
132.294	-89.0548	1.61428
51.239	-66.4622	1.61402
159.393	-90.1084	1.61346
64.789	-68.9628	1.61286
65.765	-71.2576	1.61257
103.302	-79.5234	1.61249
140.533	-88.448	1.61212
187.256	-89.7306	1.61118
177.612	-89.2864	1.61098
212.646	-85.8368	1.61093
43.945	-68.3186	1.61062
111.481	-79.215	1.61058
85.754	-73.7846	1.60954
220.978	-87.9966	1.60899
168.976	-88.4834	1.60889
127.899	-89.8994	1.6087
187.073	-89.1076	1.60851
171.417	-89.5938	1.60795
43.457	-65.9116	1.60739
4.089	-36.078	1.60735
42.938	-66.362	1.60715
7.202	-40.3694	1.60694
214.02	-86.2774	1.60678
155.67	-90.2604	1.60657
202.087	-86.575	1.60653
45.807	-65.037	1.60633
173.157	-88.4882	1.60611
31.738	-51.5874	1.60599
88.562	-79.7164	1.60574
213.47	-85.9908	1.60556
184.631	-89.1058	1.60463
49.255	-63.0344	1.60383
106.842	-78.604	1.6037
39.429	-56.4612	1.60258
196.655	-87.9234	1.60234
209.961	-85.8716	1.60229
45.837	-64.8274	1.60144
207.214	-86.368	1.60123
50.476	-63.419	1.60118
39.368	-57.0892	1.60114
173.004	-89.4254	1.60099
85.602	-74.2518	1.60094
175.232	-89.8248	1.60077
81.573	-79.1694	1.60056
122.009	-88.4762	1.60025
167.023	-88.4656	1.59981
200.348	-85.7396	1.59912
160.004	-89.7076	1.59852
36.377	-53.7634	1.59843
54.626	-62.081	1.59819
70.313	-67.0752	1.59781
205.048	-85.0912	1.59777
57.709	-69.3956	1.59762
121.643	-89.193	1.59756
55.908	-67.5988	1.59738
30.06	-46.176	1.59709
185.608	-88.1878	1.59695
114.502	-82.5324	1.59647
118.896	-86.6746	1.59644
219.208	-86.9538	1.59644
185.425	-89.4218	1.59618
178.162	-88.8992	1.59608
175.903	-89.993	1.59521
28.87	-50.2692	1.59512
203.339	-86.0344	1.59501
45.319	-64.6928	1.59485
133.972	-89.0992	1.59479
35.706	-53.3818	1.59476
162.018	-89.6152	1.59444
158.752	-90.0168	1.59432
57.495	-71.9976	1.59415
81.268	-81.7954	1.59407
175.934	-89.8866	1.59388
54.535	-62.8112	1.5937
72.968	-67.341	1.59368
115.753	-82.5402	1.59361
80.75	-82.6544	1.59326
19.165	-48.2606	1.59312
106.445	-79.3274	1.59279
31.525	-52.0972	1.5927
67.932	-70.4812	1.59259
35.004	-51.429	1.5923
33.325	-52.126	1.59211
77.423	-75.594	1.59203
124.725	-87.5476	1.59174
167.175	-88.5644	1.59143
78.583	-79.4172	1.59128
14.435	-46.4312	1.59092
15.259	-43.9164	1.59084
9.094	-42.1628	1.59075
186.035	-88.271	1.59064
85.022	-74.1994	1.59008
121.124	-87.6886	1.59002
199.28	-87.117	1.58989
65.125	-70.7164	1.58952
64.178	-67.1142	1.58939
9.918	-46.8344	1.58927
178.192	-89.731	1.5892
9.521	-45.2248	1.58912
184.967	-89.0476	1.58784
44.556	-65.3806	1.58783
154.602	-90.609	1.58768
175.537	-90.2148	1.58724
34.485	-55.2446	1.58694
35.797	-53.9516	1.58648
175.659	-89.9498	1.58643
68.298	-68.883	1.58639
125.275	-89.3774	1.58632
196.106	-87.5416	1.58593
187.958	-89.3424	1.58578
35.736	-52.7424	1.5857
78.461	-78.9778	1.58568
162.994	-89.2866	1.58559
38.971	-56.7642	1.58547
71.808	-68.1344	1.58497
26.703	-52.5438	1.58455
164.551	-88.2418	1.58414
89.355	-79.913	1.58392
79.651	-80.7862	1.58373
185.211	-87.932	1.58318
110.718	-80.4642	1.58277
216.98	-86.284	1.5825
199.31	-86.5832	1.5825
105.957	-78.4538	1.58218
32.074	-53.235	1.5821
150.299	-89.1236	1.58186
30.579	-46.8252	1.58119
42.511	-68.0864	1.58109
90.942	-81.1122	1.58096
159.546	-90.251	1.58092
185.272	-87.949	1.58089
41.29	-62.6988	1.58066
118.683	-86.567	1.58054
86.029	-74.726	1.58046
91.797	-83.5936	1.58007
151.123	-89.8776	1.57975
98.846	-84.2662	1.57962
177.246	-88.9842	1.57895
26.886	-54.8882	1.57848
191.345	-88.397	1.57827
154.938	-90.2566	1.57827
218.506	-87.8556	1.57822
177.216	-89.4638	1.57806
81.94	-75.7794	1.57792
156.891	-90.4646	1.57754
220.673	-87.9938	1.57754
199.341	-86.3722	1.57746
98.938	-83.5128	1.57731
104.858	-80.0128	1.5773
124.42	-87.8616	1.57723
64.941	-70.5636	1.57708
206.024	-85.808	1.57645
4.242	-34.6356	1.57605
161.163	-89.8338	1.57601
26.398	-54.3688	1.57595
205.109	-85.6714	1.57585
16.693	-44.6996	1.57555
106.14	-79.526	1.5752
29.816	-45.3346	1.57516
206.818	-86.4972	1.57504
83.71	-71.79	1.57491
32.501	-51.8772	1.57486
73.456	-68.933	1.57478
181.885	-88.4816	1.57469
72.021	-67.7856	1.5745
169.067	-89.3672	1.57446
4.883	-41.8318	1.57421
138.702	-87.8764	1.57412
57.648	-70.4592	1.57372
26.428	-54.8276	1.57371
29.48	-46.9156	1.57342
180.359	-88.7818	1.57324
197.906	-88.0746	1.57259
205.719	-86.871	1.57184
208.74	-85.7894	1.57162
16.968	-45.5114	1.57147
194.031	-88.363	1.57095
125.61	-89.1024	1.57076
87.219	-76.341	1.57069
1.862	-66.1992	1.57055
189.24	-88.6362	1.57029
213.104	-85.7126	1.56997
55.603	-67.0646	1.56956
71.93	-67.2108	1.56931
217.407	-86.9818	1.56912
129.852	-88.6156	1.5691
[truncated: 5,342 more rows]

## Sheet: Descriptive statistics
S2 Supplemantary Information: Variability statistics for the prey generated recordings
kHz	3m10ga	3m10gb	3m10gc	3m10gd	3m10ge	3m10g10cm avg		3m10g10cm stdev
0	-94.857	-95.603	-95.292	-94.788	-95	-95.108		0.337619
0.031	-96.08	-97.587	-98.048	-96.457	-96.676	-96.9696		0.819219
0.061	-96.792	-99.347	-100.177	-98.001	-98.1	-98.4834		1.30907
0.092	-97.474	-100.1	-100.338	-99.033	-99.346	-99.2582		1.13097
0.122	-97.262	-99.618	-99.997	-99.768	-99.192	-99.1674		1.10489
0.153	-96.919	-99.153	-98.892	-100.027	-98.835	-98.7652		1.13709
0.183	-96.468	-99.05	-98.25	-100.696	-98.327	-98.5582		1.52721		Amplitude statistics from Column G														Stdev statistics from column I
0.214	-97.359	-100.3	-99.434	-102.269	-100.063	-99.885		1.76575		10 cm	smooth	3mm10g	3mm5g	2.8mm5g	1.7mm5g	1.7mm10g	1.7mm20g	1mm5g	1mm10g	1mm20g				10 cm	smooth	3mm10g	3mm5g	2.8mm5g	1.7mm5g	1.7mm10g	1.7mm20g	1mm5g	1mm10g	1mm20g
0.244	-98.669	-100.801	-100.085	-102.036	-101.603	-100.639		1.33182		Mean	-78.3231	-76.5718	-77.5051	-77.7463	-78.1096	-78.0324	-77.9679	-77.7897	-77.91	-77.9286				Mean	1.04822	1.30153	1.43721	1.15037	1.16287	1.14138	1.2074	1.33369	1.26022	1.31235
0.275	-98.307	-100.341	-100.35	-101.712	-101.645	-100.471		1.38138		Standard Error	0.178676	0.174393	0.177503	0.17728	0.180345	0.17916	0.178147	0.17697	0.177512	0.17858				Standard Error	0.00525765	0.00684	0.00785972	0.0057219	0.00553924	0.00560967	0.00587902	0.00712209	0.0064145	0.00703469
0.305	-98.571	-100.989	-100.962	-101.687	-100.531	-100.548		1.18026		Median	-86.52	-83.5688	-84.9426	-85.8532	-86.8444	-86.8034	-86.3934	-85.6948	-86.0836	-85.9272				Median	0.987817	1.20553	1.30938	1.08342	1.10491	1.08149	1.14431	1.2266	1.18142	1.21621
0.336	-99.716	-102.756	-101.877	-101.187	-100.24	-101.155		1.22408		Standard Deviation	15.3089	14.9419	15.2084	15.1893	15.4519	15.3504	15.2636	15.1627	15.2091	15.3007				Standard Deviation	0.450474	0.586049	0.673418	0.49025	0.4746	0.480634	0.503712	0.610218	0.549592	0.60273
0.366	-98.909	-101.414	-101.611	-98.556	-97.725	-99.643		1.76129		Sample Variance	234.362	223.261	231.296	230.714	238.761	235.634	232.978	229.908	231.317	234.11				Sample Variance	0.202926	0.343453	0.453492	0.240345	0.225245	0.231009	0.253726	0.372366	0.302052	0.363283
0.397	-99.117	-100.379	-101.361	-98.066	-97.866	-99.3578		1.50065		Range	76.9506	66.639	71.1616	72.1828	72.7284	74.3424	74.664	68.2622	66.8398	67.5176				Range	3.7048	3.68596	4.84841	3.38417	3.96513	3.21507	3.53416	4.89542	3.72876	4.13574
0.427	-97.449	-98.158	-99.29	-97.441	-96.033	-97.6742		1.1878		Minimum	-112.613	-101.155	-106.379	-108	-107.691	-109.872	-110.21	-103.529	-102.506	-102.609				Minimum	0.11293	0.107445	0.082691	0.0850629	0.106143	0.110512	0.0677222	0.104047	0.120483	0.122047
0.458	-94.352	-96.106	-96.289	-95.988	-94.316	-95.4102		0.98835		Maximum	-35.6628	-34.5162	-35.2174	-35.817	-34.9626	-35.53	-35.5458	-35.2666	-35.666	-35.0916				Maximum	3.81773	3.79341	4.9311	3.46923	4.07127	3.32558	3.60188	4.99947	3.84925	4.25779
0.488	-93.915	-95.464	-95.941	-95.614	-94.556	-95.098		0.837274		Sum	-574970	-562114	-568965	-570736	-573403	-572836	-572363	-571054	-571938	-572074				Sum	7695	9554.51	10550.6	8444.88	8536.64	8378.9	8863.54	9790.6	9251.3	9633.97
0.519	-94.915	-95.754	-95.34	-95.032	-95.716	-95.3514		0.383279		Count	7341	7341	7341	7341	7341	7341	7341	7341	7341	7341				Count	7341	7341	7341	7341	7341	7341	7341	7341	7341	7341
0.549	-91.641	-92.579	-92.25	-92.775	-92.596	-92.3682		0.448499
0.58	-89.49	-90.161	-90.586	-91.354	-90.226	-90.3634		0.680719		20 cm	smooth	3mm10g	3mm5g	2.8mm5g	1.7mm5g	1.7mm10g	1.7mm20g	1mm5g	1mm10g	1mm20g				20 cm	smooth	3mm10g	3mm5g	2.8mm5g	1.7mm5g	1.7mm10g	1.7mm20g	1mm5g	1mm10g	1mm20g
0.61	-89.733	-90.146	-90.647	-91.033	-90.457	-90.4032		0.493533		Mean	-84.53	-82.9906	-83.5773	-83.8437	-84.4029	-84.9663	-84.2089	-84.4675	-84.4855	-84.2021				Mean	0.926328	0.958247	0.938738	0.862043	0.909702	0.927846	0.912182	0.923745	0.91236	0.90578
0.641	-91.992	-91.694	-91.793	-92.536	-92.865	-92.176		0.504279		Standard Error	0.166047	0.164159	0.166374	0.166596	0.166035	0.158607	0.16563	0.166877	0.166116	0.167027				Standard Error	0.00518344	0.00536328	0.00524057	0.00524881	0.00508792	0.00502801	0.0050909	0.00504143	0.00496962	0.00507132
0.671	-91.772	-92.408	-91.825	-93.135	-92.434	-92.3148		0.554563		Median	-92.1404	-89.0042	-90.6024	-90.954	-92.0966	-92.446	-91.9836	-92.1544	-92.1458	-91.8364				Median	0.839974	0.872657	0.857369	0.780561	0.827032	0.855445	0.83305	0.841328	0.832883	0.822623
0.702	-91.735	-92.771	-92.395	-92.703	-90.568	-92.0344		0.916462		Standard Deviation	14.2269	14.0651	14.2549	14.2739	14.2258	13.5894	14.1911	14.298	14.2327	14.3109				Standard Deviation	0.444115	0.459524	0.44901	0.449716	0.435931	0.430798	0.436186	0.431948	0.425795	0.434509
0.732	-92.523	-93.937	-93.18	-92.982	-91.546	-92.8336		0.882311		Sample Variance	202.403	197.826	203.202	203.745	202.373	184.673	201.388	204.431	202.571	204.801				Sample Variance	0.197238	0.211162	0.20161	0.202244	0.190036	0.185587	0.190258	0.186579	0.181301	0.188798
0.763	-95.516	-94.867	-95.386	-92.526	-92.682	-94.1954		1.47393		Range	82.4902	83.2892	83.5582	82.9396	81.3226	79.9846	82.2706	82.1308	82.45	81.8824				Range	3.32045	3.75575	3.33426	3.77257	3.37928	3.08581	3.28967	3.09508	3.50956	3.40706
0.793	-92.94	-91.964	-94.733	-91.224	-90.454	-92.263		1.65836		Minimum	-122.524	-121.976	-123.016	-122.75	-121.522	-122.771	-122.243	-121.908	-122.068	-121.397				Minimum	0.0504549	0.067838	0.0654003	0.0309952	0.0597286	0.0776273	0.0761433	0.0894064	0.0490337	0.0602785
0.824	-91.341	-91.803	-93.747	-90.37	-91.682	-91.7886		1.23082		Maximum	-40.0338	-38.6868	-39.4582	-39.8108	-40.199	-42.7862	-39.9728	-39.7774	-39.6182	-39.5142				Maximum	3.3709	3.82359	3.39966	3.80357	3.43901	3.16344	3.36582	3.18448	3.55859	3.46734
0.854	-86.907	-86.107	-87.458	-86.762	-85.362	-86.5192		0.80618		Sum	-620535	-609234	-613541	-615496	-619602	-623737	-618178	-620076	-620208	-618127				Sum	6800.17	7034.49	6891.28	6328.26	6678.12	6811.32	6696.33	6781.22	6697.64	6649.33
0.885	-84.358	-84.163	-84.963	-84.378	-83.733	-84.319		0.443698		Count	7341	7341	7341	7341	7341	7341	7341	7341	7341	7341				Count	7341	7341	7341	7341	7341	7341	7341	7341	7341	7341
0.916	-87.194	-86.785	-87.094	-86.165	-86.683	-86.7842		0.405451
0.946	-85.662	-85.233	-85.071	-85.26	-85.021	-85.2494		0.252296		40 cm	smooth	3mm10g	3mm5g	2.8mm5g	1.7mm5g	1.7mm10g	1.7mm20g	1mm5g	1mm10g	1mm20g				40 cm	smooth	3mm10g	3mm5g	2.8mm5g	1.7mm5g	1.7mm10g	1.7mm20g	1mm5g	1mm10g	1mm20g
0.977	-83.529	-84.909	-84.299	-84.437	-84.421	-84.319		0.499231		Mean	-86.5146	-85.7434	-86.0248	-86.3189	-86.5549	-86.6131	-86.6525	-86.5296	-86.4969	-86.5079				Mean	0.918925	0.915719	0.905539	0.88095	0.882105	0.968028	0.882968	0.889047	0.898606	0.86849
1.007	-85.559	-86.175	-85.2	-84.341	-85.674	-85.3898		0.682265		Standard Error	0.144625	0.143191	0.14696	0.144589	0.142807	0.144115	0.143227	0.144423	0.143688	0.144233				Standard Error	0.00533284	0.00496902	0.00508263	0.00482328	0.00477268	0.00668008	0.00484786	0.00493465	0.00483428	0.00466211
1.038	-85.197	-84.586	-84.903	-84.46	-85.254	-84.88		0.35487		Median	-92.3464	-91.3236	-92.1274	-92.2428	-92.3332	-92.5742	-92.5204	-92.3344	-92.33	-92.274				Median	0.824288	0.843181	0.818931	0.809231	0.811297	0.834386	0.807649	0.817852	0.827063	0.804245
1.068	-86.942	-86.681	-85.973	-86.751	-86.591	-86.5876		0.367004		Standard Deviation	12.3914	12.2686	12.5915	12.3883	12.2356	12.3477	12.2717	12.3741	12.3111	12.3578				Standard Deviation	0.456916	0.425744	0.435477	0.413257	0.408922	0.572346	0.415363	0.422799	0.414199	0.399448
1.099	-83.891	-83.715	-84.47	-83.421	-83.705	-83.8404		0.390164		Sample Variance	153.547	150.518	158.545	153.47	149.711	152.466	150.594	153.118	151.564	152.715				Sample Variance	0.208772	0.181258	0.189641	0.170781	0.167217	0.327581	0.172526	0.178759	0.171561	0.159559
1.129	-81.698	-81.929	-82.168	-81.883	-81.772	-81.89		0.180029		Range	78.2376	79.1978	78.6988	78.97	78.0394	79.1426	77.9402	78.2836	78.3702	79.0282				Range	3.51926	3.79878	3.46441	3.30282	3.53615	4.93124	3.33514	3.39019	3.05431	3.33787
1.16	-81.446	-82.478	-81.839	-83.312	-81.329	-82.0808		0.821624		Minimum	-123.572	-123.624	-123.532	-124.284	-123.636	-123.584	-123.873	-123.699	-123.77	-123.631				Minimum	0.0673855	0.0914358	0.0646011	0.0557378	0.0624516	0.051612	0.0521852	0.088914	0.0771913	0.0490479
1.19	-82.399	-83.691	-83.265	-83.407	-81.491	-82.8506		0.900005		Maximum	-45.3346	-44.4264	-44.833	-45.314	-45.5962	-44.4412	-45.9326	-45.4156	-45.4002	-44.603				Maximum	3.58664	3.89021	3.52901	3.35856	3.5986	4.98285	3.38733	3.4791	3.1315	3.38692
1.221	-80.769	-82.215	-82.528	-80.567	-82.275	-81.6708		0.925692		Sum	-635104	-629442	-631508	-633667	-635399	-635827	-636116	-635214	-634974	-635055				Sum	6745.83	6722.29	6647.56	6467.05	6475.53	7106.3	6481.86	6526.49	6596.67	6375.58
1.251	-78.697	-78.67	-81.32	-77.71	-80.203	-79.32		1.43025		Count	7341	7341	7341	7341	7341	7341	7341	7341	7341	7341				Count	7341	7341	7341	7341	7341	7341	7341	7341	7341	7341
1.282	-73.881	-73.787	-74.341	-72.689	-72.102	-73.36		0.928566
1.312	-69.102	-68.027	-67.939	-68.087	-66.999	-68.0308		0.745601		80 cm	smooth	3mm10g	3mm5g	2.8mm5g	1.7mm5g	1.7mm10g	1.7mm20g	1mm5g	1mm10g	1mm20g				80 cm	smooth	3mm10g	3mm5g	2.8mm5g	1.7mm5g	1.7mm10g	1.7mm20g	1mm5g	1mm10g	1mm20g
1.343	-66.133	-65.706	-66.407	-66.332	-65.723	-66.0602		0.331137		Mean	-87.6333	-87.0978	-87.2691	-87.2439	-87.5642	-87.4185	-87.3971	-87.5766	-87.537	-87.5836				Mean	0.871617	1.04286	0.892404	1.01584	0.855659	0.885894	0.882551	0.875527	0.885905	0.861536
1.373	-66.519	-67.424	-68.228	-67.258	-67.593	-67.4044		0.616368		Standard Error	0.135788	0.134756	0.134662	0.136843	0.136929	0.136528	0.134244	0.138156	0.136863	0.137903				Standard Error	0.0049861	0.00785837	0.00520924	0.00748968	0.00479289	0.00473378	0.00488105	0.00489874	0.00515482	0.00480718
1.404	-70.106	-70.124	-70.274	-69.532	-70.421	-70.0914		0.337707		Median	-92.7874	-92.3688	-92.5564	-92.5428	-92.7844	-92.6012	-92.4752	-92.811	-92.7648	-92.785				Median	0.78869	0.852613	0.803631	0.844079	0.781759	0.820933	0.802077	0.797895	0.799005	0.787396
1.434	-71.71	-71.331	-71.641	-71.614	-71.999	-71.659		0.238817		Standard Deviation	11.6343	11.5458	11.5378	11.7247	11.732	11.6976	11.502	11.8372	11.7264	11.8155				Standard Deviation	0.427207	0.673302	0.446326	0.641713	0.410653	0.405589	0.418207	0.419723	0.441663	0.411877
1.465	-71.883	-70.777	-72.38	-70.941	-70.727	-71.3416		0.746387		Sample Variance	135.357	133.306	133.12	137.468	137.64	136.835	132.295	140.118	137.508	139.605				Sample Variance	0.182506	0.453336	0.199207	0.411795	0.168636	0.164502	0.174897	0.176167	0.195066	0.169643
1.495	-71.98	-71.85	-71.992	-72.276	-71.777	-71.975		0.190882		Range	74.7358	73.9382	74.2152	73.0928	72.824	73.6956	72.8868	73.1896	73.529	73.22				Range	3.37411	6.78031	4.39335	5.6423	3.42699	3.33324	3.73251	3.29421	3.92968	3.30752
1.526	-72.36	-73.709	-72.498	-72.621	-73.327	-72.903		0.584767		Minimum	-124.03	-124.333	-123.619	-123.56	-123.68	-124.022	-123.658	-124.023	-123.94	-123.674				Minimum	0.0741552	0.0856814	0.0701534	0.104078	0.061666	0.0538451	0.0627511	0.0709436	0.0876944	0.0698033
1.556	-70.874	-72.962	-71.342	-70.8	-71.608	-71.5172		0.873852		Maximum	-49.294	-50.3952	-49.4034	-50.4676	-50.8564	-50.3266	-50.7714	-50.8338	-50.4114	-50.4544				Maximum	3.44826	6.86599	4.46351	5.74638	3.48866	3.38709	3.79526	3.36515	4.01738	3.37733
1.587	-68.668	-70.821	-70.283	-69.378	-68.302	-69.4904		1.06066		Sum	-643316	-639385	-640642	-640457	-642809	-641739	-641582	-642900	-642609	-642951				Sum	6398.54	7655.65	6551.14	7457.29	6281.39	6503.35	6478.81	6427.25	6503.43	6324.54
1.617	-69.397	-67.953	-68.541	-68.236	-67.31	-68.2874		0.768977		Count	7341	7341	7341	7341	7341	7341	7341	7341	7341	7341				Count	7341	7341	7341	7341	7341	7341	7341	7341	7341	7341
1.648	-68.931	-66.608	-67.937	-68.557	-67.517	-67.91		0.909867
1.678	-69.586	-68.483	-70.001	-69.706	-68.914	-69.338		0.621952		160 cm	smooth	3mm10g	3mm5g	2.8mm5g	1.7mm5g	1.7mm10g	1.7mm20g	1mm5g	1mm10g	1mm20g				160 cm	smooth	3mm10g	3mm5g	2.8mm5g	1.7mm5g	1.7mm10g	1.7mm20g	1mm5g	1mm10g	1mm20g
1.709	-71.509	-72.689	-73.134	-72.615	-71.026	-72.1946		0.885905		Mean	-90.0596	-90.1479	-90.083	-90.0887	-90.1317	-90.0686	-90.1743	-90.0906	-90.0591	-90.0948				Mean	0.829285	0.823369	0.817811	0.823614	0.810969	0.815001	0.819824	0.840548	0.824158	0.82885
1.74	-74.414	-74.224	-73.307	-73.47	-74.117	-73.9064		0.488007		Standard Error	0.0918926	0.0907105	0.0917575	0.0920212	0.0911575	0.0924378	0.0911021	0.0915096	0.0920916	0.0921032				Standard Error	0.0042862	0.00420182	0.00422171	0.00419721	0.00408166	0.00407426	0.00415239	0.00446345	0.00417149	0.00418925
1.77	-72.667	-72.78	-72.109	-73.723	-72.097	-72.6752		0.664047		Median	-92.858	-92.8358	-92.8514	-92.8526	-92.8402	-92.8322	-92.839	-92.8288	-92.8176	-92.8418				Median	0.773645	0.77126	0.764045	0.766038	0.762372	0.768941	0.76392	0.773983	0.77293	0.780365
1.801	-70.804	-73.606	-70.83	-72.253	-72.504	-71.9994		1.19337		Standard Deviation	7.87333	7.77204	7.86175	7.88435	7.81034	7.92003	7.8056	7.84051	7.89037	7.89137				Standard Deviation	0.36724	0.360011	0.361715	0.359615	0.349715	0.349081	0.355775	0.382427	0.357412	0.358933
1.831	-67.894	-67.535	-69.544	-67.612	-69.098	-68.3366		0.922096		Sample Variance	61.9893	60.4047	61.8071	62.1629	61.0015	62.7269	60.9273	61.4736	62.258	62.2737				Sample Variance	0.134866	0.129608	0.130837	0.129323	0.122301	0.121858	0.126576	0.14625	0.127743	0.128833
1.862	-66.039	-65.65	-68.919	-65.44	-64.948	-66.1992		1.57055		Range	62.1346	61.699	61.9502	62.087	62.2342	61.3844	62.4904	61.0622	62.6318	61.2562				Range	2.92282	3.4204	3.30017	2.84224	2.85876	3.10083	2.96877	3.12938	2.90013	3.05714
1.892	-65.668	-65.997	-64.702	-65.563	-65.424	-65.4708		0.478936		Minimum	-124.245	-124.126	-124.175	-124.338	-124.232	-123.672	-124.777	-123.699	-124.048	-123.978				Minimum	0.0648251	0.0728883	0.0776872	0.0545546	0.100251	0.100286	0.0868349	0.102184	0.0681418	0.0665898
1.923	-64.392	-62.699	-62.513	-63.493	-63.451	-63.3096		0.747098		Maximum	-62.1106	-62.4272	-62.2244	-62.251	-61.9982	-62.288	-62.2862	-62.6372	-61.4158	-62.7216				Maximum	2.98765	3.49329	3.37786	2.89679	2.95901	3.20112	3.05561	3.23156	2.96827	3.12373
1.953	-63.653	-60.836	-61.825	-61.851	-60.415	-61.716		1.24991		Sum	-661127	-661776	-661299	-661341	-661657	-661193	-661969	-661355	-661124	-661386				Sum	6087.78	6044.35	6003.55	6046.15	5953.32	5982.92	6018.33	6170.46	6050.14	6084.59
1.984	-61.42	-61.167	-61.045	-62.051	-60.91	-61.3186		0.450412		Count	7341	7341	7341	7341	7341	7341	7341	7341	7341	7341				Count	7341	7341	7341	7341	7341	7341	7341	7341	7341	7341
2.014	-61.269	-62.344	-61.426	-61.776	-62.407	-61.8444		0.518879
2.045	-62.201	-64.056	-62.233	-62.643	-63.853	-62.9972		0.893986
2.075	-63.219	-63.654	-63.164	-64.443	-64.175	-63.731		0.568692
2.106	-62.204	-62.253	-63.728	-62.757	-61.64	-62.5164		0.784365
2.136	-62.87	-59.798	-62.806	-60.272	-59.541	-61.0574		1.64663
2.167	-60.963	-59.209	-59.979	-59.616	-58.879	-59.7292		0.804817
2.197	-59.903	-60.203	-59.891	-60.746	-59.951	-60.1388		0.362315
2.228	-62.271	-65.472	-61.88	-62.798	-62.598	-63.0038		1.42293
2.258	-62.337	-63.806	-62.644	-62.967	-63.39	-63.0288		0.584162
2.289	-62.626	-61.903	-63.521	-62.867	-62.434	-62.6702		0.593492
2.319	-62.782	-64.055	-64.339	-63.576	-62.404	-63.4312		0.823225
2.35	-65.116	-65.588	-65.045	-64.832	-64.421	-65.0004		0.425643
2.38	-65.943	-67.004	-64.824	-65.703	-67.06	-66.1068		0.941942
2.411	-65.294	-65.158	-65.918	-66.419	-65.639	-65.6856		0.506401
2.441	-67.31	-64.658	-65.826	-65.025	-65.211	-65.606		1.04215
2.472	-65.092	-63.505	-63.396	-62.11	-62.874	-63.3954		1.09711
2.502	-62.439	-61.162	-63.387	-61.123	-62.129	-62.048		0.947758
2.533	-61.081	-60.029	-63.022	-61.124	-61.221	-61.2954		1.08002
2.563	-58.875	-58.479	-59.398	-60.875	-58.019	-59.1292		1.1
2.594	-57.373	-57.062	-58.169	-57.953	-56.181	-57.3476		0.788095
2.625	-55.264	-56.821	-55.439	-55.18	-56.365	-55.8138		0.735311
2.655	-54.119	-55.563	-54.162	-55.005	-55.945	-54.9588		0.818526
2.686	-54.088	-54.225	-52.798	-53.395	-54.428	-53.7868		0.675483
2.716	-54.462	-52.701	-52.762	-53.05	-53.227	-53.2404		0.715639
2.747	-55.275	-51.756	-53.2	-53.066	-53.439	-53.3472		1.2607
2.777	-52.273	-51.922	-53.84	-52.196	-52.215	-52.4892		0.767182
2.808	-51.355	-53.799	-54.17	-52.978	-51.226	-52.7056		1.36267
2.838	-52.563	-54.879	-53.178	-53.065	-51.64	-53.065		1.18174
2.869	-53.799	-53.768	-53.247	-54.841	-53.371	-53.8052		0.62738
2.899	-53.182	-52.768	-54.053	-52.855	-52.596	-53.0908		0.578527
2.93	-53.432	-52.467	-52.39	-51.038	-52.093	-52.284		0.859015
2.96	-52.181	-50.407	-51.839	-50.807	-52.305	-51.5078		0.85166
2.991	-53.584	-49.676	-51.739	-52.676	-52.758	-52.0866		1.49768
3.021	-52.462	-52.857	-52.293	-51.951	-51.668	-52.2462		0.459155
3.052	-52.554	-54.65	-52.523	-51.835	-53.532	-53.0188		1.09401
3.082	-51.899	-52.102	-52.393	-52.147	-52.62	-52.2322		0.279051
3.113	-51.666	-50.387	-51.811	-52.516	-51.258	-51.5276		0.782633
3.143	-50.329	-50.827	-51.704	-50.805	-50.081	-50.7492		0.621263
3.174	-50.536	-50.37	-49.519	-48.365	-49.254	-49.6088		0.883192
3.204	-49.844	-49.089	-48.03	-47.758	-47.844	-48.513		0.915725
3.235	-48.847	-47.064	-48.203	-48.237	-47.88	-48.0462		0.650886
3.265	-48.264	-47.26	-50.27	-49.573	-49.245	-48.9224		1.17691
3.296	-50.067	-50.453	-49.781	-49.246	-51.94	-50.2974		1.01828
3.326	-50.473	-51.903	-51.189	-50.304	-50.599	-50.8936		0.655262
3.357	-48.568	-49.139	-51.865	-51.249	-50.15	-50.1942		1.38421
3.387	-51.952	-51.472	-52.951	-52.364	-52.154	-52.1786		0.543648
3.418	-52.756	-53.492	-52.617	-52.239	-53.153	-52.8514		0.484873
3.448	-52.882	-53.259	-55.226	-52.504	-53.004	-53.375		1.06993
3.479	-52.527	-52.634	-54.063	-52.429	-52.805	-52.8916		0.669509
3.51	-51.626	-51.847	-50.802	-51.968	-52.659	-51.7804		0.669454
3.54	-49.688	-54.194	-50.011	-51.778	-52.329	-51.6		1.83525
3.571	-49.042	-51.507	-49.757	-51.866	-51.346	-50.7036		1.23149
3.601	-50.678	-50.843	-50.056	-49.804	-50.466	-50.3694		0.432076
3.632	-49.002	-48.66	-49.496	-48.141	-48.751	-48.81		0.495228
3.662	-47.94	-46.986	-46.939	-47.322	-46.841	-47.2056		0.448644
3.693	-46.52	-46.486	-45.563	-46.355	-45.49	-46.0828		0.512204
3.723	-45.349	-45.113	-44.676	-44.033	-44.049	-44.644		0.601115
3.754	-42.906	-41.902	-45.273	-42.015	-43.034	-43.026		1.35545
3.784	-41.318	-39.742	-42.618	-40.793	-41.403	-41.1748		1.04332
3.815	-38.623	-38.912	-38.586	-39.153	-39.497	-38.9542		0.381182
3.845	-37.22	-39.04	-37.051	-37.582	-38.826	-37.9438		0.926257
3.876	-36.807	-37.972	-37.256	-38.18	-37.625	-37.568		0.551696
3.906	-37.398	-36.972	-38.939	-38.022	-37.25	-37.7162		0.784408
3.937	-36.469	-37.074	-38.396	-37.256	-36.769	-37.1928		0.736426
3.967	-36.685	-37.566	-36.657	-37.583	-36.489	-36.996		0.533423
3.998	-36.316	-36.355	-36.288	-36.097	-35.228	-36.0568		0.473837
4.028	-36.634	-36.001	-34.761	-34.613	-35.315	-35.4648		0.851158
4.059	-37.117	-35.488	-33.885	-35.89	-36.331	-35.7422		1.20129
4.089	-34.95	-35.802	-35.299	-38.901	-35.438	-36.078		1.60735
4.12	-35.347	-37.121	-37.921	-37.816	-36.19	-36.879		1.10046
4.15	-35.321	-36.273	-36.999	-35.629	-36.693	-36.183		0.704276
4.181	-36.005	-36.881	-37.513	-35.433	-35.726	-36.3116		0.862619
4.211	-35.635	-35.975	-37.955	-34.022	-35.378	-35.793		1.41783
4.242	-35.157	-33.92	-34.239	-32.831	-37.031	-34.6356		1.57605
4.272	-34.51	-34.644	-32.679	-34.954	-35.794	-34.5162		1.14194
4.303	-34.801	-35.9	-34.761	-38.464	-35.401	-35.8654		1.52662
4.333	-36.132	-35.284	-37.363	-37.257	-37.07	-36.6212		0.892097
4.364	-37.529	-37.005	-36.865	-36.679	-35.874	-36.7904		0.601944
4.395	-36.005	-38.008	-35.502	-35.004	-35.132	-35.9302		1.22486
4.425	-35.843	-35.453	-36.584	-35.06	-35.287	-35.6454		0.597532
4.456	-35.988	-34.881	-37.158	-35.984	-36.367	-36.0756		0.821529
4.486	-36.547	-36.731	-36.979	-37.114	-34.874	-36.449		0.907314
4.517	-37.556	-36.97	-37.274	-38.496	-36.093	-37.2778		0.87463
4.547	-37.283	-36.006	-38.123	-36.758	-36.886	-37.0112		0.774627
4.578	-35.71	-37.12	-36.856	-36.308	-35.917	-36.3822		0.600542
4.608	-36.666	-37.28	-36.978	-38.25	-37.195	-37.2738		0.595007
4.639	-37.388	-36.99	-38.342	-39.236	-39.311	-38.2534		1.05321
4.669	-37.493	-39.113	-40.255	-39.178	-40.134	-39.2346		1.10694
4.7	-38.979	-40.301	-39.606	-38.276	-40.252	-39.4828		0.864072
4.73	-39.959	-39.418	-40.436	-39.069	-38.913	-39.559		0.633724
4.761	-39	-38.001	-41.057	-39.343	-37.838	-39.0478		1.29284
4.791	-39.235	-38.263	-41.585	-38.816	-38.869	-39.3536		1.29484
4.822	-40.697	-40.306	-42.155	-39.679	-39.395	-40.4464		1.08353
4.852	-41.157	-42.276	-40.515	-41.04	-39.892	-40.976		0.882388
4.883	-40.556	-44.337	-40.516	-41.505	-42.245	-41.8318		1.57421
4.913	-40.41	-42.864	-42.219	-41.876	-42.692	-42.0122		0.976736
4.944	-41.503	-42.36	-40.879	-41.497	-41.262	-41.5002		0.543577
4.974	-42.279	-40.532	-39.656	-41.627	-41.164	-41.0516		1.00845
5.005	-42.145	-39.837	-41.378	-43.968	-42.897	-42.045		1.56157
5.035	-41.684	-42.257	-42.525	-42.577	-41.288	-42.0662		0.561135
5.066	-42.347	-42.347	-42.545	-42.078	-41.353	-42.134		0.467107
5.096	-43.066	-43.154	-44.067	-42.692	-41.716	-42.939		0.850217
5.127	-43.814	-44.019	-44.25	-43.141	-44.564	-43.9576		0.534894
5.157	-42.203	-42.507	-43.101	-41.394	-43.864	-42.6138		0.931187
5.188	-42.861	-41.107	-43.562	-41.616	-42.683	-42.3658		0.990393
5.219	-42.696	-42.313	-42.668	-41.184	-43.696	-42.5114		0.903221
5.249	-41.915	-42.653	-41.304	-41.58	-41.542	-41.7988		0.524835
5.28	-41.115	-41.378	-41.936	-42.297	-41.452	-41.6356		0.47402
5.31	-42.02	-40.653	-43.146	-41.074	-41.692	-41.717		0.959169
5.341	-42.869	-41.368	-43.103	-40.588	-40.901	-41.7658		1.15092
5.371	-41.301	-41.474	-43.233	-41.73	-40.935	-41.7346		0.886074
5.402	-41.936	-41.695	-41.951	-42.157	-40.349	-41.6176		0.727809
5.432	-42.727	-41.509	-40.518	-42.947	-40.603	-41.6608		1.14445
5.463	-42.109	-40.902	-39.923	-42.315	-39.867	-41.0232		1.16293
5.493	-40.946	-40.472	-40.129	-39.93	-40.086	-40.3126		0.405599
5.524	-38.624	-39.734	-40.298	-38.971	-37.581	-39.0416		1.04531
5.554	-38.604	-39.152	-40.835	-38.588	-38.243	-39.0844		1.0313
5.585	-38.315	-39.106	-41.636	-39.498	-39.095	-39.53		1.25314
5.615	-40.12	-39.311	-41.601	-39.424	-41.845	-40.4602		1.19679
5.646	-41.082	-39.223	-41.29	-40.078	-43.545	-41.0436		1.62528
5.676	-40.355	-40.184	-39.359	-39.61	-42.981	-40.4978		1.44656
5.707	-40.536	-40.309	-39.461	-38.751	-39.957	-39.8028		0.714267
5.737	-39.475	-39.894	-40.242	-38.562	-39.707	-39.576		0.632503
5.768	-39.902	-40.134	-42.351	-39.362	-40.077	-40.3652		1.15118
5.798	-41.534	-41.439	-40.966	-39.607	-40.758	-40.8608		0.771551
5.829	-41.816	-42.177	-39.733	-39.497	-40.59	-40.7626		1.20435
5.859	-41.48	-40.746	-38.75	-42.095	-38.822	-40.3786		1.53048
5.89	-39.148	-39.169	-41.084	-41.935	-41.311	-40.5294		1.28968
5.92	-40.649	-38.479	-41.405	-39.954	-40.726	-40.2426		1.11171
5.951	-40.254	-38.36	-41.47	-39.163	-39.226	-39.6946		1.19878
5.981	-38.831	-38.515	-39.814	-39.25	-39.014	-39.0848		0.48814
6.012	-38.875	-39.503	-37.397	-39.147	-38.764	-38.7372		0.801597
6.042	-38.985	-40.996	-37.796	-38.02	-38.224	-38.8042		1.3043
6.073	-38.224	-40.767	-41.717	-38.767	-39.258	-39.7466		1.45261
6.104	-37.51	-38.202	-40.239	-40.057	-38.795	-38.9606		1.17724
6.134	-38.09	-36.133	-38.515	-38.179	-36.467	-37.4768		1.0923
6.165	-37.13	-36.29	-36.866	-37.08	-36.465	-36.7662		0.373587
6.195	-37.371	-36.564	-35.305	-38.89	-37.361	-37.0982		1.3091
6.226	-38.717	-37.532	-34.865	-38.862	-38.358	-37.6668		1.64905
6.256	-38.688	-38.591	-35.999	-39.094	-37.808	-38.036		1.23023
6.287	-38.363	-37.836	-38.97	-38.045	-38.13	-38.2688		0.435093
6.317	-38.334	-38.417	-40.361	-36.616	-38.51	-38.4476		1.32605
6.348	-37.802	-38.277	-39.337	-37.156	-37.76	-38.0664		0.814155
6.378	-38.57	-36.987	-38.325	-37.036	-37.234	-37.6304		0.756592
6.409	-39.58	-35.957	-38.127	-37.013	-38.111	-37.7576		1.35822
6.439	-38.662	-35.617	-37.114	-36.882	-37.416	-37.1382		1.09309
6.47	-39.082	-37.028	-36.938	-37.916	-35.865	-37.3658		1.20391
6.5	-38.24	-37.356	-37.887	-38.946	-36.643	-37.8144		0.873103
6.531	-37.835	-37.742	-38.989	-39.517	-39.131	-38.6428		0.804115
6.561	-38.445	-39.095	-38.421	-39.446	-39.26	-38.9334		0.473453
6.592	-38.603	-39.521	-37.724	-38.763	-39.518	-38.8258		0.746658
6.622	-40.854	-37.135	-38.705	-38.263	-39.743	-38.94		1.42125
6.653	-39.716	-38.952	-40.171	-39.755	-39.955	-39.7098		0.460752
6.683	-38.665	-40.241	-42.425	-40.575	-40.233	-40.4278		1.34078
6.714	-39.443	-40.604	-39.377	-37.69	-39.738	-39.3704		1.059
6.744	-39.578	-41.037	-38.61	-36.01	-40.299	-39.1068		1.94975
6.775	-39.158	-40.285	-39.153	-37.397	-39.786	-39.1558		1.09152
6.805	-38.419	-38.449	-38.381	-39.753	-39.055	-38.8114		0.595086
6.836	-39.031	-40.099	-39.356	-40.602	-39.005	-39.6186		0.705088
6.866	-42.543	-38.807	-38.643	-41.002	-39.39	-40.077		1.66418
6.897	-39.462	-38.2	-39.753	-41.706	-40.4	-39.9042		1.28598
6.927	-39.324	-38.976	-41.599	-40.882	-40.808	-40.3178		1.11671
6.958	-40.625	-39.923	-40.407	-40.585	-38.504	-40.0088		0.886292
6.989	-40.688	-40.875	-40.732	-40.67	-39.982	-40.5894		0.348947
7.019	-40.505	-42.059	-42.529	-41.905	-41.426	-41.6848		0.76813
7.05	-42.113	-42.386	-40.832	-41.074	-41.229	-41.5268		0.6816
7.08	-40.777	-42.706	-41.147	-42.323	-40.321	-41.4548		1.01967
7.111	-40.932	-41.826	-40.528	-41.468	-39.59	-40.8688		0.870451
7.141	-42.37	-40.487	-39.117	-40.021	-39.565	-40.312		1.25864
7.172	-42.266	-38.838	-39.809	-39.391	-39.59	-39.9788		1.32837
7.202	-41.843	-38.255	-40.615	-41.899	-39.235	-40.3694		1.60694
7.233	-42.849	-39.313	-41.073	-41.226	-39.613	-40.8148		1.42069
7.263	-41.875	-40.174	-41.723	-38.773	-37.977	-40.1044		1.73625
7.294	-40.234	-41.294	-42.333	-39.655	-39.732	-40.6496		1.14597
7.324	-39.816	-39.902	-43.125	-40.408	-41.032	-40.8566		1.35755
7.355	-39.298	-39.288	-40.016	-38.508	-39.427	-39.3074		0.537569
7.385	-38.869	-39.486	-40.352	-39.238	-40.413	-39.6716		0.685427
7.416	-38.863	-37.928	-40.23	-39.578	-40.354	-39.3906		1.01062
7.446	-36.993	-38.103	-39.832	-39.423	-38.978	-38.6658		1.13422
7.477	-37.369	-40.114	-39.691	-39.495	-39.595	-39.2528		1.07914
7.507	-39.789	-41.444	-38.923	-38.829	-38.179	-39.4328		1.26177
7.538	-40.693	-39.817	-38.761	-39.511	-38.618	-39.48		0.84349
7.568	-41.006	-38.855	-39.83	-40.829	-39.886	-40.0812		0.868797
7.599	-41.111	-39.197	-41.028	-39.974	-40.368	-40.3356		0.791972
7.629	-38.414	-40.952	-40.237	-40.029	-39.8	-39.8864		0.929272
7.66	-38.93	-40.547	-40.814	-40.336	-40.139	-40.1532		0.728281
7.69	-40.63	-39.777	-41.433	-40.132	-39.047	-40.2038		0.89695
7.721	-40.133	-39.993	-40.701	-41.8	-38.939	-40.3132		1.04695
7.751	-41.377	-40.216	-40.977	-40.473	-40.004	-40.6094		0.562187
7.782	-39.478	-41.406	-40.054	-38.973	-41.017	-40.1856		1.02091
7.813	-39.929	-39.47	-40.775	-39.243	-40.837	-40.0508		0.73268
7.843	-43.827	-40.873	-40.683	-40.289	-39.929	-41.1202		1.55635
7.874	-42.332	-41.317	-40.453	-41.187	-39.776	-41.013		0.962578
7.904	-40.317	-40.08	-41.302	-41.892	-41.497	-41.0176		0.78186
7.935	-40.137	-40.062	-40.69	-39.836	-40.097	-40.1644		0.316181
7.965	-39.828	-39.774	-40.181	-39.242	-39.897	-39.7844		0.341386
7.996	-39.209	-40.551	-39.31	-37.639	-40.217	-39.3852		1.13324
8.026	-38.942	-40.653	-40.274	-37.14	-39.66	-39.3338		1.38717
8.057	-38.878	-37.152	-40.357	-40.197	-38.966	-39.11		1.28889
8.087	-39.221	-36.468	-40.081	-41.544	-40.817	-39.6262		1.96477
8.118	-38.759	-38.87	-38.734	-39.044	-40.715	-39.2244		0.842188
8.148	-38.261	-39.588	-39.131	-39.732	-38.413	-39.025		0.668262
8.179	-38.744	-40.895	-39.689	-40.715	-38.992	-39.807		0.976771
8.209	-39.119	-40.645	-38.499	-41.222	-38.977	-39.6924		1.17387
8.24	-38.884	-40.363	-38.894	-40.53	-38.717	-39.4776		0.889233
8.27	-40.112	-40.696	-40.249	-39.483	-40.106	-40.1292		0.434172
8.301	-40.023	-42.317	-40.566	-39.284	-40.64	-40.566		1.11913
8.331	-40.561	-42.069	-39.83	-40.551	-40.573	-40.7168		0.819649
8.362	-41.894	-40.887	-39.212	-38.859	-39.763	-40.123		1.25273
8.392	-41.054	-40.416	-39.863	-40.453	-38.47	-40.0512		0.979253
8.423	-40.42	-40.171	-40.536	-42.239	-39.574	-40.588		0.994838
8.453	-39.799	-39.544	-41.126	-42.963	-43.383	-41.363		1.76433
8.484	-41.661	-40.804	-43.005	-42.376	-44.069	-42.383		1.24941
8.514	-42.638	-42.225	-42.428	-41.965	-42.634	-42.378		0.28706
8.545	-42.873	-40.84	-41.502	-41.383	-40.612	-41.442		0.881213
8.575	-44.491	-41.769	-42.498	-40.496	-42.072	-42.2652		1.45103
8.606	-42.641	-43.81	-42.144	-42.307	-41.765	-42.5334		0.780162
8.636	-42.141	-41.592	-41.802	-42.197	-42.121	-41.9706		0.262048
8.667	-41.813	-40.444	-41.111	-41.123	-41.747	-41.2476		0.558801
8.698	-40.296	-41.623	-41.446	-40.218	-39.892	-40.695		0.783697
8.728	-39.002	-41.584	-42.839	-43.338	-39.807	-41.314		1.87826
8.759	-40.15	-41.27	-44.189	-43.637	-40.987	-42.0466		1.76368
8.789	-42.448	-41.497	-43.147	-42.884	-44.54	-42.9032		1.10945
8.82	-42.723	-44.045	-42.205	-42.386	-42.408	-42.7534		0.745684
8.85	-42.193	-42.283	-40.623	-41.38	-41.398	-41.5754		0.681697
8.881	-43.272	-42.083	-41.624	-39.785	-42.173	-41.7874		1.27244
8.911	-42.097	-41.149	-43.403	-40.915	-42.181	-41.949		0.987294
8.942	-41.223	-40.952	-43.176	-42.508	-42.598	-42.0914		0.956414
8.972	-40.56	-41.282	-41.608	-42.8	-42.958	-41.8416		1.02165
9.003	-42.257	-41.567	-40.891	-42.731	-41.481	-41.7854		0.717091
9.033	-42.715	-42.2	-40.967	-42.805	-40.199	-41.7772		1.14692
9.064	-39.57	-42.17	-41.962	-42.935	-42.012	-41.7298		1.26931
9.094	-39.893	-42.101	-42.47	-41.987	-44.363	-42.1628		1.59075
9.125	-41.548	-43.544	-43.05	-40.777	-45.792	-42.9422		1.94467
9.155	-42.125	-43.917	-44.236	-41.049	-44.589	-43.1832		1.52461
9.186	-43.046	-44.235	-43.583	-41.546	-44.124	-43.3068		1.09248
9.216	-45.018	-42.984	-43.362	-42.882	-42.148	-43.2788		1.0671
9.247	-44.714	-41.977	-42.075	-41.22	-41.713	-42.3398		1.36797
9.277	-43.739	-42.385	-42.479	-40.994	-42.6	-42.4394		0.975764
9.308	-42.502	-43.023	-44.644	-44.337	-42.295	-43.3602		1.07088
9.338	-41.883	-42.098	-45.926	-47.008	-42.682	-43.9194		2.37495
9.369	-43.14	-43.224	-46.045	-45.542	-45.344	-44.659		1.37263
9.399	-46.75	-45.126	-45.792	-45.664	-48.016	-46.2696		1.13835
9.43	-45.8	-44.924	-43.135	-46.833	-44.772	-45.0928		1.36865
9.46	-46.212	-43.953	-42.675	-45.66	-45.386	-44.7772		1.44111
9.491	-45.309	-44.411	-43.187	-43.252	-46.85	-44.6018		1.53416
9.521	-46.123	-46.379	-44.11	-42.984	-46.528	-45.2248		1.58912
9.552	-45.569	-46.266	-45.759	-44.532	-46.042	-45.6336		0.670847
9.583	-44.582	-44.3	-45.678	-45.902	-46.799	-45.4522		1.01882
9.613	-46.244	-45.105	-45.278	-45.05	-46.647	-45.6648		0.731635
9.644	-46.852	-46.213	-44.635	-46.289	-45.885	-45.9748		0.825843
9.674	-44.66	-46.624	-45.917	-46.81	-46.475	-46.0972		0.86982
9.705	-45.059	-47.584	-46.975	-44.699	-45.018	-45.867		1.31469
9.735	-45.817	-46.296	-45.534	-44.313	-46.388	-45.6696		0.835008
9.766	-44.909	-47.398	-46.544	-44.023	-46.145	-45.8038		1.33956
9.796	-44.88	-45.421	-48.135	-45.239	-46.422	-46.0194		1.3137
9.827	-46.856	-45.03	-45.361	-46.859	-47.786	-46.3784		1.1504
9.857	-48.109	-46.435	-43.941	-47.064	-47.554	-46.6206		1.62002
9.888	-47.352	-47.352	-45.357	-49.138	-46.489	-47.1376		1.38607
9.918	-45.186	-46.342	-46.53	-49.482	-46.632	-46.8344		1.58927
9.949	-45.229	-45.623	-50.076	-46.892	-48.047	-47.1734		1.96544
9.979	-48.786	-48.159	-50.787	-47.155	-47.587	-48.4948		1.42047
10.01	-50.007	-49.794	-49.016	-47.751	-46.411	-48.5958		1.50755
10.04	-49.081	-49.074	-47.359	-49.007	-44.698	-47.8438		1.90579
10.071	-49.005	-49.343	-48.937	-45.922	-45.813	-47.804		1.77487
10.101	-48.746	-46.522	-49.261	-44.42	-48.534	-47.4966		2.01032
10.132	-48.087	-48.1	-48.764	-44.771	-47.18	-47.3804		1.5637
10.162	-47.162	-47.572	-48.66	-46.461	-47.894	-47.5498		0.819662
10.193	-46.287	-46.834	-48.432	-47.81	-49.05	-47.6826		1.13087
10.223	-48.414	-48.012	-49.086	-47.836	-49.308	-48.5312		0.647655
10.254	-49.306	-47.386	-49.381	-49.562	-51.726	-49.4722		1.53914
10.284	-47.153	-45.636	-49.324	-49.066	-50.701	-48.376		1.98644
10.315	-49.14	-48.227	-50.401	-48.453	-49.475	-49.1392		0.867162
10.345	-49.725	-51.544	-48.698	-48.6	-48.057	-49.3248		1.37936
10.376	-47.868	-49.985	-47.69	-48.972	-49.295	-48.762		0.971125
10.406	-46.849	-48.357	-48.659	-47.266	-48.346	-47.8954		0.789034
10.437	-47.845	-49.022	-48.511	-45.752	-47.727	-47.7714		1.24463
10.468	-46.538	-48.205	-49.065	-48.265	-47.169	-47.8484		0.994933
10.498	-47.013	-46.928	-49.481	-48.943	-47.419	-47.9568		1.17624
10.529	-47.773	-47.48	-48.884	-48.018	-48.181	-48.0672		0.527705
10.559	-48.029	-48.826	-48.067	-47.955	-45.43	-47.6614		1.29627
10.59	-48.187	-47.647	-47.997	-48.801	-45.296	-47.5856		1.34668
10.62	-46.747	-48.573	-46.798	-46.036	-47.382	-47.1072		0.948275
10.651	-45.838	-47.128	-46.656	-44.135	-47.043	-46.16		1.24168
10.681	-45.933	-49.069	-47.741	-43.834	-46.321	-46.5796		1.97289
10.712	-45.401	-46.336	-48.227	-45.443	-46.058	-46.293		1.15278
10.742	-45.407	-44.575	-49.254	-47.378	-46.6	-46.6428		1.81409
10.773	-45.631	-44.346	-51.499	-47.378	-47.428	-47.2564		2.69983
10.803	-44.964	-44.058	-51.676	-49.399	-44.654	-46.9502		3.38793
10.834	-48.051	-44.854	-48.43	-47.214	-44.705	-46.6508		1.76479
10.864	-47.662	-46.602	-46.14	-46.137	-47.282	-46.7646		0.686199
10.895	-46.597	-46.617	-45.54	-45.263	-48.303	-46.464		1.19574
10.925	-47.218	-47.289	-45.453	-44.626	-47.572	-46.4316		1.31072
10.956	-48.329	-47.444	-44.932	-46.698	-45.981	-46.6768		1.30836
10.986	-48.373	-47.035	-47.392	-47.043	-46.901	-47.3488		0.6007
11.017	-47.863	-47.776	-47.43	-46.381	-47.157	-47.3214		0.596482
11.047	-45.474	-46.919	-48.167	-45.583	-46.318	-46.4922		1.10463
11.078	-45.788	-47.514	-47.737	-46.964	-46.708	-46.9422		0.76586
11.108	-45.38	-46.921	-49.516	-48.743	-45.785	-47.269		1.81062
11.139	-44.402	-46.36	-48.257	-46.757	-45.119	-46.179		1.49719
11.169	-44.902	-45.05	-47.613	-45.776	-44.293	-45.5268		1.28007
11.2	-45.309	-43.919	-47.494	-46.162	-45.708	-45.7184		1.29953
11.23	-44.099	-43.939	-47.951	-46.637	-43.869	-45.299		1.88135
11.261	-43.841	-43.479	-49.377	-47.993	-44.625	-45.863		2.6547
11.292	-44.661	-43.985	-46.972	-46.033	-47.276	-45.7854		1.43151
11.322	-46.769	-45.145	-45.721	-44.799	-47.986	-46.084		1.29919
11.353	-49.375	-45.817	-44.305	-45.108	-47.261	-46.3732		1.99916
11.383	-47.295	-46.313	-44.215	-44.992	-45.416	-45.6462		1.19294
11.414	-46.946	-46.497	-43.474	-45.298	-45.516	-45.5462		1.3435
11.444	-45.456	-46.196	-43.599	-45.454	-45.362	-45.2134		0.963148
11.475	-45.574	-46.925	-44.889	-46.14	-45	-45.7056		0.845232
11.505	-45.22	-46.928	-46.195	-47.332	-44.967	-46.1284		1.03277
11.536	-44.404	-45.609	-49.419	-48.027	-45.887	-46.6692		2.01693
11.566	-44.78	-45.453	-50.589	-46.499	-47.565	-46.9772		2.27871
11.597	-46.714	-45.71	-52.045	-44.696	-45.772	-46.9874		2.91606
11.627	-46.974	-46.579	-54.135	-45.123	-45.42	-47.6462		3.7087
11.658	-48.427	-46.792	-51.958	-47.387	-46.787	-48.2702		2.16734
11.688	-48.785	-46.718	-50.978	-48.937	-49.16	-48.9156		1.51329
11.719	-48.971	-46.608	-47.555	-48.241	-45.586	-47.3922		1.33388
11.749	-49.605	-45.991	-46.558	-46.634	-44.885	-46.7346		1.75032
11.78	-47.158	-46.58	-46.222	-47.316	-45.823	-46.6198		0.626313
11.81	-46.279	-47.431	-46.395	-48.465	-46.967	-47.1074		0.888998
11.841	-47.085	-48.713	-46.606	-47.601	-48.217	-47.6444		0.846
11.871	-47.411	-49.862	-48.235	-46.733	-46.509	-47.75		1.35877
11.902	-47.858	-48.868	-49.808	-47.852	-46.46	-48.1692		1.25427
11.932	-46.974	-48.997	-49.92	-47.866	-47.606	-48.2726		1.1763
11.963	-47.017	-47.833	-49.164	-46.731	-48.519	-47.8528		1.01495
11.993	-48.112	-48.766	-48.788	-46.437	-49.601	-48.3408		1.18803
12.024	-49.433	-50.404	-49.39	-47.086	-48.138	-48.8902		1.29005
12.054	-48.721	-47.828	-49.293	-47.07	-48.409	-48.2642		0.852122
12.085	-48.175	-48.016	-47.996	-47.651	-50.49	-48.4656		1.1477
12.115	-48.568	-48.924	-47.592	-48.241	-49.539	-48.5728		0.729549
12.146	-49.409	-47.689	-47.749	-47.726	-48.433	-48.2012		0.742489
12.177	-49.563	-49.004	-49.841	-47.414	-47.725	-48.7094		1.08893
12.207	-48.941	-48.439	-50.668	-47.813	-48.327	-48.8376		1.09891
12.238	-49.494	-48.468	-50.112	-48.065	-49.137	-49.0552		0.812613
12.268	-51.319	-48.649	-51.072	-49.106	-51.087	-50.2466		1.26401
12.299	-52.404	-49.084	-51.305	-49.131	-49.394	-50.2636		1.508
12.329	-50.412	-49.478	-50.457	-48.741	-49.094	-49.6364		0.773946
12.36	-48.428	-48.264	-49.605	-46.991	-49.959	-48.6494		1.18068
12.39	-47.574	-48.757	-48.464	-46.468	-50.199	-48.2924		1.38969
12.421	-48.139	-49.52	-47.468	-47.386	-48.269	-48.1564		0.857292
12.451	-48.179	-48.715	-48.985	-46.998	-49.832	-48.5418		1.04952
12.482	-49.125	-48.565	-50.455	-47.985	-49.738	-49.1736		0.967737
12.512	-48.79	-49.374	-50.448	-49.877	-50.358	-49.7694		0.695358
12.543	-49.064	-47.948	-51.191	-51.169	-48.897	-49.6538		1.45681
12.573	-48.325	-46.565	-50.879	-48.709	-48.539	-48.6034		1.53511
12.604	-47.392	-47.62	-49.778	-49.05	-48.147	-48.3974		1.00123
12.634	-48.118	-49.517	-50.742	-49.162	-49.853	-49.4784		0.960377
12.665	-49.048	-50.759	-51.62	-49.175	-52.141	-50.5486		1.40236
12.695	-49.471	-51.625	-51.782	-49.548	-51.714	-50.828		1.20521
12.726	-50.455	-52.381	-51.848	-49.656	-50.819	-51.0318		1.09057
12.756	-52.351	-52.3	-53.877	-52.03	-50.882	-52.288		1.06916
12.787	-54.111	-53.374	-54.745	-53.002	-51.133	-53.273		1.37225
12.817	-52.205	-51.475	-52.372	-52.305	-50.077	-51.6868		0.969087
12.848	-50.654	-50.405	-51.479	-52.349	-49.929	-50.9632		0.956981
12.878	-51.223	-53.128	-51.997	-52.481	-50.504	-51.8666		1.03157
12.909	-53.807	-53.527	-53.272	-52.489	-51.75	-52.969		0.839907
12.939	-54.548	-54.771	-54.661	-53.152	-53.36	-54.0984		0.776524
12.97	-53.496	-55.435	-54.18	-52.818	-53.643	-53.9144		0.978976
13	-53.157	-54.542	-53.725	-54.098	-53.212	-53.7468		0.589499
13.031	-54.787	-56.442	-54.361	-54.643	-54.809	-55.0084		0.821071
13.062	-55.977	-55.768	-55.971	-53.628	-55.892	-55.4472		1.02045
13.092	-54.358	-55	-54.827	-54.208	-56.759	-55.0304		1.01966
13.123	-54.012	-54.032	-55.104	-54.409	-56.04	-54.7194		0.860404
13.153	-54.575	-54.339	-55.819	-55.097	-55.73	-55.112		0.664811
13.184	-55.388	-56.58	-56.579	-55.514	-55.907	-55.9936		0.568072
13.214	-55.934	-55.864	-57.372	-56.77	-55.593	-56.3066		0.740569
13.245	-57.552	-57.028	-57.434	-56.18	-56.897	-57.0182		0.542032
13.275	-56.084	-55.699	-57.551	-55.435	-55.647	-56.0832		0.8533
13.306	-55.689	-55.605	-53.138	-55.73	-54.862	-55.0048		1.10223
13.336	-55.16	-55.729	-52.685	-54.511	-55.119	-54.6408		1.1752
13.367	-55.643	-54.071	-54.945	-55.407	-54.635	-54.9402		0.624602
13.397	-56.853	-53.293	-56.017	-57.249	-54.15	-55.5124		1.72115
13.428	-57.423	-54.433	-55.183	-57.035	-55.162	-55.8472		1.30428
13.458	-54.11	-54.881	-54.782	-57.287	-55.638	-55.3396		1.21599
13.489	-53.75	-54.376	-54.277	-56.197	-56.089	-54.9378		1.12628
13.519	-54.287	-55.791	-54.527	-55.362	-54.772	-54.9478		0.617896
13.55	-53.968	-56.496	-54.541	-55.62	-55.13	-55.151		0.97481
13.58	-53.477	-54.747	-53.474	-55.202	-55.771	-54.5342		1.0323
13.611	-54.934	-52.975	-52.735	-55.419	-55.476	-54.3078		1.34551
13.641	-54.127	-53.136	-54.254	-53.199	-54.015	-53.7462		0.535466
13.672	-53.544	-54.445	-55.099	-52.009	-52.747	-53.5688		1.24681
13.702	-53.401	-54.817	-54.534	-54.18	-53.052	-53.9968		0.748749
13.733	-52.666	-54.22	-54.257	-55.841	-53.258	-54.0484		1.20646
13.763	-51.887	-54.445	-54.424	-53.493	-52.02	-53.2538		1.24859
13.794	-51.956	-53.248	-52.745	-51.371	-53.214	-52.5068		0.821534
13.824	-52.786	-53.177	-52.025	-51.992	-53.031	-52.6022		0.55981
13.855	-53.205	-53.878	-51.427	-52.635	-52.965	-52.822		0.903226
13.885	-51.578	-52.817	-52.131	-52.655	-52.438	-52.3238		0.489737
13.916	-51.778	-50.543	-51.918	-51.099	-50.632	-51.194		0.635197
13.947	-51.222	-50.511	-52.116	-50.584	-50.312	-50.949		0.73608
13.977	-49.744	-49.604	-50.318	-50.418	-50.566	-50.13		0.428385
14.008	-50.389	-50.14	-50.44	-50.747	-50.785	-50.5002		0.268214
14.038	-49.992	-52.167	-51.796	-51.87	-50.837	-51.3324		0.90036
14.069	-49.601	-50.568	-51.796	-51.851	-50.836	-50.9304		0.935991
14.099	-50.137	-50.225	-52.274	-52.848	-52.045	-51.5058		1.24463
14.13	-51.37	-50.963	-50.704	-51.548	-50.21	-50.959		0.534295
14.16	-51.493	-50.306	-49.855	-49.911	-48.683	-50.0496		1.00919
14.191	-50.149	-47.838	-48.752	-49.23	-48.702	-48.9342		0.844394
14.221	-48.684	-45.795	-47.576	-47.927	-48.941	-47.7846		1.24182
14.252	-47.802	-46.489	-47.554	-47.347	-46.891	-47.2166		0.526534
14.282	-46.646	-48.576	-48.104	-47.161	-46.353	-47.368		0.948066
14.313	-46.062	-47.274	-46.896	-45.714	-47.819	-46.753		0.863894
14.343	-46.633	-46.897	-46.257	-44.656	-46.67	-46.2226		0.905377
14.374	-47.529	-47.195	-48.052	-44.248	-45.886	-46.582		1.53015
14.404	-48.08	-46.405	-48.091	-45.545	-45.807	-46.7856		1.2269
14.435	-47.415	-45.139	-46.561	-48.451	-44.59	-46.4312		1.59092
14.465	-46.183	-43.481	-45.122	-46.828	-44.832	-45.2892		1.29164
14.496	-46.184	-44	-44.014	-45.482	-45.94	-45.124		1.05037
14.526	-44.643	-45.282	-42.589	-44.679	-44.446	-44.3278		1.0211
14.557	-42.792	-44.799	-42.526	-44.081	-43.003	-43.4402		0.962293
14.587	-42.897	-43.069	-43.032	-43.089	-43.4	-43.0974		0.184987
14.618	-44.519	-43.049	-43.705	-43.298	-43.056	-43.5254		0.616137
14.648	-44.514	-42.22	-43.731	-42.896	-42.595	-43.1912		0.925609
14.679	-42.884	-42.224	-42.962	-42.792	-42.598	-42.692		0.294798
14.709	-42.733	-43.079	-42.077	-43.187	-43.183	-42.8518		0.471196
14.74	-41.845	-42.273	-42.282	-43.063	-43.104	-42.5134		0.549765
14.771	-40.117	-42.057	-42.767	-43.238	-42.643	-42.1644		1.21944
14.801	-40.355	-42.219	-43.108	-43.458	-43.89	-42.606		1.4003
14.832	-40.055	-43.233	-43.071	-42.446	-43.899	-42.5408		1.48266
14.862	-40.419	-42.96	-43.156	-41.972	-42.429	-42.1872		1.09168
14.893	-40.59	-43.218	-42.29	-42.63	-41.437	-42.033		1.03249
14.923	-40.681	-42.851	-41.914	-41.918	-41.444	-41.7616		0.791051
14.954	-41.338	-41.53	-43.474	-41.251	-41.303	-41.7792		0.953266
14.984	-41.938	-41.579	-43.521	-42.76	-40.979	-42.1554		0.999227
15.015	-44.893	-43.192	-42.286	-42.958	-41.167	-42.8992		1.36391
15.045	-42.911	-42.24	-40.973	-41.774	-41.006	-41.7808		0.827816
15.076	-40.748	-41.291	-43.486	-41.627	-41.024	-41.6352		1.08451
15.106	-42.736	-42.844	-46.323	-40.67	-42.043	-42.9232		2.08876
15.137	-42.047	-42.249	-45.93	-39.902	-41.912	-42.408		2.18438
15.167	-41.081	-41.881	-44.28	-41.488	-40.652	-41.8764		1.41951
15.198	-43.267	-43.669	-44.281	-43.242	-41.599	-43.2116		0.994649
15.228	-44.812	-42.158	-45.706	-42.572	-45.567	-44.163		1.6826
15.259	-45.008	-41.204	-43.896	-45.074	-44.4	-43.9164		1.59084
15.289	-44.885	-42.951	-44.828	-45.34	-43.573	-44.3154		1.0062
15.32	-43.803	-42.762	-46.393	-44.423	-45.347	-44.5456		1.39668
15.35	-42.713	-42.849	-44.269	-43.736	-45.004	-43.7142		0.964732
15.381	-43.441	-44.527	-42.557	-43.376	-44.138	-43.6078		0.760226
15.411	-44.511	-45.326	-42.597	-45.033	-44.182	-44.3298		1.06585
15.442	-43.817	-44.433	-42.362	-44.007	-44.951	-43.914		0.971016
15.472	-42.812	-44.001	-45.114	-44.11	-44.255	-44.0584		0.82347
15.503	-43.24	-43.588	-45.146	-45.311	-42.151	-43.8872		1.33553
15.533	-43.769	-43.925	-44.458	-45.502	-43.604	-44.2516		0.768937
15.564	-45.864	-45.122	-43.626	-44.935	-45.442	-44.9978		0.843923
15.594	-46.859	-45.364	-45.42	-44.344	-45.229	-45.4432		0.903524
15.625	-45.152	-43.981	-45.246	-44.65	-45.509	-44.9076		0.604333
15.656	-44.523	-43.354	-44.757	-44.482	-43.998	-44.2228		0.558575
15.686	-44.702	-43.821	-43.921	-43.885	-46.365	-44.5388		1.08236
15.717	-45.418	-43.852	-43.859	-43.858	-46.081	-44.6136		1.0631
15.747	-48.28	-43.908	-43.138	-44.815	-45.03	-45.0342		1.96515
15.778	-46.879	-43.806	-42.596	-46.13	-46.037	-45.0896		1.80607
15.808	-43.552	-44.592	-43.446	-43.864	-43.983	-43.8874		0.450964
15.839	-43.121	-44.804	-46.006	-43.872	-43.237	-44.208		1.20679
15.869	-43.187	-45.009	-46.585	-43.596	-45.933	-44.862		1.46166
15.9	-42.789	-45.268	-46.145	-43.965	-46.232	-44.8798		1.48224
15.93	-43.074	-44.84	-46.002	-47.696	-44.75	-45.2724		1.71019
15.961	-43.796	-44.734	-46.65	-48.904	-44.386	-45.694		2.08883
15.991	-45.767	-44.866	-45.98	-48.068	-43.192	-45.5746		1.77463
16.022	-47.672	-44.295	-45.846	-44.908	-44.561	-45.4564		1.3704
16.052	-46.796	-44.569	-45.293	-42.339	-45.329	-44.8652		1.62754
16.083	-44.824	-45.966	-45.405	-41.747	-43.717	-44.3318		1.66762
16.113	-44.198	-43.611	-44.159	-41.625	-44.292	-43.577		1.12328
16.144	-44.218	-44.726	-42.571	-41.974	-43.636	-43.425		1.14025
16.174	-43.553	-44.448	-43.375	-43.043	-42.832	-43.4502		0.624462
16.205	-43.661	-42.939	-43.052	-44.774	-44.833	-43.8518		0.911386
16.235	-44.602	-43.924	-41.779	-46.197	-46.558	-44.612		1.92344
16.266	-42.664	-44.581	-42.505	-45.863	-45.357	-44.194		1.5396
16.296	-42.551	-44.24	-43.81	-43.808	-43.138	-43.5094		0.665163
16.327	-43.184	-44.9	-44.621	-43.006	-45.408	-44.2238		1.07023
16.357	-42.521	-42.285	-43.429	-42.581	-45.649	-43.293		1.38638
16.388	-41.705	-40.526	-42.642	-43.628	-43.713	-42.4428		1.34873
16.418	-41.57	-40.219	-44.38	-45.095	-43.479	-42.9486		2.01795
16.449	-44.453	-42.019	-45.221	-45.184	-41.836	-43.7426		1.68626
16.479	-45.107	-43.771	-46.598	-43.198	-42.771	-44.289		1.56233
16.51	-44.204	-42.707	-45.539	-43.689	-43.75	-43.9778		1.02941
16.541	-44.842	-42.582	-44.414	-44.008	-42.742	-43.7176		1.00933
16.571	-44.834	-41.924	-45.819	-42.163	-41.272	-43.2024		1.99686
16.602	-44.568	-42.354	-46.119	-41.915	-41.212	-43.2336		2.04361
16.632	-44.516	-43.188	-44.72	-44.318	-42.936	-43.9356		0.814936
16.663	-44.52	-46.367	-43.51	-44.76	-45.597	-44.9508		1.0864
16.693	-43.318	-46.872	-43.241	-45.723	-44.344	-44.6996		1.57555
16.724	-44.389	-44.86	-44.039	-44.528	-44.783	-44.5198		0.329148
16.754	-43.528	-44.806	-43.896	-45.471	-45.924	-44.725		1.01498
16.785	-42.411	-46.102	-44.752	-45.68	-46.616	-45.1122		1.65754
16.815	-43.846	-44.269	-45.167	-45.529	-46.576	-45.0774		1.0756
16.846	-45.1	-44.471	-44.344	-44.855	-46.304	-45.0148		0.781109
16.876	-44.443	-43.216	-43.844	-44.549	-44.805	-44.1714		0.639878
16.907	-45.75	-43.944	-45.214	-45.663	-43.707	-44.8556		0.965737
16.937	-45.707	-45.974	-44.6	-47.474	-42.768	-45.3046		1.74979
16.968	-46.623	-46.653	-46.175	-45.203	-42.903	-45.5114		1.57147
16.998	-45.232	-46.303	-46.861	-44.367	-44.191	-45.3908		1.1733
17.029	-46.316	-46.174	-46.601	-44.538	-47.422	-46.2102		1.05237
17.059	-46.331	-46.465	-47.887	-43.487	-48.339	-46.5018		1.89826
17.09	-47.344	-47.691	-48.148	-44.251	-47.013	-46.8894		1.53376
17.12	-47.775	-48.937	-50.642	-45.977	-47.58	-48.1822		1.7329
17.151	-46.536	-47.651	-48.269	-47.039	-47.898	-47.4786		0.691392
17.181	-46.321	-46.315	-46.409	-44.52	-46.364	-45.9858		0.82028
17.212	-46.128	-45.883	-46.893	-44.035	-45.89	-45.7658		1.05197
17.242	-47.279	-47.275	-47.78	-45.933	-48.088	-47.271		0.82415
17.273	-45.761	-46.471	-47.537	-46.022	-47.051	-46.5684		0.729901
17.303	-43.687	-47.922	-46.197	-44.145	-48.522	-46.0946		2.17023
17.334	-45.175	-49.031	-48.193	-44.998	-47.112	-46.9018		1.79243
17.365	-48.322	-48.715	-48.658	-47.224	-46.058	-47.7954		1.1415
17.395	-45.787	-45.066	-46.53	-46.199	-47.242	-46.1648		0.813172
17.426	-44.634	-43.977	-46.023	-46.749	-46.861	-45.6488		1.28886
17.456	-45.949	-43.727	-46.475	-46.749	-44.524	-45.4848		1.30453
17.487	-45.039	-43.969	-46.754	-44.239	-44.165	-44.8332		1.14872
17.517	-43.585	-45.008	-45.457	-43.686	-45.839	-44.715		1.02902
17.548	-42.474	-46.846	-43.052	-44.204	-47.08	-44.7312		2.13201
17.578	-43.76	-46.142	-43.884	-45.311	-47.244	-45.2682		1.48827
17.609	-45.875	-43.805	-44.394	-45.78	-44.893	-44.9494		0.889934
17.639	-47.457	-42.636	-43.284	-43.781	-44.27	-44.2856		1.8733
17.67	-44.847	-43.115	-43.209	-45.011	-47.085	-44.6534		1.62258
17.7	-43.184	-44.191	-43.311	-44.555	-45.97	-44.2422		1.12613
17.731	-43.018	-45.431	-43.945	-43.981	-43.986	-44.0722		0.864523
17.761	-44.419	-46.392	-44.906	-43.724	-43.382	-44.5646		1.18134
17.792	-46.805	-45.621	-47.009	-44.93	-43.856	-45.6442		1.31514
17.822	-47.021	-45.199	-47.912	-45.892	-45.386	-46.282		1.15443
17.853	-44.717	-44.279	-47.917	-44.505	-44.987	-45.281		1.4966
17.883	-43.811	-42.494	-47.742	-43.43	-43.32	-44.1594		2.05953
17.914	-43.409	-42.105	-45.896	-42.432	-42.409	-43.2502		1.55837
17.944	-44.517	-42.92	-45.201	-44.592	-43.659	-44.1778		0.892296
17.975	-43.014	-42.77	-46.793	-45.043	-44.169	-44.3578		1.64029
18.005	-42.704	-43.108	-49.344	-43.401	-43.45	-44.4014		2.77891
18.036	-43.677	-43.035	-46.415	-41.979	-42.439	-43.509		1.74525
18.066	-44.339	-42.471	-46.656	-41.125	-42.553	-43.4288		2.13513
18.097	-44.866	-43.233	-46.02	-40.737	-43.471	-43.6654		1.98657
18.127	-44.61	-44.318	-47.16	-41.415	-43.288	-44.1582		2.09302
18.158	-43.999	-44.387	-45.498	-41.96	-43.283	-43.8254		1.31501
18.188	-42.695	-44.077	-45.054	-41.572	-42.693	-43.2182		1.35713
18.219	-42.75	-43.288	-45.449	-42.514	-43.491	-43.4984		1.15956
18.25	-43.302	-42.043	-45.334	-43.993	-42.936	-43.5216		1.23333
18.28	-43.296	-40.743	-45.48	-46.363	-42.369	-43.6502		2.28726
18.311	-44.046	-40.278	-45.122	-45.08	-42.634	-43.432		2.03307
18.341	-45.22	-41.528	-45.235	-45.427	-42.079	-43.8978		1.92346
18.372	-43.775	-42.65	-44.887	-45.485	-43.881	-44.1356		1.094
18.402	-43.392	-44.882	-43.789	-45.067	-45.953	-44.6166		1.03003
18.433	-44.228	-45.893	-43.004	-44.402	-46.873	-44.88		1.5142
18.463	-44.85	-44.617	-43.656	-44.498	-45.835	-44.6912		0.782299
18.494	-45.653	-44.102	-43.199	-45.539	-43.993	-44.4972		1.06266
18.524	-45.205	-43.935	-44.115	-45.15	-43.846	-44.4502		0.671247
18.555	-45.228	-44.07	-45.07	-46.621	-45.819	-45.3616		0.944247
18.585	-45.108	-46.024	-44.414	-47.561	-44.902	-45.6018		1.24108
18.616	-45.253	-45.319	-44.192	-47.836	-44.636	-45.4472		1.41369
18.646	-46.153	-44.779	-46.066	-47.86	-45.313	-46.0342		1.16665
18.677	-46.123	-46.509	-46.763	-48.73	-46.567	-46.9384		1.02808
18.707	-44.976	-46.623	-46.807	-49.207	-46.381	-46.7988		1.52705
18.738	-45.414	-46.782	-46.929	-47.885	-45.98	-46.598		0.946515
18.768	-45.575	-48.015	-47.524	-47.061	-46.544	-46.9438		0.939586
18.799	-46.477	-46.925	-47.983	-46.956	-46.667	-47.0016		0.582721
18.829	-46.603	-46.699	-48.385	-46.983	-46.971	-47.1282		0.722044
18.86	-47.143	-47.669	-49.415	-48.106	-49.756	-48.4178		1.12564
18.89	-48.298	-47.833	-48.546	-49.32	-50.771	-48.9536		1.14988
18.921	-48.438	-47.831	-48.789	-47.669	-50.375	-48.6204		1.08035
18.951	-47.164	-48.244	-47.791	-46.949	-48.941	-47.8178		0.810279
18.982	-47.034	-48.72	-48.006	-47.384	-50.505	-48.3298		1.37498
19.012	-47.335	-50.289	-48.409	-46.652	-49.789	-48.4948		1.55262
19.043	-48.881	-49.279	-48.45	-46.96	-48.197	-48.3534		0.881824
19.073	-50.731	-48.886	-49.25	-48.828	-47.695	-49.078		1.09248
19.104	-50.337	-48.535	-48.706	-49.989	-47.778	-49.069		1.06511
19.135	-51.166	-47.693	-49.905	-48.011	-46.597	-48.6744		1.83312
19.165	-49.298	-48.723	-49.948	-45.983	-47.351	-48.2606		1.59312
19.196	-49.004	-48.613	-50.278	-46.985	-47.979	-48.5718		1.22157
19.226	-49.202	-48.705	-49.38	-48.232	-48.128	-48.7294		0.560427
19.257	-49.482	-48.886	-49.002	-48.261	-48.65	-48.8562		0.450154
19.287	-48.841	-49.943	-49.643	-49.396	-47.444	-49.0534		0.986366
19.318	-48.326	-47.51	-51.091	-50.274	-48.759	-49.192		1.46146
19.348	-47.405	-48.237	-50.246	-49.121	-49.707	-48.9432		1.13766
19.379	-46.489	-47.838	-49.441	-50.954	-49.094	-48.7632		1.68793
19.409	-47.151	-47.284	-49.134	-49.61	-47.466	-48.129		1.15255
19.44	-47.838	-49.117	-49.163	-48.34	-47.291	-48.3498		0.811323
19.47	-47.904	-49.497	-48.892	-47.355	-48.24	-48.3776		0.837646
19.501	-49.323	-48.726	-49.683	-48.095	-48.299	-48.8252		0.671481
19.531	-48.116	-47.342	-50.845	-48.703	-48.122	-48.6256		1.3316
19.562	-47.931	-47.078	-50.43	-48.857	-48.292	-48.5176		1.24899
19.592	-47.474	-47.143	-48.151	-49.44	-47.123	-47.8662		0.973029
19.623	-47.393	-46.728	-46.614	-48.928	-48.266	-47.5858		0.997692
19.653	-47.704	-48.234	-46.004	-47.319	-48.139	-47.48		0.902423
19.684	-48.078	-47.812	-45.331	-48.724	-47.081	-47.4052		1.30046
19.714	-47.511	-46.355	-46.143	-48.51	-45.591	-46.822		1.17458
19.745	-46.272	-46.378	-46.905	-46.721	-45.081	-46.2714		0.712742
19.775	-44.911	-46.696	-48.647	-45.993	-45.292	-46.3078		1.47517
19.806	-45.871	-47.309	-49.996	-45.322	-45.488	-46.7972		1.95207
19.836	-45.911	-46.017	-50.22	-44.426	-44.957	-46.3062		2.28654
19.867	-46.683	-46.985	-49.28	-45.834	-46.402	-47.0368		1.32377
19.897	-46.769	-46.431	-48.922	-47.189	-46.302	-47.1226		1.06289
19.928	-46.382	-46.776	-48.569	-46.658	-47.101	-47.0972		0.862234
19.958	-46.051	-46.516	-47.534	-47.781	-47.074	-46.9912		0.713278
19.989	-46.323	-47.042	-47.231	-46.549	-46.777	-46.7844		0.365434
20.02	-46.425	-47.007	-47.938	-46.219	-46.327	-46.7832		0.713862
20.05	-46.032	-46.366	-47.187	-46.768	-46.641	-46.5988		0.433545
20.081	-46.51	-46.332	-47.354	-46.904	-46.222	-46.6644		0.46449
20.111	-46.737	-46.434	-45.891	-48.128	-47.175	-46.873		0.842878
20.142	-45.97	-45.635	-45.455	-46.691	-46.952	-46.1406		0.654999
20.172	-46.495	-45.54	-45.89	-45.828	-45.812	-45.913		0.352068
20.203	-46.285	-46.834	-44.624	-45.972	-46.171	-45.9772		0.821216
20.233	-45.104	-46.515	-44.315	-45.235	-46.502	-45.5342		0.95651
20.264	-44.749	-46.381	-45.37	-45.727	-46.61	-45.7674		0.755509
20.294	-45.19	-46.354	-46.568	-45.678	-48.243	-46.4066		1.1632
20.325	-45.439	-46.684	-45.927	-46.952	-47.925	-46.5854		0.959996
20.355	-46.127	-47.225	-48.15	-47.915	-48.09	-47.5014		0.851993
20.386	-46.653	-45.779	-48.346	-46.989	-48.515	-47.2564		1.16078
20.416	-45.895	-45.342	-47.157	-46.031	-47.874	-46.4598		1.02937
20.447	-46.291	-46.155	-47.513	-45.968	-47.087	-46.6028		0.664008
20.477	-45.458	-46.211	-48.873	-45.976	-46.495	-46.6026		1.32499
20.508	-45.894	-45.31	-47.816	-45.347	-46.852	-46.2438		1.07707
20.538	-47.225	-45.493	-46.452	-46.525	-47.568	-46.6526		0.801061
20.569	-48.072	-47.295	-46.477	-47.649	-46.757	-47.25		0.647589
20.599	-48.567	-48.233	-46.648	-47.738	-46.446	-47.5264		0.944161
20.63	-47.9	-47.771	-47.263	-46.345	-46.531	-47.162		0.705581
20.66	-47.984	-48.376	-48.326	-46.294	-49.182	-48.0324		1.06656
20.691	-48.065	-46.731	-49.219	-47.051	-49.261	-48.0654		1.18003
20.721	-47.449	-45.21	-48.492	-47.781	-47.737	-47.3338		1.24778
20.752	-47.243	-47.026	-47.093	-46.56	-46.324	-46.8492		0.388988
20.782	-47.557	-49.409	-47.296	-47.154	-46.626	-47.6084		1.06231
20.813	-49.432	-47.653	-48.172	-47.299	-47.772	-48.0656		0.824998
20.844	-49.827	-48.373	-48.865	-47.488	-48.481	-48.6068		0.848198
20.874	-49.191	-48.488	-50.201	-47.446	-49.351	-48.9354		1.03178
20.905	-47.624	-48.249	-48.947	-46.464	-47.813	-47.8194		0.912602
20.935	-47.236	-48.49	-48.032	-47.567	-48.916	-48.0482		0.678187
20.966	-47.544	-51.5	-48.02	-48.935	-50.947	-49.3892		1.75841
20.996	-47.66	-50.238	-49.24	-49.903	-50.28	-49.4642		1.09113
21.027	-48.54	-49.64	-48.485	-50.365	-49.276	-49.2612		0.788146
21.057	-47.545	-47.287	-48.82	-50.635	-49.233	-48.704		1.35768
21.088	-49.642	-48.899	-50.162	-50.376	-48.631	-49.542		0.763761
21.118	-51.273	-49.402	-50.911	-50.669	-47.755	-50.002		1.44011
21.149	-51.173	-49.168	-50.47	-48.185	-48.484	-49.496		1.28564
21.179	-53.284	-50.95	-49.92	-46.391	-48.867	-49.8824		2.54622
21.21	-48.8	-50.778	-48.368	-48.114	-49.057	-49.0234		1.04716
21.24	-48.061	-49.665	-48.553	-51.062	-49.75	-49.4182		1.16872
21.271	-49.598	-50.084	-49.84	-50.739	-50.897	-50.2316		0.564977
21.301	-50.483	-49.237	-50.31	-50.065	-52.904	-50.5998		1.37388
21.332	-48.809	-48.274	-51.972	-50.375	-51.717	-50.2294		1.66673
21.362	-48.804	-48.363	-51.345	-50.725	-51.611	-50.1696		1.49134
21.393	-51.164	-47.898	-50.686	-50.877	-50.492	-50.2234		1.3234
21.423	-52.748	-49.459	-49.982	-50.876	-50.804	-50.7738		1.25145
21.454	-52.538	-50.842	-49.598	-51.171	-51.23	-51.0758		1.04993
21.484	-52.021	-49.987	-51.292	-52.25	-51.512	-51.4124		0.884329
21.515	-50.077	-50.188	-51.07	-52.151	-50.244	-50.746		0.87891
21.545	-50.559	-50.98	-51.605	-50.182	-50.56	-50.7772		0.542086
21.576	-51.609	-50.741	-53.463	-49.364	-51.724	-51.3802		1.49852
21.606	-50.37	-50.68	-53.596	-49.759	-52.885	-51.458		1.67951
21.637	-50.511	-50.668	-51.833	-49.375	-53.255	-51.1284		1.47364
21.667	-50.886	-50.676	-50.92	-48.972	-52.825	-50.8558		1.366
21.698	-51.542	-50.916	-49.444	-49.693	-52.016	-50.7222		1.12657
21.729	-51.077	-48.905	-49.9	-50.237	-52.092	-50.4422		1.20664
21.759	-49.413	-49.003	-50.358	-49.828	-50.984	-49.9172		0.779471
21.79	-50.773	-48.808	-51.333	-49.904	-49.72	-50.1076		0.977882
21.82	-50.866	-49.794	-52.618	-49.983	-49.699	-50.592		1.2232
21.851	-51.072	-50.305	-51.716	-50.592	-50.458	-50.8286		0.573194
21.881	-50.138	-51.11	-50.395	-50.853	-50.514	-50.602		0.383065
21.912	-50.452	-51.826	-51.797	-49.339	-49.318	-50.5464		1.24269
21.942	-51.26	-51.076	-51.536	-48.836	-48.609	-50.2634		1.41841
21.973	-51.593	-51.871	-50.34	-49.239	-49.527	-50.514		1.18699
22.003	-50.713	-50.61	-48.966	-49.342	-49.311	-49.7884		0.811393
22.034	-49.893	-49.935	-48.67	-49.557	-49.388	-49.4886		0.51179
22.064	-51.925	-49.788	-48.298	-49.432	-50.035	-49.8956		1.31498
22.095	-52.58	-50.265	-49.498	-52.522	-49.716	-50.9162		1.51844
22.125	-50.312	-49.896	-49.825	-53.978	-50.598	-50.9218		1.73726
22.156	-47.992	-49.973	-49.956	-52.688	-51.856	-50.493		1.83641
22.186	-47.193	-50.186	-51.034	-52.795	-50.474	-50.3364		2.02817
22.217	-48.462	-50.943	-51.535	-51.845	-51.38	-50.833		1.36473
22.247	-50.257	-50.048	-51.508	-51.746	-53.94	-51.4998		1.55463
22.278	-51.905	-50.345	-50.703	-51.614	-52.501	-51.4136		0.881892
22.308	-50.258	-50.33	-50.169	-50.726	-50.489	-50.3944		0.219354
22.339	-50.758	-50.907	-51.253	-49.389	-50.182	-50.4978		0.730521
22.369	-48.356	-51.608	-51.968	-48.917	-49.373	-50.0444		1.63689
22.4	-48.798	-51.19	-51.085	-50.816	-48.494	-50.0766		1.31745
22.43	-50.725	-50.794	-49.381	-51.113	-48.838	-50.1702		0.997922
22.461	-51.086	-50.481	-49.186	-51.475	-48.813	-50.2082		1.16632
22.491	-50.137	-49.988	-48.826	-49.805	-50.913	-49.9338		0.749478
22.522	-50.228	-49.232	-50.165	-48.92	-50.138	-49.7366		0.613918
22.552	-50.464	-47.938	-49.992	-51.504	-50.497	-50.079		1.31767
22.583	-50.055	-47.836	-50.007	-50.071	-50.103	-49.6144		0.994759
22.614	-50.218	-49.448	-49.617	-48.718	-50.008	-49.6018		0.580881
22.644	-51.049	-49.19	-50.745	-48.244	-50.785	-50.0026		1.22589
22.675	-49.33	-50.868	-50.977	-48.692	-50.062	-49.9858		0.983686
22.705	-48.142	-51.251	-51.208	-48.978	-50.195	-49.9548		1.37375
22.736	-48.478	-50.752	-51.837	-48.546	-50.465	-50.0156		1.46507
22.766	-50.441	-50.06	-53.037	-49.544	-50.008	-50.618		1.38923
22.797	-50.756	-50.155	-52.79	-49.889	-49.698	-50.6576		1.25708
22.827	-51.17	-49.862	-50.961	-50.202	-49.775	-50.394		0.637713
22.858	-51.328	-50.721	-49.421	-49.772	-48.747	-49.9978		1.02964
22.888	-51.32	-50.082	-48.883	-50.932	-49.234	-50.0902		1.05018
22.919	-51.813	-49.649	-50.047	-50.535	-50.729	-50.5546		0.820387
22.949	-53.348	-50.094	-50.522	-50.493	-51.181	-51.1276		1.30104
22.98	-51.953	-49.582	-51.064	-50.429	-52.574	-51.1204		1.18891
23.01	-49.749	-48.507	-50.026	-50.674	-53.761	-50.5434		1.96314
23.041	-49.929	-48.564	-49.389	-50.453	-52.595	-50.186		1.51713
23.071	-49.554	-49.117	-51.215	-50.364	-53.341	-50.7182		1.67112
23.102	-49.318	-49.755	-51.492	-52.648	-52.216	-51.0858		1.48147
23.132	-49.142	-51.571	-49.887	-52.022	-49.469	-50.4182		1.29547
23.163	-48.732	-50.653	-48.526	-50.012	-48.512	-49.287		0.984804
23.193	-48.866	-51.633	-48.914	-50.202	-48.793	-49.6816		1.23721
23.224	-48.917	-52.383	-51.185	-49.995	-49.807	-50.4574		1.34601
23.254	-49.577	-53.29	-51.489	-49.942	-51.141	-51.0878		1.46704
23.285	-50.714	-51.754	-50.747	-50.061	-50.11	-50.6772		0.683217
23.315	-50.472	-51.275	-50.143	-50.103	-49.763	-50.3512		0.574223
23.346	-51.341	-50.784	-51.68	-52.361	-49.551	-51.1434		1.05764
23.376	-53.205	-50.955	-52.331	-52.984	-48.982	-51.6914		1.75029
23.407	-53.927	-49.935	-51.288	-51.552	-49.534	-51.2472		1.7272
23.438	-53.552	-49.494	-50.618	-51.697	-51.017	-51.2756		1.50275
23.468	-53.129	-50.254	-50.48	-51.065	-53.64	-51.7136		1.56423
23.499	-52.147	-51.317	-50.705	-52.153	-53.934	-52.0512		1.21612
23.529	-51.976	-52.395	-51.813	-53.665	-51.865	-52.3428		0.773702
23.56	-53.032	-53.314	-51.453	-51.974	-51.638	-52.2822		0.840292
23.59	-53.271	-54.104	-51.027	-51.39	-51.477	-52.2538		1.35209
23.621	-52.871	-51.544	-51.467	-50.805	-51.688	-51.675		0.749652
23.651	-53.425	-49.714	-52.528	-51.449	-53.83	-52.1892		1.65897
23.682	-54.355	-50.664	-52.813	-52.065	-54.927	-52.9648		1.72549
23.712	-53.231	-51.513	-52.352	-52.549	-56.659	-53.2608		1.996
23.743	-52.506	-51.829	-53.06	-51.89	-57.388	-53.3346		2.32087
23.773	-52.849	-53.23	-52.774	-51.535	-55.53	-53.1836		1.4582
23.804	-53.895	-53.317	-53.726	-52.568	-53.244	-53.35		0.515328
23.834	-53.653	-52.835	-55.123	-53.175	-54.651	-53.8874		0.972085
23.865	-54.14	-54.808	-56.11	-53.64	-54.495	-54.6386		0.930072
23.895	-54.103	-54.793	-56.318	-54.257	-53.869	-54.668		0.982938
23.926	-54.143	-54.901	-55.317	-52.819	-53.408	-54.1176		1.0299
23.956	-53.569	-53.034	-55.08	-51.979	-54.275	-53.5874		1.1826
23.987	-53.9	-52.149	-56.322	-51.931	-53.747	-53.6098		1.76149
24.017	-55.37	-52.846	-56.685	-53.34	-52.409	-54.13		1.82347
24.048	-56.624	-54.749	-53.88	-54.175	-53.523	-54.5902		1.22242
24.078	-57.107	-54.669	-54.056	-54.344	-56.644	-55.364		1.4063
24.109	-56.115	-53.563	-54.313	-54.139	-56.162	-54.8584		1.20119
24.139	-54.363	-55.161	-54.45	-56.097	-55	-55.0142		0.695807
24.17	-54.039	-54.774	-55.03	-57.145	-55.339	-55.2654		1.15534
24.2	-53.879	-54.076	-54.743	-55.802	-54.95	-54.69		0.765126
24.231	-52.574	-54.099	-54.334	-53.587	-54.048	-53.7284		0.699799
24.261	-53.575	-54.881	-53.234	-54.119	-54.383	-54.0384		0.651348
24.292	-54.045	-56.106	-53.477	-55.376	-54.827	-54.7662		1.04317
24.323	-53.678	-55.728	-54.222	-53.94	-56.124	-54.7384		1.10993
24.353	-53.061	-54.616	-53.497	-53.52	-55.24	-53.9868		0.90572
24.384	-53.989	-53.257	-54.772	-54.271	-53.064	-53.8706		0.709572
24.414	-55.227	-53.911	-54.618	-54.979	-54.624	-54.6718		0.496642
24.445	-54.946	-54.459	-54.798	-54.536	-55.288	-54.8054		0.333652
24.475	-55.207	-53.688	-53.682	-54.849	-54.925	-54.4702		0.729092
24.506	-55.266	-54.121	-53.396	-54.672	-54.648	-54.4206		0.701637
24.536	-53.025	-54.671	-53.892	-54.619	-55.141	-54.2696		0.826763
24.567	-52.124	-54.025	-55.403	-54.612	-55.131	-54.259		1.30448
24.597	-53.309	-54.451	-55.682	-53.554	-54.39	-54.2772		0.932312
24.628	-53.785	-55.203	-55.185	-53.652	-55.106	-54.5862		0.794331
24.658	-54.863	-55.119	-54.723	-53.721	-54.868	-54.6588		0.543332
24.689	-55.722	-54.685	-55.75	-53.335	-53.166	-54.5316		1.24718
24.719	-53.074	-54.163	-55.621	-54.729	-54.195	-54.3564		0.928177
24.75	-54.898	-56.159	-56.511	-54.063	-54.511	-55.2284		1.05984
24.78	-54.669	-54.616	-56.585	-51.634	-55.158	-54.5324		1.80492
24.811	-54.622	-53.827	-54.401	-53.388	-55.706	-54.3888		0.881301
24.841	-53.264	-55.803	-52.214	-55.542	-52.851	-53.9348		1.63241
24.872	-52.102	-55.812	-53.81	-54.515	-51.063	-53.4604		1.89454
24.902	-53.319	-54.148	-54.989	-52.861	-51.808	-53.425		1.21582
24.933	-54.846	-53.217	-55.198	-52.975	-53.189	-53.885		1.04955
24.963	-57.211	-54.682	-52.607	-53.937	-55.084	-54.7042		1.68935
24.994	-55.009	-54.237	-54.266	-53.63	-54.917	-54.4118		0.564557
25.024	-51.143	-53.234	-55.819	-51.788	-53.613	-53.1194		1.8182
25.055	-53.901	-54.834	-52.516	-55.859	-56.376	-54.6972		1.54745
25.085	-52.152	-56.108	-51.971	-55.559	-53.417	-53.8414		1.91182
25.116	-50.923	-55.122	-53.462	-54.885	-53.381	-53.5546		1.67263
25.146	-53.269	-54.808	-53.435	-53.453	-54.109	-53.8148		0.641491
25.177	-52.413	-53.056	-52.969	-53.201	-54.062	-53.1402		0.595531
25.208	-51.104	-52.373	-53.803	-50.409	-53.221	-52.182		1.41856
25.238	-52.518	-52.243	-50.233	-49.443	-51.93	-51.2734		1.35583
25.269	-54.918	-54.839	-49.496	-52.758	-51.266	-52.6554		2.33507
25.299	-54.535	-52.995	-52.013	-53.09	-50.565	-52.6396		1.46785
25.33	-53.332	-52.486	-53.862	-51.99	-51.369	-52.6078		1.00357
25.36	-53.33	-52.869	-51.538	-50.795	-50.379	-51.7822		1.28257
25.391	-51.907	-51.071	-49.475	-49.859	-50.309	-50.5242		0.974775
25.421	-52.828	-51.127	-51.834	-52.221	-52.742	-52.1504		0.700281
25.452	-52.604	-51.712	-53.613	-54.745	-54.742	-53.4832		1.33264
25.482	-53.862	-52.106	-52.984	-55.435	-53.451	-53.5676		1.23129
25.513	-52.48	-52.438	-53.222	-51.993	-53.384	-52.7034		0.582489
25.543	-50.097	-51.173	-53.391	-51.67	-53.453	-51.9568		1.45353
25.574	-52.558	-49.525	-52.017	-54.053	-54.574	-52.5454		1.98685
25.604	-55.163	-51.933	-52.343	-52.913	-51.47	-52.7644		1.44219
25.635	-56.377	-55.412	-51.882	-50.991	-50.666	-53.0656		2.64263
25.665	-54.825	-54.026	-51.477	-50.979	-52.288	-52.719		1.65071
25.696	-53.511	-52.601	-50.104	-50.734	-53.134	-52.0168		1.5105
25.726	-52.319	-52.233	-49.952	-50.953	-53.395	-51.7704		1.33501
25.757	-51.269	-54.55	-53.124	-51.646	-52.656	-52.649		1.29903
25.787	-51.663	-54.639	-53.63	-53.159	-53.998	-53.4178		1.12019
25.818	-52.682	-52.727	-54.248	-53.651	-53.154	-53.2924		0.66204
25.848	-54.169	-49.017	-55.14	-52.94	-52.353	-52.7238		2.33726
25.879	-53.18	-50.083	-53.993	-51.883	-51.375	-52.1028		1.53222
25.909	-53.486	-52.673	-55.621	-50.356	-53.061	-53.0394		1.88411
25.94	-53.92	-53.767	-54.972	-53.126	-55.343	-54.2256		0.91084
25.97	-53.387	-53.723	-54.028	-55.261	-52.317	-53.7432		1.06609
26.001	-52.484	-51.104	-56.013	-52.62	-50.389	-52.522		2.16556
26.031	-53.717	-51.763	-55.205	-52.649	-52.214	-53.1096		1.37725
26.062	-54.863	-52.101	-53.332	-53.991	-56.414	-54.1402		1.62222
26.093	-53.52	-51.704	-53.535	-53.431	-54.689	-53.3758		1.06871
26.123	-53.25	-54.195	-53.578	-52.694	-53.892	-53.5218		0.581492
26.154	-53.97	-54.8	-53.688	-51.542	-54.988	-53.7976		1.37398
26.184	-56.627	-53.058	-53.757	-54.302	-53.621	-54.273		1.38832
26.215	-53.22	-52.222	-56.622	-54.714	-51.65	-53.6856		2.01138
26.245	-51.854	-52.96	-55.594	-53.856	-55.277	-53.9082		1.56821
26.276	-52.201	-54.063	-54.51	-54.389	-56.792	-54.391		1.63422
26.306	-53.564	-55.368	-53.455	-54.151	-55.385	-54.3846		0.943396
26.337	-53.223	-55.052	-52.849	-52.489	-54.884	-53.6994		1.18828
26.367	-52.186	-54.253	-53.415	-54.319	-53.066	-53.4478		0.886894
26.398	-52.502	-55.179	-52.867	-56.012	-55.284	-54.3688		1.57595
26.428	-53.724	-56.78	-52.908	-54.807	-55.919	-54.8276		1.57371
26.459	-52.139	-57.082	-51.972	-54.614	-54.351	-54.0316		2.09583
26.489	-53.532	-52.662	-51.125	-55.728	-53.533	-53.316		1.66881
26.52	-55.545	-51.783	-52.92	-57.668	-51.947	-53.9726		2.55606
26.55	-55.939	-53.745	-55.219	-55.82	-50.798	-54.3042		2.14553
26.581	-55.399	-54.173	-56.088	-53.803	-52.982	-54.489		1.24764
26.611	-54.609	-53.697	-55.139	-52.743	-52.829	-53.8034		1.06278
26.642	-54.483	-52.32	-54.303	-54.251	-52.11	-53.4934		1.17254
26.672	-54.172	-52.809	-52.313	-55.232	-52.182	-53.3416		1.3181
26.703	-53.915	-52.465	-50.646	-54.325	-51.368	-52.5438		1.58455
26.733	-54.039	-53.76	-51.987	-52.441	-52.347	-52.9148		0.920039
26.764	-54.713	-51.845	-53.129	-52.88	-53.147	-53.1428		1.02702
26.794	-54.515	-52.19	-55.308	-53.686	-54.012	-53.9422		1.1548
26.825	-54.791	-53.475	-57.12	-55.498	-56.441	-55.465		1.42365
26.855	-55.44	-53.588	-56.679	-55.297	-55.359	-55.2726		1.10135
26.886	-54.897	-54.003	-57.323	-55.119	-53.099	-54.8882		1.57848
26.917	-54.823	-53.183	-56.277	-55.517	-52.391	-54.4382		1.61707
26.947	-53.827	-52.937	-53.385	-55.44	-52.26	-53.5698		1.19519
26.978	-52.768	-53.9	-53.355	-54.845	-53.124	-53.5984		0.809141
27.008	-51.242	-53.837	-53.178	-53.674	-53.393	-53.0648		1.05007
27.039	-51.148	-53.917	-51.424	-52.961	-54.539	-52.7978		1.49333
27.069	-52.348	-55.956	-50.602	-52.637	-55.08	-53.3246		2.17053
27.1	-52.445	-53.67	-50.643	-51.773	-54.288	-52.5638		1.45992
27.13	-52.802	-52.145	-52.545	-50.563	-53.734	-52.3578		1.16113
27.161	-53.393	-51.027	-53.582	-51.101	-56.056	-53.0318		2.08124
27.191	-52.441	-50.378	-52.935	-53.128	-55.019	-52.7802		1.66153
27.222	-52.454	-52.388	-53.132	-53.222	-54.537	-53.1466		0.865199
27.252	-52.924	-52.096	-52.947	-52.8	-51.863	-52.526		0.508721
27.283	-52.969	-50.897	-53.078	-51.757	-50.561	-51.8524		1.15526
27.313	-51.607	-49.888	-51.845	-50.121	-50.083	-50.7088		0.936558
27.344	-51.035	-49.062	-51.207	-50.534	-51.065	-50.5806		0.886259
27.374	-52.248	-49.751	-51.208	-50.059	-52.6	-51.1732		1.27046
27.405	-52.783	-51.634	-50.724	-50.711	-51.98	-51.5664		0.879929
27.435	-52.095	-52.592	-51.588	-51.021	-52.448	-51.9488		0.647161
27.466	-51.932	-52.014	-51.568	-51.506	-50.936	-51.5912		0.427782
27.496	-49.037	-51.174	-51.337	-51.952	-51.453	-50.9906		1.13008
27.527	-48.878	-51.414	-51.614	-50.9	-50.217	-50.6046		1.10597
27.557	-49.222	-51.756	-51.319	-50.097	-50.2	-50.5188		1.01639
27.588	-49.431	-50.109	-51.265	-49.439	-49.537	-49.9562		0.78348
27.618	-51.441	-47.668	-51.179	-49.381	-50.22	-49.9778		1.52757
27.649	-48.805	-47.735	-50.742	-48.902	-50.538	-49.3444		1.27032
27.679	-47.85	-51.755	-50.016	-50.583	-47.904	-49.6216		1.71172
27.71	-49.671	-53.933	-48.985	-51.652	-47.889	-50.426		2.39191
27.74	-48.414	-53.766	-50.027	-52.568	-48.557	-50.6664		2.406
27.771	-49.511	-48.968	-47.394	-48.788	-47.573	-48.4468		0.920937
27.802	-48.418	-48.751	-46.386	-47.48	-48.395	-47.886		0.96244
27.832	-48.466	-50.491	-47.572	-47.026	-49.15	-48.541		1.36136
27.863	-48.13	-49.072	-48.487	-49.132	-47.555	-48.4752		0.662123
27.893	-47.384	-49.91	-48.994	-49.219	-47.466	-48.5946		1.12015
27.924	-48.956	-52.712	-48.551	-52.223	-51.302	-50.7488		1.89591
27.954	-48.534	-53.891	-51.17	-52.903	-48.935	-51.0866		2.36199
27.985	-47.042	-51.536	-51.036	-48.58	-48.393	-49.3174		1.90076
28.015	-47.862	-51.079	-48.931	-46.544	-47.678	-48.4188		1.71119
28.046	-49.865	-51.283	-50.704	-48.395	-47.259	-49.5012		1.65869
28.076	-53.01	-51.687	-49.12	-52.196	-48.165	-50.8356		2.0844
28.107	-50.312	-51.311	-48.656	-48.702	-50.361	-49.8684		1.1566
28.137	-49.421	-48.296	-49.784	-50.078	-50.496	-49.615		0.836135
28.168	-48.609	-48.133	-50.293	-50.657	-50.86	-49.7104		1.25083
28.198	-50.023	-50.624	-50.344	-48.308	-49.557	-49.7712		0.909066
28.229	-50.558	-52.692	-49.893	-49.513	-51.036	-50.7384		1.24036
28.259	-50.995	-52.734	-50.812	-54.893	-51.709	-52.2286		1.6698
28.29	-52.854	-50.897	-53.459	-53.176	-52.151	-52.5074		1.02385
28.32	-53.2	-51.361	-49.42	-50.877	-51.006	-51.1728		1.35394
28.351	-51.393	-54.277	-48.053	-51.52	-50.876	-51.2238		2.21435
28.381	-51.372	-53.095	-50.8	-50.948	-51.421	-51.5272		0.916195
28.412	-49.932	-51.778	-52.211	-52.434	-52.405	-51.752		1.05063
28.442	-50.188	-52.447	-50.086	-53.913	-53.755	-52.0778		1.86117
28.473	-50.977	-54.423	-50.593	-54.071	-52.258	-52.4644		1.74459
28.503	-53.283	-54.106	-52.327	-53.26	-52.794	-53.154		0.661005
28.534	-55.8	-51.413	-51.918	-53.651	-54.14	-53.3844		1.76875
28.564	-54.853	-50.454	-52.441	-52.771	-53.81	-52.8658		1.64672
28.595	-53.629	-50.656	-52.513	-53.737	-52.65	-52.637		1.23834
28.625	-51.763	-52.544	-52.921	-55.039	-53.278	-53.109		1.21653
28.656	-53.247	-51.627	-52.065	-53.582	-54.11	-52.9262		1.0445
28.687	-52.47	-49.482	-52.135	-51.772	-52.713	-51.7144		1.2973
28.717	-51.131	-50.714	-54.586	-50.743	-52.996	-52.034		1.70753
28.748	-52.239	-52.844	-55.606	-51.727	-54.454	-53.374		1.61477
28.778	-53.549	-53.021	-56.05	-51.662	-52.864	-53.4292		1.61957
28.809	-52.683	-53.3	-52.959	-50.257	-51.634	-52.1666		1.23586
28.839	-50.686	-52.647	-51.342	-49.221	-51.022	-50.9836		1.23411
28.87	-52.087	-50.258	-50.797	-47.711	-50.493	-50.2692		1.59512
28.9	-53.589	-51.84	-51.23	-48.307	-51.007	-51.1946		1.90554
28.931	-52.735	-51.636	-53.612	-50.031	-48.574	-51.3176		2.03454
28.961	-52.428	-51.43	-52.142	-51.551	-47.033	-50.9168		2.20988
28.992	-50.907	-49.44	-49.312	-49.943	-49.044	-49.7292		0.734866
29.022	-47.618	-48.586	-48.76	-49.83	-48.723	-48.7034		0.784967
29.053	-47.64	-48.825	-48.892	-48.143	-47.057	-48.1114		0.783189
29.083	-50.125	-48.463	-48.355	-45.583	-49.73	-48.4512		1.77995
29.114	-49.01	-48.569	-46.461	-46.536	-49.291	-47.9734		1.37102
29.144	-46.593	-50.358	-45.618	-44.97	-48.542	-47.2162		2.21454
29.175	-48.735	-51.224	-46.727	-43.94	-47.795	-47.6842		2.6731
29.205	-50.494	-48.861	-47.97	-47.28	-48.847	-48.6904		1.2057
29.236	-48.391	-47.073	-46.802	-51.379	-48.407	-48.4104		1.8158
29.266	-50.06	-48.079	-47.445	-50.582	-46.551	-48.5434		1.72103
29.297	-51.869	-49.823	-47.553	-49.755	-45.321	-48.8642		2.50076
29.327	-48.691	-48.174	-46.241	-49.214	-46.992	-47.8624		1.22444
29.358	-47.037	-44.904	-47.185	-51.131	-50.342	-48.1198		2.56871
29.388	-46.845	-45.437	-47.41	-50.107	-50.868	-48.1334		2.28183
29.419	-46.976	-48.092	-47.757	-46.983	-49.685	-47.8986		1.1111
29.449	-47.514	-47.441	-48.474	-45.457	-46.687	-47.1146		1.123
29.48	-49.516	-45.645	-46.738	-45.695	-46.984	-46.9156		1.57342
29.51	-50.255	-46.516	-45.579	-47.774	-46.64	-47.3528		1.79964
29.541	-45.419	-50.461	-45.879	-49.534	-46.951	-47.6488		2.23906
29.572	-43.247	-46.617	-44.761	-49.195	-49.12	-46.588		2.63194
29.602	-43.759	-44.304	-45.126	-46.407	-48.056	-45.5304		1.72862
29.633	-47.392	-45.576	-49.86	-45.11	-46.061	-46.7998		1.91144
29.663	-47.832	-43.721	-48.909	-44.856	-45.308	-46.1252		2.16342
29.694	-45.817	-43.227	-46.27	-47.83	-44.388	-45.5064		1.76954
29.724	-47.117	-45.521	-46.218	-48.673	-44.413	-46.3884		1.61508
29.755	-49.015	-47.061	-47.821	-46.703	-45.45	-47.21		1.32365
29.785	-45.064	-45.463	-47.043	-44.425	-47.022	-45.8034		1.18154
29.816	-44.659	-44.186	-46.077	-44.003	-47.748	-45.3346		1.57516
29.846	-45.703	-43.726	-45.042	-44.123	-48.602	-45.4392		1.9299
29.877	-46.507	-45.648	-43.677	-45.898	-45.645	-45.475		1.06485
29.907	-47.183	-45.451	-43.455	-43.923	-44.078	-44.818		1.5166
29.938	-45.393	-45.816	-45.024	-42.515	-44.198	-44.5892		1.30341
29.968	-44.607	-46.032	-45.892	-44.069	-46.332	-45.3864		0.988635
29.999	-45.096	-46.12	-46.972	-46.705	-45.969	-46.1724		0.729002
30.029	-44.667	-46.256	-46.208	-47.646	-46.19	-46.1934		1.05405
30.06	-45.234	-48.003	-45.549	-44.381	-47.713	-46.176		1.59709
30.09	-45.359	-45.946	-45.27	-43.081	-47.059	-45.343		1.45177
30.121	-44.755	-45.27	-45.164	-43.54	-44.906	-44.727		0.694192
30.151	-44.294	-45.667	-44.033	-45.408	-43.278	-44.536		0.991676
30.182	-44.857	-45.43	-45.02	-48.727	-42.574	-45.3216		2.20594
30.212	-45.032	-44.77	-48.52	-47.489	-43.828	-45.9278		1.98173
30.243	-44.261	-44.66	-49.126	-46.018	-46.75	-46.163		1.93788
30.273	-45.401	-44.409	-45.574	-47.352	-47.66	-46.0792		1.38055
30.304	-45.853	-45.15	-45.333	-48.335	-46.766	-46.2874		1.30528
30.334	-46.668	-46.168	-46.563	-47.009	-47.41	-46.7636		0.46962
30.365	-47.433	-46.23	-44.851	-44.164	-50.723	-46.6802		2.58799
30.396	-47.352	-46.43	-43.756	-45.849	-48.883	-46.454		1.89422
30.426	-46.295	-49.601	-45.044	-50.413	-45.983	-47.4672		2.38116
30.457	-47.396	-50.669	-47.876	-47.702	-47.287	-48.186		1.40783
30.487	-51.3	-47.562	-47.29	-47.03	-47.637	-48.1638		1.7695
30.518	-54.261	-47.801	-47.447	-45.42	-48.627	-48.7112		3.31911
30.548	-51.454	-45.494	-51.151	-44.157	-46.805	-47.8122		3.32262
30.579	-49.282	-46.021	-45.012	-46.812	-46.999	-46.8252		1.58119
30.609	-48.197	-49.979	-42.979	-47.104	-44.888	-46.6294		2.75047
30.64	-49.555	-50.967	-43.651	-47.718	-45.071	-47.3924		3.03923
30.67	-51.037	-49.733	-44.322	-50.79	-48.972	-48.9708		2.72814
30.701	-45.93	-48.338	-46.388	-46.374	-52.072	-47.8204		2.55252
30.731	-44.499	-46.943	-47.448	-45.537	-52.65	-47.4154		3.14877
30.762	-45.292	-45.439	-46.483	-45.804	-50.232	-46.65		2.05457
30.792	-44.73	-45.208	-45.731	-47.084	-47.58	-46.0666		1.22084
30.823	-44.528	-46.092	-45.057	-46.44	-45.917	-45.6068		0.789296
30.853	-46.532	-48.622	-46.083	-46.191	-49.227	-47.331		1.47961
30.884	-49.98	-48.239	-49.964	-45.534	-49.923	-48.728		1.93417
30.914	-48.236	-47.895	-50.616	-47.504	-46.682	-48.1866		1.47642
30.945	-49.628	-48.561	-47.619	-48.886	-48.549	-48.6486		0.723404
30.975	-50.055	-46.096	-48.322	-47.617	-51.429	-48.7038		2.08447
31.006	-46.631	-43.759	-48.976	-47.238	-51.286	-47.578		2.79736
31.036	-47.353	-42.928	-46.642	-47.544	-49.272	-46.7478		2.34381
31.067	-49.386	-45.061	-46.768	-48.051	-48.827	-47.6186		1.73463
31.097	-48.378	-48.839	-48.547	-48.832	-47.832	-48.4856		0.414556
31.128	-46.215	-48.462	-48.221	-48.458	-51.049	-48.481		1.7174
31.158	-48.296	-48.013	-49.949	-48.303	-52.108	-49.3338		1.72907
31.189	-47.483	-47.509	-49.907	-47.634	-49.81	-48.4686		1.27055
31.219	-46.602	-47.589	-49.029	-48.626	-49.772	-48.3236		1.24403
31.25	-49.492	-49.946	-48.857	-50.907	-50.262	-49.8928		0.7748
31.281	-50.183	-52.05	-49.82	-50.486	-49.753	-50.4584		0.937409
31.311	-51.239	-50.991	-50.422	-50.13	-49.21	-50.3984		0.797288
31.342	-52.367	-49.899	-51.983	-49.759	-47.313	-50.2642		2.02942
31.372	-50.369	-51.051	-50.481	-49.296	-47.318	-49.703		1.47647
31.403	-52.613	-52.203	-51.056	-48.855	-47.428	-50.431		2.2245
31.433	-54.514	-53.586	-53.49	-49.526	-47.954	-51.814		2.88849
31.464	-53.651	-53.299	-55.524	-51.683	-52.162	-53.2638		1.49771
31.494	-55.495	-53.134	-54.689	-52.042	-54.066	-53.8852		1.34461
31.525	-53.606	-51.599	-53.916	-50.288	-51.077	-52.0972		1.5927
31.555	-52.007	-51.03	-53.418	-49.749	-52.04	-51.6488		1.36047
31.586	-51.507	-51.52	-51.822	-50.106	-52.499	-51.4908		0.872489
31.616	-51.262	-52.115	-51.067	-51.606	-53.393	-51.8886		0.930322
31.647	-52.469	-52.779	-51	-51.797	-53.429	-52.2948		0.932137
31.677	-50.237	-51.901	-50.444	-50.483	-54.087	-51.4304		1.62586
31.708	-48.595	-50.5	-50.811	-52.181	-53.238	-51.065		1.76437
31.738	-49.639	-51.01	-50.885	-52.71	-53.693	-51.5874		1.60599
31.769	-51.602	-52.754	-52.432	-53.144	-53.633	-52.713		0.766016
31.799	-54.837	-52.968	-54.863	-55	-52.271	-53.9878		1.27466
31.83	-53.706	-51.502	-54.61	-55.147	-52.939	-53.5808		1.43712
31.86	-56.63	-51.995	-53.017	-54.838	-53.551	-54.0062		1.78933
31.891	-53.111	-52.741	-53.038	-55.887	-52.981	-53.5516		1.31288
31.921	-53.131	-53.352	-52.145	-55.675	-53.995	-53.6596		1.3079
31.952	-53.563	-52.174	-52.19	-57.081	-52.624	-53.5264		2.06554
31.982	-56.025	-52.94	-50.763	-56.12	-52.346	-53.6388		2.36009
32.013	-55.226	-55.515	-50.697	-54.667	-50.886	-53.3982		2.39996
32.043	-53.707	-53.836	-53.198	-52.402	-51.211	-52.8708		1.08543
32.074	-55.498	-52.888	-54.088	-51.527	-52.174	-53.235		1.5821
32.104	-53.57	-52.258	-52.311	-50.739	-54.467	-52.669		1.42009
32.135	-51.978	-51.475	-52.336	-52.311	-55.196	-52.6592		1.46009
32.166	-52.274	-51.161	-54.15	-52.393	-53.224	-52.6404		1.11843
32.196	-54.733	-51.94	-51.077	-53.514	-52.845	-52.8218		1.41017
32.227	-53.964	-51.865	-50.385	-51.858	-52.008	-52.016		1.27502
32.257	-53.362	-51.137	-51.348	-50.906	-52.559	-51.8624		1.05351
32.288	-52.142	-51.561	-49.885	-52.598	-52.621	-51.7614		1.1341
32.318	-51.038	-50.975	-50.856	-52.289	-51.199	-51.2714		0.582159
32.349	-50.867	-52.741	-52.005	-52.986	-51.707	-52.0612		0.847365
32.379	-52.259	-54.322	-54.495	-51.179	-50.046	-52.4602		1.94403
32.41	-52.452	-53.338	-53.395	-50.222	-50.499	-51.9812		1.52914
32.44	-52.027	-54.171	-52.526	-52.377	-51.895	-52.5992		0.914959
32.471	-52.062	-52.323	-51.283	-54.874	-51.447	-52.3978		1.44885
32.501	-52.106	-53.034	-50.652	-53.67	-49.924	-51.8772		1.57486
32.532	-54.142	-51.907	-50.542	-52.315	-49.713	-51.7238		1.70812
32.562	-53.871	-50.108	-51.979	-51.628	-52.716	-52.0604		1.38866
32.593	-52.197	-49.641	-51.616	-52.166	-53.47	-51.818		1.39409
32.623	-52.896	-50.7	-51.646	-53.052	-52.859	-52.2306		1.02431
32.654	-52.446	-51.399	-51.715	-51.568	-53.379	-52.1014		0.81826
32.684	-50.811	-51.51	-52.717	-52.497	-53.192	-52.1454		0.96567
32.715	-51.467	-52.915	-53.527	-54.954	-52.671	-53.1068		1.27518
32.745	-53.097	-54.461	-52.585	-55.702	-53.537	-53.8764		1.23136
32.776	-55.089	-53.078	-52.892	-54.315	-51.912	-53.4572		1.24995
32.806	-53.798	-52.178	-53.431	-54.129	-53.062	-53.3196		0.752664
32.837	-52.991	-52.495	-51.759	-53.858	-53.743	-52.9692		0.877305
32.867	-54.065	-52.611	-53.267	-53.143	-51.917	-53.0006		0.798463
32.898	-54.256	-52.007	-51.857	-52.071	-51.53	-52.3442		1.08899
32.928	-53.097	-51.027	-49.108	-49.745	-52.461	-51.0876		1.70653
32.959	-50.825	-51.743	-48.965	-51.089	-52.231	-50.9706		1.24929
32.99	-51.115	-54.579	-52.03	-52.205	-52.664	-52.5186		1.28195
33.02	-52.016	-53.128	-54.278	-52.488	-53.325	-53.047		0.862358
33.051	-52.311	-50.451	-52.896	-54.394	-53.884	-52.7872		1.53958
33.081	-52.867	-50.895	-52.136	-52.054	-54.787	-52.5478		1.4371
33.112	-52.915	-53.076	-51.7	-52.285	-51.87	-52.3692		0.612695
33.142	-52.875	-52.271	-54.074	-52.398	-51.559	-52.6354		0.932036
33.173	-52.919	-50.715	-53.764	-51.975	-53.239	-52.5224		1.20195
33.203	-52.849	-51.757	-54.453	-54.348	-51.885	-53.0584		1.29637
33.234	-52.385	-53.072	-52.092	-56.171	-50.911	-52.9262		1.97483
33.264	-51.477	-53.596	-51.597	-51.525	-49.963	-51.6316		1.29224
33.295	-52.402	-52.975	-52.519	-51.389	-49.471	-51.7512		1.40011
33.325	-50.609	-52.518	-53.431	-53.763	-50.309	-52.126		1.59211
33.356	-52.614	-52.796	-52.528	-51.829	-50.749	-52.1032		0.841188
33.386	-56.118	-51.514	-51.998	-52.291	-49.928	-52.3698		2.28518
33.417	-56.265	-51.47	-52.894	-52.087	-49.873	-52.5178		2.36968
33.447	-51.971	-51.984	-55.231	-53.115	-54.187	-53.2976		1.41843
33.478	-52.271	-52.541	-55.23	-53.53	-54.615	-53.6374		1.28187
33.508	-54.36	-52.431	-55.615	-52.359	-54.251	-53.8032		1.393
33.539	-51.78	-53.196	-52.522	-56.147	-52.202	-53.1694		1.743
33.569	-54.492	-51.488	-49.474	-51.805	-52.078	-51.8674		1.78949
33.6	-55.511	-53.649	-49.992	-52.213	-53.244	-52.9218		2.02625
33.63	-52.03	-53.405	-51.479	-53.569	-52.579	-52.6124		0.889972
33.661	-51.194	-52.316	-50.618	-51.557	-54.445	-52.026		1.48579
33.691	-51.246	-52.997	-49.048	-51.553	-55.198	-52.0084		2.27505
33.722	-51.766	-52.391	-49.771	-52.886	-54.745	-52.3118		1.80347
33.752	-51.501	-52.642	-51.432	-51.573	-52.725	-51.9746		0.649715
33.783	-51.201	-53.921	-55.197	-51.55	-55.649	-53.5036		2.04714
33.813	-53.509	-52.42	-53.026	-52.337	-52.27	-52.7124		0.537368
33.844	-51.693	-52.825	-52.794	-51.066	-51.703	-52.0162		0.768857
33.875	-50.759	-56.079	-51.927	-52.719	-54.241	-53.145		2.07169
33.905	-53.151	-54.213	-53.25	-52.451	-54.394	-53.4918		0.80498
33.936	-53.371	-54.761	-52.351	-51.845	-54.019	-53.2694		1.19053
33.966	-54.842	-54.373	-53.097	-54.022	-55.607	-54.3882		0.93447
33.997	-54.729	-54.649	-53.578	-56.749	-55.225	-54.986		1.15406
34.027	-52.563	-53.41	-52.077	-54.665	-54.805	-53.504		1.2218
34.058	-54.196	-53.387	-53.719	-54.857	-54.933	-54.2184		0.681834
34.088	-55.244	-51.691	-52.916	-52.149	-53.577	-53.1154		1.39164
34.119	-52.504	-51.986	-53.769	-51.257	-53.1	-52.5232		0.971716
34.149	-53.355	-53.037	-54.796	-53.582	-52.7	-53.494		0.800243
34.18	-54.27	-55.315	-54.607	-55.114	-51.976	-54.2564		1.33972
34.21	-54.912	-54.32	-53.722	-54.275	-53.139	-54.0736		0.671061
34.241	-54.975	-51.546	-53.117	-54.672	-54.578	-53.7776		1.43969
34.271	-54.967	-53.366	-53.142	-53.571	-54.871	-53.9834		0.868118
34.302	-56.766	-53.669	-54.017	-52.651	-55.023	-54.4252		1.55908
34.332	-55.576	-51.45	-53.197	-55.227	-57.195	-54.529		2.23302
34.363	-53.621	-53.532	-55.326	-54.153	-53.563	-54.039		0.762842
34.393	-54.513	-52.846	-55.721	-56.658	-53.487	-54.645		1.56563
34.424	-52.661	-52.445	-55.561	-56.09	-54.707	-54.2928		1.66485
34.454	-52.13	-56.236	-55.79	-53.12	-57.438	-54.9428		2.2277
34.485	-55.313	-56.683	-56.042	-52.558	-55.627	-55.2446		1.58694
34.515	-53.249	-55.93	-55.402	-54.056	-54.156	-54.5586		1.08649
34.546	-52.953	-53.107	-57.694	-52.529	-55.915	-54.4396		2.25855
34.576	-54.183	-51.858	-56.071	-56.015	-52.88	-54.2014		1.87233
34.607	-54.397	-52.895	-54.498	-52.767	-53.061	-53.5236		0.850568
34.637	-53.127	-53.575	-53.753	-53.987	-53.643	-53.617		0.315411
34.668	-51.109	-53.662	-51.8	-53.942	-53.386	-52.7798		1.2498
34.698	-54.109	-53.975	-52.056	-53.246	-56.992	-54.0756		1.82234
34.729	-55.069	-54.081	-53.465	-51.865	-52.61	-53.418		1.24822
34.76	-54.683	-52.625	-53.482	-50.428	-52.618	-52.7672		1.55689
34.79	-58.904	-53.439	-51.725	-50.636	-53.084	-53.5576		3.19048
34.821	-55.278	-53.085	-57.453	-52.323	-52.149	-54.0576		2.27022
34.851	-52.39	-52.858	-54.595	-51.972	-52.517	-52.8664		1.017
34.882	-52.516	-51.624	-51.775	-51.5	-54.583	-52.3996		1.28275
34.912	-52.943	-51.774	-51.479	-51.718	-51.81	-51.9448		0.572747
34.943	-51.455	-51.559	-53.523	-52.064	-51.128	-51.9458		0.943508
34.973	-51.912	-53.027	-55.027	-52.715	-52.422	-53.0206		1.1944
35.004	-49.582	-50.285	-53.086	-51.151	-53.041	-51.429		1.5923
35.034	-52.666	-51.059	-52.083	-49.611	-52.781	-51.64		1.32337
35.065	-50.481	-52.274	-51.694	-50.279	-51.581	-51.2618		0.84982
35.095	-50.966	-51.971	-52.293	-50.72	-50.225	-51.235		0.868727
35.126	-53.87	-55.017	-52.254	-52.504	-49.514	-52.6318		2.06773
35.156	-52.446	-51.245	-50.866	-52.605	-51.738	-51.78		0.749594
35.187	-52.691	-50.548	-51.144	-52.67	-51.755	-51.7616		0.941179
35.217	-55.018	-50.477	-51.803	-51.358	-51.507	-52.0326		1.74044
35.248	-52.058	-48.93	-53.636	-51.06	-50.653	-51.2674		1.74064
35.278	-52.388	-50.035	-53.79	-52.457	-50.987	-51.9314		1.4515
35.309	-53.765	-50.792	-51.8	-52.573	-51.614	-52.1088		1.12168
35.339	-51.206	-49.639	-51.746	-52.899	-49.978	-51.0936		1.32836
35.37	-50.12	-50.928	-52.832	-52.132	-51.181	-51.4386		1.05926
35.4	-49.511	-53.785	-52.033	-52.233	-52.14	-51.9404		1.53611
35.431	-50.283	-53.848	-51.753	-50.567	-52.139	-51.718		1.42297
35.461	-52.484	-52.652	-51.267	-51.831	-51.508	-51.9484		0.602902
35.492	-53.136	-51.806	-52.607	-51.494	-52.007	-52.21		0.658059
35.522	-52.575	-51.39	-54.346	-50.506	-53.103	-52.384		1.49313
35.553	-53.323	-50.782	-51.976	-53.266	-49.167	-51.7028		1.7622
35.583	-53.009	-53.227	-50.181	-53.19	-50.174	-51.9562		1.62582
35.614	-52.16	-54.877	-51.507	-54.132	-56.994	-53.934		2.19826
35.645	-54.404	-53.961	-53.073	-52.193	-54.491	-53.6244		0.977883
35.675	-54.493	-55.574	-54.817	-51.626	-52.438	-53.7896		1.67648
35.706	-53.512	-55.652	-54.015	-51.863	-51.867	-53.3818		1.59476
35.736	-53.7	-50.795	-54.622	-53.14	-51.455	-52.7424		1.5857
35.767	-54.869	-48.618	-57.374	-54.199	-52.85	-53.582		3.22465
35.797	-54.627	-51.681	-55.6	-54.857	-52.993	-53.9516		1.58648
35.828	-54.226	-54.287	-56.398	-53.544	-51.223	-53.9356		1.85626
35.858	-55.017	-54.72	-54.246	-53.063	-52.172	-53.8436		1.19483
35.889	-52.685	-54.904	-53.535	-53.006	-54.251	-53.6762		0.906845
35.919	-54.612	-55.412	-54.181	-54.577	-53.504	-54.4572		0.695492
35.95	-56.734	-54.896	-53.591	-53.151	-52.587	-54.1918		1.65667
35.98	-52.997	-55.804	-53.882	-53.159	-52.906	-53.7496		1.21088
36.011	-54.252	-53.956	-54.322	-55.28	-53.015	-54.165		0.812654
36.041	-55.05	-53.987	-53.367	-55.528	-52.636	-54.1136		1.18681
36.072	-53.922	-54.965	-52.446	-54.561	-52.062	-53.5912		1.28328
36.102	-54.383	-54.233	-52.865	-53.588	-53.845	-53.7828		0.601476
36.133	-54.686	-52.078	-51.899	-52.812	-54.439	-53.1828		1.30804
36.163	-54.278	-50.973	-51.576	-51.901	-53.054	-52.3564		1.31429
36.194	-55.977	-52.259	-50.674	-52.648	-52.763	-52.8642		1.93066
36.224	-53.862	-55.917	-49.75	-52.805	-51.473	-52.7614		2.33985
36.255	-53.128	-56.217	-51.528	-52.845	-51.42	-53.0276		1.93964
36.285	-52.824	-56.894	-54.05	-51.892	-53.892	-53.9104		1.88254
36.316	-51.685	-54.72	-54.036	-51.355	-54.793	-53.3178		1.67159
36.346	-52.185	-55.569	-52.833	-52.802	-55.731	-53.824		1.68779
36.377	-51.686	-54.07	-53.463	-53.462	-56.136	-53.7634		1.59843
36.407	-52.663	-53.012	-53.665	-53.124	-52.275	-52.9478		0.520412
36.438	-53.162	-52.006	-54.176	-52.38	-51.86	-52.7168		0.959198
36.469	-54.964	-50.348	-51.619	-52.17	-51.663	-52.1528		1.70919
36.499	-55.028	-51.488	-51.441	-52.624	-52.528	-52.6218		1.45588
36.53	-53.4	-55.45	-53.754	-51.922	-52.619	-53.429		1.33398
36.56	-54.012	-55.994	-54.9	-52.434	-51.465	-53.761		1.82888
36.591	-52.487	-53.271	-53.691	-51.319	-52.747	-52.703		0.903163
36.621	-51.91	-53.094	-54.641	-51.188	-53.438	-52.8542		1.3471
36.652	-52.426	-54.555	-54.896	-53.306	-51.908	-53.4182		1.29942
36.682	-54.681	-55.249	-53.512	-53.185	-52.387	-53.8028		1.15471
36.713	-55.915	-52.106	-53.151	-55.265	-52.487	-53.7848		1.70537
36.743	-54.18	-53.467	-56.819	-54.662	-55.151	-54.8558		1.26138
36.774	-56.251	-56.065	-55.616	-51.847	-57.507	-55.4572		2.13658
36.804	-57.683	-55.633	-54.864	-53.117	-55.48	-55.3554		1.64029
36.835	-56.549	-54.915	-55.331	-54.452	-54.568	-55.163		0.847094
36.865	-54.204	-55.268	-54.011	-54.371	-52.932	-54.1572		0.837297
36.896	-54.267	-56.958	-53.929	-54.224	-54.576	-54.7908		1.23301
36.926	-56.225	-54.087	-53.5	-52.552	-54.932	-54.2592		1.39979
36.957	-53.983	-51.507	-52.793	-53.375	-53.512	-53.034		0.953307
36.987	-54.535	-50.219	-52.956	-53.696	-54.183	-53.1178		1.7253
37.018	-54.906	-51.072	-54.196	-54.736	-57.77	-54.536		2.38488
37.048	-54.005	-54.075	-55.373	-56.629	-58.22	-55.6604		1.79068
37.079	-53.288	-56.367	-53.717	-58.694	-58.195	-56.0522		2.48816
37.109	-54.598	-58.58	-53.155	-55.81	-54.476	-55.3238		2.04869
37.14	-55.409	-57.911	-53.513	-56.73	-54.263	-55.5652		1.78824
37.17	-55.478	-55.505	-54.427	-56.857	-53.245	-55.1024		1.3498
37.201	-55.1	-56.622	-57.519	-58.162	-52.579	-55.9964		2.22944
37.231	-55.292	-58.322	-56.611	-59.914	-56.05	-57.2378		1.86597
37.262	-58.685	-57.695	-57.268	-59.925	-58.407	-58.396		1.0229
37.292	-59.73	-58.029	-59.872	-58.175	-56.461	-58.4534		1.40262
37.323	-59.03	-59.511	-61.429	-58.216	-58.439	-59.325		1.28095
37.354	-59.014	-56.549	-60.861	-60.349	-57.808	-58.9162		1.7802
37.384	-59.109	-55.927	-58.576	-58.195	-56.555	-57.6724		1.36459
37.415	-58.712	-57.093	-58.817	-58.363	-57.185	-58.034		0.83476
37.445	-57.85	-59.521	-58.613	-59.186	-58.874	-58.8088		0.634704
37.476	-57.101	-57.83	-57.594	-59.384	-57.578	-57.8974		0.872187
37.506	-57.992	-57.859	-57.581	-58.853	-57.244	-57.9058		0.602138
37.537	-58.754	-61.156	-58.704	-59.453	-58.194	-59.2522		1.1547
37.567	-59.3	-59.481	-60.271	-59.642	-59.644	-59.6676		0.365805
37.598	-60.033	-58.815	-59.592	-60.236	-61.573	-60.0498		1.01111
37.628	-61.882	-58.91	-60.274	-60.58	-61.282	-60.5856		1.12588
37.659	-58.657	-58.806	-58.575	-59.482	-59.801	-59.0642		0.545258
37.689	-56.923	-59.433	-56.269	-58.537	-59.247	-58.0818		1.41595
37.72	-58.132	-58.678	-58.18	-59.05	-59.666	-58.7412		0.640445
37.75	-59.979	-57.455	-59.665	-60.064	-58.447	-59.122		1.13481
37.781	-58.585	-59.188	-57.949	-59.709	-58.986	-58.8834		0.660884
37.811	-58.651	-58.899	-55.135	-58.85	-60.431	-58.3932		1.95573
37.842	-56.888	-56.338	-55.746	-57.802	-62.106	-57.776		2.53608
37.872	-57.215	-55.457	-56.408	-57.607	-62.311	-57.7996		2.65311
37.903	-59.009	-54.432	-56.5	-57.044	-61.369	-57.6708		2.63253
37.933	-58.622	-53.886	-58.381	-58.527	-59.066	-57.6964		2.14536
37.964	-58.367	-55.226	-59.288	-56.221	-58.127	-57.4458		1.66838
37.994	-57.198	-57.381	-59.141	-55.523	-56.405	-57.1296		1.34349
38.025	-57.599	-57.392	-57.49	-55.502	-55.317	-56.66		1.14576
38.055	-60.193	-56.404	-56.67	-58.463	-56.201	-57.5862		1.71172
38.086	-58.849	-57.953	-56.429	-60.51	-56.769	-58.102		1.65488
38.116	-56.339	-58.219	-59.007	-60.766	-55.251	-57.9164		2.17909
38.147	-57.118	-56.992	-57.282	-57.175	-54.743	-56.662		1.07784
38.177	-61.195	-60.638	-56.775	-57.663	-57.046	-58.6634		2.09111
38.208	-60.906	-60.628	-57.417	-56.027	-59.805	-58.9566		2.13696
38.239	-60.234	-60.606	-57.432	-57.387	-56.631	-58.458		1.82385
38.269	-60.459	-57.321	-59.687	-56.77	-55.003	-57.848		2.2211
38.3	-59.202	-57.059	-58.55	-56.012	-55.716	-57.3078		1.53345
38.33	-56.032	-55.99	-56.438	-56.425	-57.107	-56.3984		0.448729
38.361	-54.544	-54.609	-56.298	-57.101	-57.359	-55.9822		1.34175
38.391	-54.173	-55.711	-55.654	-59.956	-56.484	-56.3956		2.15887
38.422	-55.114	-59.145	-54.804	-59.542	-55.561	-56.8332		2.31159
38.452	-56.311	-56.058	-55.645	-58.093	-54.538	-56.129		1.29045
38.483	-57.347	-57.069	-56.124	-56.101	-56.636	-56.6554		0.556664
38.513	-57.377	-58.523	-55.737	-56.403	-57.932	-57.1944		1.12837
38.544	-53.943	-56.245	-56.094	-57.93	-58.792	-56.6008		1.87186
38.574	-54.682	-56.39	-55.645	-58.727	-60.063	-57.1014		2.23015
38.605	-56.032	-57.756	-55.334	-58.703	-59.02	-57.369		1.62665
38.635	-58.266	-56.318	-56.368	-57.87	-57.715	-57.3074		0.903183
38.666	-55.475	-57.182	-57.339	-57.725	-57.348	-57.0138		0.883098
38.696	-55.003	-57.658	-56.167	-58.526	-57.799	-57.0306		1.42103
38.727	-54.776	-57.568	-54.941	-57.678	-56.872	-56.367		1.41252
38.757	-55.972	-56.01	-56.746	-54.954	-56.865	-56.1094		0.764836
38.788	-56.54	-55.727	-56.203	-56.557	-56.031	-56.2116		0.351666
38.818	-56.156	-55.505	-55.293	-57.492	-56.366	-56.1624		0.865644
38.849	-58.97	-54.944	-56.572	-56.142	-56.108	-56.5472		1.48306
38.879	-58.229	-56.768	-55.891	-54.116	-56.396	-56.28		1.49034
38.91	-57.26	-54.179	-56.294	-54.481	-55.624	-55.5676		1.27514
38.94	-57.575	-55.111	-56.851	-55.621	-56.298	-56.2912		0.975142
38.971	-58.213	-55.478	-56.576	-55.007	-58.547	-56.7642		1.58547
39.001	-57.578	-55.815	-56.648	-56.908	-56.972	-56.7842		0.640042
39.032	-58.23	-56.7	-54.305	-56.679	-55.336	-56.25		1.49377
39.063	-58.734	-58.467	-54.609	-55.597	-58.033	-57.088		1.86229
39.093	-57.662	-56.356	-55.032	-57.38	-57.331	-56.7522		1.08085
39.124	-56.105	-56.797	-55.372	-57.372	-54.488	-56.0268		1.14078
39.154	-57.207	-58.79	-55.679	-56.195	-54.221	-56.4184		1.70818
39.185	-55.596	-60.356	-56.443	-53.969	-57.088	-56.6904		2.35901
39.215	-56.51	-58.329	-60.605	-53.962	-57.017	-57.2846		2.44065
39.246	-56.342	-57.444	-59.463	-56.024	-58.247	-57.504		1.40837
39.276	-55.184	-56.397	-57.253	-57.743	-58.016	-56.9186		1.14855
39.307	-55.69	-57.326	-57.032	-56.184	-54.533	-56.153		1.11673
39.337	-56.63	-57.718	-55.685	-56.517	-54.687	-56.2474		1.13279
39.368	-58.214	-56.933	-54.407	-58.335	-57.557	-57.0892		1.60114
39.398	-56.792	-55.229	-54.801	-58.902	-57.411	-56.627		1.6663
39.429	-54.488	-55.91	-56.376	-58.92	-56.612	-56.4612		1.60258
39.459	-54.443	-57.124	-57.196	-59.275	-58.659	-57.3394		1.86708
39.49	-54.302	-56.638	-56.835	-60.382	-63.002	-58.2318		3.43921
39.52	-56.537	-56.895	-57.263	-56.552	-55.211	-56.4916		0.775151
39.551	-58.847	-56.491	-59.326	-56.211	-55.651	-57.3052		1.66263
39.581	-58.857	-61.136	-56.686	-56.497	-54.845	-57.6042		2.43543
39.612	-57.962	-56.577	-56.652	-56.45	-54.842	-56.4966		1.10882
39.642	-56.132	-57.426	-57.039	-56.479	-56.835	-56.7822		0.499475
39.673	-56.482	-58.289	-55.278	-56.38	-55.554	-56.3966		1.17792
39.703	-54.724	-57.154	-54.004	-58.433	-56.629	-56.1888		1.80837
39.734	-56.791	-54.605	-54.999	-58.743	-56.73	-56.3736		1.65324
39.764	-56.889	-55.537	-58.355	-55.741	-56.267	-56.5578		1.13285
39.795	-56.319	-56.43	-56.855	-53.978	-56.841	-56.0846		1.20184
39.825	-58.796	-55.862	-56.875	-55.104	-57.076	-56.7426		1.39693
39.856	-57.472	-54.423	-56.247	-56.284	-56.808	-56.2468		1.13399
39.886	-54.913	-53.609	-54.077	-54.228	-57.376	-54.8406		1.49237
39.917	-53.995	-55.316	-53.951	-54.86	-56.969	-55.0182		1.23543
39.948	-54.664	-56.351	-55.446	-53.728	-56.546	-55.347		1.17719
39.978	-55.707	-56.495	-55.527	-55.303	-55.228	-55.652		0.50766
40.009	-56.865	-54.699	-56.103	-57.398	-52.987	-55.6104		1.78361
40.039	-56.436	-54.21	-55.217	-55.821	-53.632	-55.0632		1.1466
40.07	-54.419	-55.237	-54.934	-56.102	-56.316	-55.4016		0.796545
40.1	-55.588	-57.71	-56.551	-58.966	-56.844	-57.1318		1.27496
40.131	-55.945	-56.555	-55.878	-56.429	-56.709	-56.3032		0.371821
40.161	-54.91	-54.148	-56.939	-55.007	-55.657	-55.3322		1.04566
40.192	-55.613	-55.037	-57.233	-56.358	-57.133	-56.2748		0.952852
40.222	-55.187	-55.626	-55.32	-56.985	-56.95	-56.0136		0.885303
40.253	-55.278	-56.945	-53.602	-57.607	-58.361	-56.3586		1.91563
40.283	-55.983	-56.939	-54.725	-56.948	-56.589	-56.2368		0.931784
40.314	-54.852	-56.221	-57.054	-58.29	-54.186	-56.1206		1.65376
40.344	-54.732	-58.605	-58.612	-57.587	-55.047	-56.9166		1.90016
40.375	-54.832	-58.549	-56.835	-57.443	-59.023	-57.3364		1.64695
40.405	-56.781	-55.64	-56.74	-57.726	-57.449	-56.8672		0.807103
40.436	-59.944	-55.971	-58.771	-56.875	-57.999	-57.912		1.55863
40.466	-60.36	-58.573	-60.729	-55.976	-57.694	-58.6664		1.95673
40.497	-58.527	-57.185	-57.494	-57.178	-56.4	-57.3568		0.768951
40.527	-56.817	-58.044	-54.989	-58.824	-57.317	-57.1982		1.44902
40.558	-58.864	-58.281	-55.357	-58.074	-58.044	-57.724		1.36358
40.588	-59.743	-58.321	-57.417	-57.462	-59.103	-58.4092		1.01855
40.619	-59.423	-58.662	-59.632	-58.176	-58.366	-58.8518		0.644925
40.649	-59.96	-60.099	-60.137	-58.889	-58.848	-59.5866		0.658995
40.68	-60.276	-58.56	-59.226	-60.237	-59.601	-59.58		0.721495
40.71	-60.547	-58.928	-58.021	-59.724	-59.107	-59.2654		0.940781
40.741	-59.897	-58.527	-59.095	-58.801	-58.983	-59.0606		0.514512
40.771	-60.32	-59.158	-60.057	-58.443	-60.554	-59.7064		0.882436
40.802	-58.298	-59.295	-60.811	-59.754	-59.276	-59.4868		0.910957
40.833	-58.734	-59.275	-61.38	-60.611	-59.628	-59.9256		1.06264
40.863	-60.886	-57.929	-62.03	-60.786	-61.046	-60.5354		1.53896
40.894	-61.927	-57.277	-62.227	-61.206	-61.291	-60.7856		2.00766
40.924	-61.859	-58.766	-61.47	-61.564	-60.265	-60.7848		1.28222
40.955	-60.111	-59.634	-60.693	-63.316	-62.133	-61.1774		1.51993
40.985	-59.871	-59.605	-60.561	-63.884	-62.828	-61.3498		1.90136
41.016	-62.035	-60.058	-60.578	-62.896	-61.803	-61.474		1.14596
41.046	-61.372	-61.249	-60.534	-61.011	-59.601	-60.7534		0.719515
41.077	-61.021	-62.551	-61.5	-60.675	-60.074	-61.1642		0.933319
41.107	-62.138	-61.911	-62.043	-62.262	-62.237	-62.1182		0.144716
41.138	-62.677	-61.306	-61.581	-63.94	-63.12	-62.5248		1.09046
41.168	-61.481	-60.539	-61.273	-63.784	-62.878	-61.991		1.31202
41.199	-61.023	-60.496	-61.347	-63.07	-63.361	-61.8594		1.2788
41.229	-61.196	-62.372	-61.041	-61.747	-61.681	-61.6074		0.524304
41.26	-62.053	-63.486	-61.685	-61.716	-63.105	-62.409		0.832992
41.29	-63.14	-60.573	-63.31	-61.764	-64.707	-62.6988		1.58066
41.321	-62.445	-60.343	-65.591	-60.958	-64.126	-62.6926		2.18209
41.351	-62.039	-61.614	-65.101	-60.33	-62.921	-62.401		1.77481
41.382	-61.77	-62.636	-62.919	-60.15	-62.353	-61.9656		1.10036
41.412	-62.915	-63.861	-63.435	-60.646	-64.047	-62.9808		1.376
41.443	-63.804	-63.914	-64.171	-63.779	-62.839	-63.7014		0.50646
41.473	-64.055	-64.379	-63.902	-65.08	-62.679	-64.019		0.875486
41.504	-64.672	-65.472	-63.079	-64.315	-61.81	-63.8696		1.43848
41.534	-64.341	-67.285	-63.597	-65.577	-62.505	-64.661		1.8444
41.565	-64.457	-66.16	-64.595	-64.457	-63.974	-64.7286		0.834223
41.595	-65.172	-66.126	-63.75	-64.149	-64.802	-64.7998		0.925063
41.626	-65.05	-64.638	-64.851	-64.867	-63.84	-64.6492		0.475324
41.656	-64.762	-63.804	-64.941	-64.151	-64.068	-64.3452		0.483774
41.687	-63.616	-63.356	-65.324	-63.769	-65.264	-64.2658		0.950392
41.718	-64.386	-63.397	-66.569	-64.366	-65.273	-64.7982		1.19177
41.748	-65.481	-63.739	-64.521	-63.87	-64.889	-64.5		0.722867
41.779	-65.738	-64.153	-64.156	-63.925	-62.888	-64.172		1.02013
41.809	-63.865	-64.65	-64.937	-64.784	-62.584	-64.164		0.975183
41.84	-62.071	-64.946	-66.648	-64.267	-63.359	-64.2582		1.71586
41.87	-61.823	-65.525	-65.628	-64.081	-63.101	-64.0316		1.62212
41.901	-62.651	-65.627	-64.808	-64.806	-63.161	-64.2106		1.25016
41.931	-63.648	-65.337	-65.916	-65.766	-63.887	-64.9108		1.06844
41.962	-64.383	-65.195	-65.533	-64.788	-64.148	-64.8094		0.568333
41.992	-64.609	-65.093	-66.145	-65.508	-64.725	-65.216		0.627089
42.023	-66.231	-65.36	-65.599	-64.711	-65.009	-65.382		0.582611
42.053	-67.095	-65.026	-64.262	-64.603	-65.379	-65.273		1.1026
42.084	-64.319	-64.676	-63.635	-65.871	-64.347	-64.5696		0.820182
42.114	-63.476	-64.391	-64.184	-65.473	-64.477	-64.4002		0.717247
42.145	-64.091	-65.069	-64.131	-65.074	-64.805	-64.634		0.489879
42.175	-64.125	-65.252	-64.448	-66.065	-65.545	-65.087		0.794864
42.206	-65.647	-66.521	-64.692	-67.775	-65.649	-66.0568		1.15808
42.236	-67.741	-67.279	-66.07	-68.1	-66.141	-67.0662		0.924363
42.267	-66.678	-66.607	-66.245	-66.61	-65.777	-66.3834		0.379147
42.297	-65.76	-65.908	-65.701	-66.069	-65.637	-65.815		0.173832
42.328	-65.773	-65.476	-66.803	-65.922	-66.103	-66.0154		0.496594
42.358	-66.384	-64.627	-68.042	-65.725	-65.636	-66.0828		1.26256
42.389	-67.339	-65.318	-68.92	-66.042	-66.761	-66.876		1.3719
42.419	-66.796	-65.025	-69.329	-67.037	-69.596	-67.5566		1.90775
42.45	-66.687	-65.68	-69.381	-68.046	-68.851	-67.729		1.53074
42.48	-68.25	-66.482	-68.672	-68.408	-68.069	-67.9762		0.864118
42.511	-67.851	-65.959	-70.387	-68.366	-67.869	-68.0864		1.58109
42.542	-67.835	-65.72	-69.213	-68.26	-66.972	-67.6		1.32489
42.572	-66.266	-67.476	-69.213	-66.85	-67.036	-67.3682		1.119
42.603	-66.043	-67.459	-68.263	-65.686	-67.805	-67.0512		1.1273
42.633	-66.63	-67.26	-66.442	-65.59	-66.331	-66.4506		0.600484
42.664	-67.038	-64.544	-65.392	-67.333	-67.736	-66.4086		1.37139
42.694	-67.991	-65.432	-66.279	-68.363	-66.672	-66.9474		1.21574
42.725	-67.308	-66.79	-67.202	-66.784	-66.797	-66.9762		0.257294
42.755	-67.134	-67.134	-68.875	-65.62	-67.673	-67.2872		1.17223
42.786	-66.708	-66.964	-66.896	-65.622	-68.372	-66.9124		0.979831
42.816	-65.644	-67.259	-66.93	-66.627	-67.375	-66.767		0.692645
42.847	-65.707	-67.234	-66.49	-65.786	-69.449	-66.9332		1.53589
42.877	-66.831	-66.815	-65.886	-65.464	-66.678	-66.3348		0.623359
42.908	-68.071	-66.344	-66.112	-65.406	-63.558	-65.8982		1.63434
42.938	-68.697	-66.194	-66.465	-66.291	-64.163	-66.362		1.60715
42.969	-67.086	-66.756	-67.29	-65.337	-65.766	-66.447		0.852982
42.999	-65.666	-66.589	-66.243	-65.21	-65.607	-65.863		0.548231
43.03	-65.977	-66.086	-67.047	-66.235	-66.384	-66.3458		0.420989
43.06	-65.906	-65.481	-67.605	-66.422	-66.445	-66.3718		0.796736
43.091	-65.31	-65.42	-67.973	-65.995	-66.234	-66.1864		1.07078
43.121	-64.852	-66.017	-66.675	-64.995	-67.004	-65.9086		0.968257
43.152	-64.795	-66.579	-65.907	-66.489	-66.451	-66.0442		0.746436
43.182	-65.19	-66.171	-65.752	-63.784	-66.779	-65.5352		1.13844
43.213	-65.486	-65.402	-65.925	-63.502	-67.109	-65.4848		1.30098
43.243	-64.366	-66.353	-67.039	-66.409	-66.964	-66.2262		1.08568
43.274	-63.38	-65.617	-68.228	-67.576	-65.867	-66.1336		1.89653
43.304	-65.224	-64.838	-70.459	-66.618	-66.032	-66.6342		2.24761
43.335	-65.309	-66.055	-69.397	-66.607	-66.347	-66.743		1.56115
43.365	-64.658	-65.205	-65.959	-67.211	-64.821	-65.5708		1.04525
43.396	-67.143	-65.925	-65.558	-67.361	-63.638	-65.925		1.49254
43.427	-67.046	-64.364	-66.023	-66.054	-65.054	-65.7082		1.02996
43.457	-67.72	-64.234	-66.69	-66.728	-64.186	-65.9116		1.60739
43.488	-67.613	-66.735	-67.144	-67.819	-64.438	-66.7498		1.35907
43.518	-65.046	-66.201	-62.916	-65.684	-65.727	-65.1148		1.29596
43.549	-64.027	-65.527	-61.268	-63.433	-65.751	-64.0012		1.81547
43.579	-65.25	-64.403	-62.145	-63.548	-66.511	-64.3714		1.65723
43.61	-66.83	-64.174	-63.421	-65.623	-66.329	-65.2754		1.44045
43.64	-65.925	-64.709	-63.902	-65.654	-65.024	-65.0428		0.800788
43.671	-66.325	-65.048	-64.507	-63.93	-65.989	-65.1598		0.99954
43.701	-69.187	-67.075	-67.337	-64.674	-67.499	-67.1544		1.61572
43.732	-71.933	-66.519	-66.567	-66.402	-65.288	-67.3418		2.62001
43.762	-67.729	-66.393	-65.903	-66.892	-67.193	-66.822		0.706008
43.793	-64.561	-66.985	-65.879	-65.897	-68.938	-66.452		1.63375
43.823	-63.644	-67.818	-65.686	-65.343	-68.086	-66.1154		1.84871
43.854	-66.025	-68.909	-67.444	-65.058	-67.367	-66.9606		1.47397
43.884	-67.851	-68.688	-69.402	-67.606	-64.233	-67.556		1.98878
43.915	-68.456	-69.422	-68.781	-67.592	-63.633	-67.5768		2.30118
43.945	-69.167	-70.483	-67.962	-67.802	-66.179	-68.3186		1.61062
43.976	-69.345	-65.812	-68.357	-68.355	-68.65	-68.1038		1.34336
44.006	-67.172	-62.774	-66.181	-66.678	-67.362	-66.0334		1.879
44.037	-66.198	-65.76	-66.856	-66.251	-67.973	-66.6076		0.857231
44.067	-67.175	-68.306	-69.183	-65.076	-67.596	-67.4672		1.53845
44.098	-67.951	-66.58	-69.06	-64.121	-66.401	-66.8226		1.85839
44.128	-68.865	-66.801	-67.895	-64.797	-67.371	-67.1458		1.51686
44.159	-68.468	-67.502	-69.133	-66.434	-67.637	-67.8348		1.0245
44.189	-68.178	-67.547	-68.761	-65.596	-68.263	-67.669		1.23659
44.22	-67.449	-66.524	-65.83	-66.049	-67.755	-66.7214		0.849031
44.25	-66.671	-67.851	-64.361	-68.803	-66.99	-66.9352		1.66032
44.281	-67.355	-67.91	-66.288	-67.064	-65.737	-66.8708		0.862681
44.312	-66.947	-68.329	-69.385	-65.007	-65.55	-67.0436		1.83864
44.342	-65.827	-69.308	-68.701	-65.423	-67.184	-67.2886		1.7103
44.373	-65.739	-68.858	-68.391	-69.316	-66.981	-67.857		1.47217
44.403	-67.31	-68.515	-65.959	-67.749	-67.86	-67.4786		0.95267
44.434	-68.888	-70.25	-66.168	-67.458	-67.434	-68.0396		1.56633
44.464	-69.456	-68.613	-68.193	-66.753	-66.094	-67.8218		1.37496
44.495	-68.214	-67.176	-67.364	-67.997	-68.705	-67.8912		0.625922
44.525	-65.172	-67.783	-65.801	-69.281	-67.125	-67.0324		1.62831
44.556	-64.135	-67.376	-64.853	-66.727	-63.812	-65.3806		1.58783
44.586	-65.164	-67.048	-66.426	-66.8	-66.018	-66.2912		0.740779
44.617	-66.649	-66.629	-66.806	-67.947	-67.355	-67.0772		0.568224
44.647	-66.881	-66.243	-63.934	-68.602	-66.019	-66.3358		1.68156
44.678	-65.635	-66.828	-64.492	-67.665	-67.502	-66.4244		1.34355
44.708	-64.897	-66.335	-68.331	-66.759	-68.116	-66.8876		1.40328
44.739	-66.57	-67.779	-67.519	-65.398	-66.564	-66.766		0.941252
44.769	-64.865	-65.951	-66.471	-64.555	-63.388	-65.046		1.21166
44.8	-63.214	-66.072	-66.414	-65.988	-63.073	-64.9522		1.65955
44.83	-63.311	-66.214	-65.829	-67.785	-65.247	-65.6772		1.62311
44.861	-64.286	-64.397	-65.83	-67.701	-65.98	-65.6388		1.39443
44.891	-63.977	-65.708	-63.485	-65.975	-65.281	-64.8852		1.09621
44.922	-62.703	-64.406	-63.834	-64.912	-65.398	-64.2506		1.04244
44.952	-63.311	-61.795	-66.067	-65.365	-64.394	-64.1864		1.69219
44.983	-63.729	-63.048	-65.253	-65.896	-62.988	-64.1828		1.32303
45.013	-64.622	-66.562	-64.964	-65.281	-62.898	-64.8654		1.32201
45.044	-65.445	-64.641	-65.683	-63.752	-62.526	-64.4094		1.29687
45.074	-64.262	-65.031	-65.377	-64.304	-64.152	-64.6252		0.545179
45.105	-63.657	-66.305	-61.584	-64.124	-65.04	-64.142		1.75099
45.135	-65.29	-65.312	-60.342	-63.511	-61.777	-63.2464		2.18562
45.166	-65.613	-67.684	-61.411	-63.706	-60.633	-63.8094		2.92053
45.197	-64.719	-65.106	-63.469	-63.397	-61.862	-63.7106		1.27848
45.227	-64.806	-63.887	-63.495	-63.67	-64.027	-63.977		0.506067
45.258	-65.888	-65.607	-64.84	-64.925	-64.414	-65.1348		0.600158
45.288	-67.423	-66.982	-65.21	-63.176	-64.81	-65.5202		1.72144
45.319	-66.737	-65.366	-62.784	-63.402	-65.175	-64.6928		1.59485
45.349	-64.87	-67.503	-62.177	-64.046	-66.101	-64.9394		2.02208
45.38	-66.796	-66.733	-64.282	-63.517	-65.745	-65.4146		1.46963
45.41	-67.75	-64.881	-66.047	-63.544	-65.347	-65.5138		1.54865
45.441	-65.272	-63.486	-66.329	-63.9	-66.44	-65.0854		1.35827
45.471	-63.753	-61.765	-65.181	-65.613	-66.235	-64.5094		1.7854
45.502	-62.365	-60.726	-64.545	-66.634	-64.362	-63.7264		2.25743
45.532	-63.447	-63.107	-63.829	-65.506	-64.832	-64.1442		0.998598
45.563	-64.85	-67.743	-63.633	-64.262	-63.892	-64.876		1.66663
45.593	-63.702	-66.995	-62.685	-63.181	-64.59	-64.2306		1.6986
45.624	-62.897	-63.851	-61.335	-64.302	-65.058	-63.4886		1.43561
45.654	-62.776	-63.131	-63.481	-65.27	-63.881	-63.7078		0.964735
45.685	-65.221	-65.708	-67.42	-64.775	-65.053	-65.6354		1.05372
45.715	-67.375	-65.533	-65.444	-64.652	-66.755	-65.9518		1.09469
45.746	-66.897	-64.502	-64.776	-64.598	-63.619	-64.8784		1.21363
45.776	-63.884	-66.58	-65.52	-66.244	-63.629	-65.1714		1.35024
45.807	-62.866	-66.282	-66.015	-66.256	-63.766	-65.037		1.60633
45.837	-64.393	-63.053	-67.202	-65.541	-63.948	-64.8274		1.60144
45.868	-64.832	-63.251	-67.149	-63.958	-64.286	-64.6952		1.48631
45.898	-61.78	-65.423	-66.217	-62.762	-64.459	-64.1282		1.83913
45.929	-61.25	-66.12	-64.301	-63.3	-65.832	-64.1606		1.99153
45.959	-62.763	-65.808	-62.708	-62.846	-69.972	-64.8194		3.16653
45.99	-64.395	-65.387	-63.76	-64.953	-67.054	-65.1098		1.24642
46.021	-63.816	-65.518	-66.581	-66.078	-64.189	-65.2364		1.19479
46.051	-61.251	-66.22	-67.107	-63.899	-63.325	-64.3604		2.34282
46.082	-60.325	-64.309	-66.002	-63.178	-64.075	-63.5778		2.08561
46.112	-63.201	-62.721	-64.626	-64.039	-64.212	-63.7598		0.778477
46.143	-64.052	-62.948	-63.752	-62.639	-62.38	-63.1542		0.719504
46.173	-64.51	-62.088	-63.23	-64.475	-63.022	-63.465		1.03196
46.204	-65.078	-61.981	-62.557	-65.089	-62.309	-63.4028		1.54781
46.234	-64.819	-63.939	-64.17	-64.78	-60.45	-63.6316		1.81904
46.265	-63.587	-64.921	-65.775	-65.951	-60.228	-64.0924		2.35378
46.295	-64.292	-63.893	-63.943	-65.679	-61.851	-63.9316		1.37057
46.326	-65.198	-64.586	-63.92	-62.911	-64.872	-64.2974		0.90679
46.356	-63.246	-63.937	-65.937	-62.299	-65.287	-64.1412		1.48109
46.387	-63.211	-64.951	-66.188	-65.725	-64.485	-64.912		1.15827
46.417	-63.083	-64.392	-62.723	-64.082	-62.401	-63.3362		0.863952
46.448	-62.587	-64.388	-61.58	-63.638	-60.264	-62.4914		1.63653
46.478	-62.785	-62.608	-60.163	-62.008	-60.845	-61.6818		1.13889
46.509	-64.443	-61.571	-60.9	-62.77	-60.185	-61.9738		1.67675
46.539	-64.203	-62.566	-62.639	-64.039	-60.914	-62.8722		1.33371
46.57	-64.095	-63.104	-64.365	-62.362	-62.843	-63.3538		0.848364
46.6	-64.001	-61.954	-65.512	-60.14	-60.773	-62.476		2.24569
46.631	-62.164	-62.854	-65.734	-59.658	-60.191	-62.1202		2.41786
46.661	-60.819	-64.096	-63.216	-62.773	-60.285	-62.2378		1.62193
46.692	-61.808	-62.887	-62.052	-64.157	-60.854	-62.3516		1.2424
46.722	-61.213	-60.089	-60.559	-62.332	-62.371	-61.3128		1.02888
46.753	-58.725	-61.206	-58.95	-63.364	-62.499	-60.9488		2.07623
46.783	-59.934	-64.709	-58.451	-62.024	-60.927	-61.209		2.35722
46.814	-62.741	-62.699	-58.69	-60.822	-60.568	-61.104		1.68953
46.844	-61.394	-61.364	-58.234	-61.178	-64.117	-61.2574		2.08294
46.875	-60.267	-62.448	-61.832	-61.458	-65.57	-62.315		1.98587
46.906	-61.517	-64.808	-62.935	-61.02	-63.098	-62.6756		1.48965
46.936	-61.068	-63.981	-63.265	-58.953	-63.472	-62.1478		2.10565
46.967	-58.908	-63.186	-63.24	-57.783	-63.041	-61.2316		2.66548
46.997	-60.234	-60.806	-61.77	-60.219	-63.545	-61.3148		1.39721
47.028	-63.9	-60.499	-60.507	-63.616	-61.839	-62.0722		1.6358
47.058	-61.6	-60.314	-59.819	-61.847	-60.185	-60.753		0.908563
47.089	-60.611	-60.572	-61.473	-62.03	-62.89	-61.5152		0.982863
47.119	-64.516	-63.365	-62.558	-63.177	-65.222	-63.7676		1.07812
47.15	-64.778	-65.887	-63.193	-63.008	-62.476	-63.8684		1.41751
47.18	-62.874	-63.072	-62.769	-62.24	-61.552	-62.5014		0.613538
47.211	-62.335	-61.32	-61.584	-63.928	-63.674	-62.5682		1.18879
47.241	-62.018	-62.11	-62.02	-62.841	-66.203	-63.0384		1.80236
47.272	-64.968	-61.252	-61.423	-61.807	-66.154	-63.1208		2.2756
47.302	-62.821	-61.481	-62.052	-59.957	-61.554	-61.573		1.04967
47.333	-63.684	-60.643	-63.666	-60.168	-59.606	-61.5534		1.97123
47.363	-62.501	-60.08	-63.001	-61.761	-59.685	-61.4056		1.46537
47.394	-59.937	-60.289	-63.651	-61.43	-61.67	-61.3954		1.45906
47.424	-58.847	-59.325	-63.802	-62.482	-63.685	-61.6282		2.38352
47.455	-60.498	-59.939	-64.899	-64.77	-66.14	-63.2492		2.8248
47.485	-61.318	-65.33	-66.121	-63.894	-61.277	-63.588		2.23819
47.516	-60.022	-64.362	-65.108	-62.442	-61.894	-62.7656		2.02652
47.546	-59.695	-62.879	-63.673	-63.207	-63.552	-62.6012		1.65401
47.577	-62.143	-62.295	-62.206	-63.121	-61.287	-62.2104		0.650688
47.607	-64.566	-60.941	-62.458	-62.835	-61.182	-62.3964		1.45742
47.638	-61.271	-61.751	-62.449	-65.504	-64.593	-63.1136		1.84365
47.668	-59.812	-62.56	-63.008	-66.474	-66.236	-63.618		2.78333
47.699	-61.599	-63.344	-62.411	-64.827	-62.073	-62.8508		1.27613
47.729	-62.703	-64.045	-62.414	-65.698	-61.253	-63.2226		1.70346
47.76	-62.987	-65.615	-63.398	-67.24	-60.947	-64.0374		2.43968
47.791	-63.403	-62.073	-65.037	-63.068	-60.667	-62.8496		1.62061
47.821	-64.325	-61.017	-64.303	-61.885	-62.225	-62.751		1.49328
47.852	-62.659	-63.127	-63.132	-61.3	-61.899	-62.4234		0.804627
47.882	-62.476	-63.744	-64.008	-60.845	-61.612	-62.537		1.35489
47.913	-62.738	-63.688	-63.722	-62.32	-62.192	-62.932		0.734067
47.943	-62.653	-62.279	-60.336	-61.883	-63.968	-62.2238		1.31429
47.974	-63.038	-62.172	-60.067	-61.785	-63.97	-62.2064		1.46267
48.004	-63.813	-60.174	-62.103	-63.061	-62.94	-62.4182		1.39344
48.035	-64.282	-60.792	-61.89	-62.259	-62.133	-62.2712		1.26451
48.065	-64.391	-61.814	-60.635	-61.15	-61.804	-61.9588		1.4463
48.096	-65.119	-59.333	-60.147	-60.481	-62.487	-61.5134		2.32569
48.126	-65.005	-57.843	-60.896	-63.924	-61.961	-61.9258		2.79308
48.157	-63.457	-58.184	-63.618	-63.781	-59.67	-61.742		2.62539
48.187	-61.585	-61.848	-62.275	-63.527	-60.416	-61.9302		1.12776
48.218	-59.969	-62.342	-60.746	-64.276	-63.103	-62.0872		1.74451
48.248	-61.766	-62.412	-61.181	-62.501	-61.615	-61.895		0.556633
48.279	-62.85	-62.326	-60.454	-60.558	-61.308	-61.4992		1.06338
48.309	-62.406	-62.353	-59.579	-60.473	-63.766	-61.7154		1.67304
48.34	-59.989	-60.923	-59.688	-62.273	-66.397	-61.854		2.7318
48.37	-59.81	-61.356	-60.65	-61.811	-64.726	-61.6706		1.86799
48.401	-60.633	-61.799	-61.559	-61.581	-63.157	-61.7458		0.907564
48.431	-59.739	-60.583	-62.572	-62.232	-60.026	-61.0304		1.29394
48.462	-60.4	-60.558	-63.971	-63.311	-60.804	-61.8088		1.69489
48.492	-61.975	-62.253	-63.506	-62.26	-61.715	-62.3418		0.688723
48.523	-62.214	-60.571	-63.09	-60.659	-62.885	-61.8838		1.20311
48.553	-60.976	-58.974	-62.032	-61.831	-62.916	-61.3458		1.49449
48.584	-59.624	-61.72	-62.289	-62.09	-60.777	-61.3		1.1024
48.615	-61.569	-64.859	-63.612	-63.136	-60.206	-62.6764		1.81518
48.645	-60.681	-63.696	-63.111	-62.67	-60.413	-62.1142		1.47925
48.676	-59.523	-62.606	-61.787	-60.652	-61.305	-61.1746		1.16639
48.706	-60.563	-62.8	-62.635	-61.729	-61.541	-61.8536		0.906249
48.737	-61.376	-62.492	-63.384	-60.921	-62.102	-62.055		0.962603
48.767	-61.866	-62.49	-62.655	-59.809	-63.082	-61.9804		1.29
48.798	-63.523	-63.241	-62.821	-62.331	-63.712	-63.1256		0.556615
48.828	-62.89	-63.102	-63.344	-64.36	-62.678	-63.2748		0.655086
48.859	-61.417	-64.428	-64.248	-64.309	-63.086	-63.4976		1.2831
48.889	-60.677	-62.238	-65.469	-65.506	-64.607	-63.6994		2.14998
48.92	-61.743	-60.998	-65.559	-65.623	-66.071	-63.9988		2.42176
48.95	-64.29	-61.25	-64.918	-64.532	-62.683	-63.5346		1.53491
48.981	-67.558	-62.078	-62.675	-61.807	-62.768	-63.3772		2.37154
49.011	-68.524	-64.664	-61.485	-60.596	-66.35	-64.3238		3.30977
49.042	-65.837	-64.448	-63.149	-60.557	-65.295	-63.8572		2.10528
49.072	-63.673	-61.513	-66.141	-59.952	-63.845	-63.0248		2.37335
49.103	-61.855	-61.562	-65.607	-61.596	-62.274	-62.5788		1.71658
49.133	-62.074	-62.222	-63.967	-64.281	-62.605	-63.0298		1.02352
49.164	-62.691	-62.766	-63.973	-65.271	-63.748	-63.6898		1.05295
49.194	-64.085	-64.209	-64.618	-66.613	-63.141	-64.5332		1.28228
49.225	-62.767	-63.692	-63.427	-65.622	-65.755	-64.2526		1.35419
49.255	-63.168	-64.078	-60.456	-64.616	-62.854	-63.0344		1.60383
49.286	-64.286	-64.222	-60.708	-64.455	-65.138	-63.7618		1.74547
49.316	-64.162	-61.834	-63.591	-61.927	-64.737	-63.2502		1.31478
49.347	-63.215	-60.585	-62.56	-61.414	-63.168	-62.1884		1.15349
49.377	-64.241	-62.506	-62.752	-64.409	-64.426	-63.6668		0.954105
49.408	-61.908	-64.413	-61.15	-61.845	-63.871	-62.6374		1.41834
49.438	-59.632	-63.612	-61.48	-61.113	-64.534	-62.0742		1.97843
49.469	-60.564	-63.597	-63.599	-61.374	-63.024	-62.4316		1.38549
49.5	-60.373	-62.855	-62.037	-61.269	-63.409	-61.9886		1.21434
49.53	-63.86	-63.147	-62.044	-61.229	-61.307	-62.3174		1.1563
49.561	-63.686	-62.546	-63.12	-63.295	-62.763	-63.082		0.447405
49.591	-61.206	-63.282	-62.907	-64.526	-67.025	-63.7892		2.16343
49.622	-61.107	-62.393	-62.356	-63.872	-64.298	-62.8052		1.28667
49.652	-62.529	-62.235	-60.716	-66.561	-64.879	-63.384		2.31829
49.683	-62.416	-63.804	-62.572	-66.253	-64.917	-63.9924		1.62044
49.713	-62.666	-64.542	-64.472	-64.752	-63.96	-64.0784		0.841498
49.744	-61.947	-64.563	-63.339	-62.987	-62.99	-63.1652		0.939483
49.774	-61.375	-64.408	-63.209	-63.026	-61.606	-62.7248		1.2482
49.805	-62.528	-65.951	-66.576	-65.155	-64.9	-65.022		1.54358
49.835	-63.668	-65.706	-68.095	-64.193	-66.385	-65.6094		1.77231
49.866	-65.335	-63.734	-64.571	-64.299	-68.228	-65.2334		1.77045
49.896	-65.157	-64.236	-65.085	-63.362	-65.006	-64.5692		0.769855
49.927	-65.995	-66.287	-65.691	-61.464	-65.878	-65.063		2.0235
49.957	-65.719	-63.466	-64.94	-61.593	-66.379	-64.4194		1.91687
49.988	-64.554	-61.447	-67.881	-64.202	-63.17	-64.2508		2.36125
50.018	-64.491	-64.218	-67.568	-67.41	-62.796	-65.2966		2.10304
50.049	-63.323	-66.349	-65.349	-68.258	-64.644	-65.5846		1.85651
50.079	-64.992	-67.451	-67.098	-67.022	-67.014	-66.7154		0.979893
50.11	-65.739	-66.465	-67.38	-67.036	-66.406	-66.6052		0.631574
50.14	-62.978	-66.096	-65.284	-64.3	-63.573	-64.4462		1.26127
50.171	-64.77	-64.244	-63.683	-63.974	-65.171	-64.3684		0.601301
50.201	-66.879	-62.81	-62.704	-64.424	-67.015	-64.7664		2.10461
50.232	-66.437	-62.483	-63.092	-65.62	-64.977	-64.5218		1.67945
50.262	-63.854	-63.105	-63.783	-65.426	-66.189	-64.4714		1.28292
50.293	-64.321	-63.118	-64.306	-64.099	-63.511	-63.871		0.533928
50.323	-65.779	-63.154	-63.894	-64.488	-64.932	-64.4494		0.998594
50.354	-63.664	-64.852	-62.11	-64.265	-65.72	-64.1222		1.35691
50.385	-65.078	-66.142	-61.788	-62.248	-62.935	-63.6382		1.88364
50.415	-64.02	-63.834	-64.41	-61.593	-63.048	-63.381		1.11582
50.446	-60.804	-63.488	-62.995	-63.072	-63.706	-62.813		1.16075
50.476	-61.697	-63.08	-63.534	-62.769	-66.015	-63.419		1.60118
50.507	-61.601	-62.933	-66.102	-63.899	-64.718	-63.8506		1.71218
50.537	-61.143	-65.796	-66.744	-65.663	-63.783	-64.6258		2.22329
50.568	-62.465	-64.466	-64.836	-63.309	-63.768	-63.7688		0.940255
50.598	-61.422	-62.749	-67.503	-62.843	-63.013	-63.506		2.32243
50.629	-59.934	-64.704	-68.717	-63.669	-63.283	-64.0614		3.15764
50.659	-61.108	-65.576	-66.701	-65.082	-61.403	-63.974		2.55219
50.69	-64.16	-67.527	-64.572	-65.818	-63.264	-65.0682		1.65334
50.72	-65.834	-67.752	-65.245	-65.75	-67.854	-66.487		1.22281
50.751	-68.446	-64.371	-63.068	-63.604	-64.829	-64.8636		2.11472
50.781	-66.549	-63.541	-62.544	-64.559	-64.014	-64.2414		1.48739
50.812	-65.367	-64.82	-64.316	-63.851	-64.76	-64.6228		0.570383
50.842	-66.092	-64.464	-65.287	-62.793	-64.915	-64.7102		1.22681
50.873	-64.864	-64.139	-66.8	-64.626	-63.084	-64.7026		1.35725
50.903	-63.032	-68.149	-66.803	-64.788	-63.077	-65.1698		2.27149
50.934	-63.829	-65.929	-66.266	-64.935	-66.824	-65.5566		1.18524
50.964	-64.413	-65.289	-67.141	-66.717	-68.209	-66.3538		1.5078
50.995	-64.168	-65.862	-64.772	-65.821	-66.019	-65.3284		0.81554
51.025	-66.477	-64.814	-62.967	-65.638	-63.956	-64.7704		1.37683
51.056	-65.78	-66.029	-64.165	-65.291	-63.46	-64.945		1.09609
51.086	-64.75	-64.307	-66.764	-66.046	-66.356	-65.6446		1.06181
51.117	-65.153	-62.709	-66.737	-64.864	-65.56	-65.0046		1.4681
51.147	-66.085	-65.359	-64.78	-64.838	-64.196	-65.0516		0.709551
51.178	-67.402	-67.145	-65.699	-65.684	-64.85	-66.156		1.08027
51.208	-69.628	-68.135	-67.332	-65.226	-66.644	-67.393		1.64365
51.239	-68.383	-66.607	-66.501	-63.911	-66.909	-66.4622		1.61402
51.27	-67.304	-64.735	-65.628	-63.932	-63.997	-65.1192		1.40077
51.3	-66.374	-63.891	-66.599	-65.539	-65.21	-65.5226		1.07745
51.331	-65.317	-64.34	-68.212	-66.76	-67.18	-66.3618		1.53546
51.361	-64.429	-65.61	-66.868	-66.353	-65.848	-65.8216		0.916808
51.392	-63.763	-66.622	-65.649	-65.268	-66.516	-65.5636		1.15803
51.422	-64.099	-66.091	-65.31	-65.455	-69.576	-66.1062		2.06921
51.453	-66.008	-66.626	-66.025	-66.938	-68.292	-66.7778		0.935522
51.483	-66.69	-65.114	-66.225	-69.31	-68.315	-67.1308		1.67582
51.514	-66.107	-64.288	-66.636	-66.891	-69.834	-66.7512		2.00118
51.544	-64.91	-66.015	-66.098	-63.464	-66.142	-65.3258		1.15938
51.575	-64.369	-66.282	-66.216	-65.998	-63.585	-65.29		1.23471
51.605	-65.971	-67.786	-65.499	-67.807	-64.86	-66.3846		1.34786
51.636	-68.196	-68.03	-65.718	-67.561	-64.242	-66.7494		1.71334
51.666	-67.791	-65.936	-64.904	-66.909	-64.283	-65.9646		1.43013
51.697	-66.942	-66.589	-65.196	-65.722	-65.685	-66.0268		0.716523
51.727	-65.219	-67.024	-64.217	-64.043	-64.812	-65.063		1.19258
51.758	-63.971	-64.944	-65.386	-64.282	-62.595	-64.2356		1.0711
51.788	-64.118	-63.591	-66.22	-64.857	-62.308	-64.2188		1.45495
51.819	-65.073	-65.312	-67.899	-63.507	-62.848	-64.9278		1.95838
51.849	-67.977	-65.087	-66.143	-64.55	-65.153	-65.782		1.35507
51.88	-65.946	-65.175	-64.498	-63.77	-67.249	-65.3276		1.34274
51.91	-65.925	-64.334	-64.655	-65.288	-64.848	-65.01		0.617202
51.941	-62.744	-63.103	-65.231	-66.168	-63.135	-64.0762		1.52618
51.971	-64.395	-64.618	-64.131	-67.038	-62.107	-64.4578		1.755
52.002	-66.815	-64.705	-62.923	-63.002	-61.38	-63.765		2.07156
52.032	-67.996	-65.75	-63.832	-62.165	-63.403	-64.6292		2.28051
52.063	-64.159	-64.699	-63.02	-65.635	-63.362	-64.175		1.04898
52.094	-65.25	-63.925	-61.599	-66.073	-62.829	-63.9352		1.80142
52.124	-64.073	-61.794	-62.189	-64.081	-62.74	-62.9754		1.06026
52.155	-64.752	-62.348	-63.152	-63.468	-61.763	-63.0966		1.14239
52.185	-62.935	-64.522	-62.094	-65.857	-62.541	-63.5898		1.56328
52.216	-61.621	-65.862	-62.928	-65.152	-64.12	-63.9366		1.70274
52.246	-62.75	-62.905	-64.684	-62.826	-63.591	-63.3512		0.817042
52.277	-62.765	-59.713	-64.587	-61.736	-65.936	-62.9474		2.42807
52.307	-62.218	-61.124	-64.245	-63.28	-62.473	-62.668		1.1711
52.338	-60.905	-63.484	-62.108	-65.248	-62.707	-62.8904		1.62005
52.368	-61.876	-60.554	-61.412	-65.803	-62.527	-62.4344		2.01551
52.399	-64.025	-61.209	-61.977	-65.448	-60.858	-62.7034		1.96506
52.429	-62.171	-61.376	-62.683	-64.14	-62.801	-62.6342		1.01184
52.46	-63.045	-61.671	-62.783	-62.391	-61.509	-62.2798		0.673772
52.49	-61.694	-61.068	-61.367	-61.308	-59.638	-61.015		0.801519
52.521	-62.816	-62.224	-61.205	-62.58	-61.15	-61.995		0.775698
52.551	-61.521	-63.331	-62.161	-60.979	-63.405	-62.2794		1.07855
52.582	-61.834	-62.455	-63.021	-62.076	-62.227	-62.3226		0.451102
52.612	-64.05	-61.829	-62.161	-62.108	-60.709	-62.1714		1.20303
52.643	-62.844	-63.84	-65.042	-59.064	-62.311	-62.6202		2.24417
52.673	-63.253	-64.789	-63.671	-62.61	-63.992	-63.663		0.814415
52.704	-63.587	-62.545	-62.567	-62.193	-61.019	-62.3822		0.922809
52.734	-63.657	-62.672	-63.044	-62.333	-61.151	-62.5714		0.933591
52.765	-63.991	-63.967	-61.837	-62.103	-62.565	-62.8926		1.02541
52.795	-62.571	-62.616	-61.902	-60.384	-61.987	-61.892		0.903937
52.826	-59.535	-61.725	-62.03	-61.127	-61.545	-61.1924		0.982448
52.856	-60.14	-62.487	-63.109	-62.166	-61.157	-61.8118		1.1713
52.887	-62.856	-62.413	-62.601	-60.531	-61.043	-61.8888		1.03398
52.917	-60.859	-63.794	-60.972	-59.651	-61.55	-61.3652		1.52336
52.948	-61.24	-65.427	-62.28	-60.434	-62.116	-62.2994		1.89855
52.979	-64.194	-63.722	-62.969	-61.752	-61.205	-62.7684		1.27075
53.009	-64.93	-60.59	-61.122	-63.995	-61.351	-62.3976		1.93356
53.04	-64.601	-60.315	-59.672	-64.878	-60.05	-61.9032		2.60108
53.07	-60.764	-61.686	-60.165	-62.491	-59.763	-60.9738		1.11505
53.101	-62.317	-60.087	-62.795	-59.861	-59.871	-60.9862		1.44578
53.131	-63.587	-60.496	-62.684	-59.247	-60.546	-61.312		1.77305
53.162	-61.25	-63.264	-60.823	-61.014	-61.016	-61.4734		1.01235
53.192	-64.414	-63.042	-59.325	-61.642	-61.997	-62.084		1.8816
53.223	-64.866	-60.456	-58.743	-63.474	-61.785	-61.8648		2.41524
53.253	-62.304	-58.539	-62.301	-62.803	-60.27	-61.2434		1.7984
53.284	-60.451	-59.394	-63.437	-62.449	-60.635	-61.2732		1.63396
53.314	-59.483	-60.233	-60.375	-66.913	-61.433	-61.6874		3.00286
53.345	-59.183	-61.588	-59.794	-62.976	-61.815	-61.0712		1.55283
53.375	-58.334	-61.948	-62.415	-61.147	-62.72	-61.3128		1.76772
53.406	-59.607	-60.813	-64.317	-63.524	-62.927	-62.2376		1.96237
53.436	-61.547	-61.456	-64.192	-61.152	-63.333	-62.336		1.34513
53.467	-63.091	-62.312	-63.465	-61.091	-63.383	-62.6684		0.992349
53.497	-61.807	-63.3	-63.396	-61.515	-62.138	-62.4312		0.866122
53.528	-63.308	-64.26	-62.77	-62.544	-62.491	-63.0746		0.737319
53.558	-67.032	-63.751	-63.765	-62.471	-64.325	-64.2688		1.68764
53.589	-65.537	-62.252	-66.738	-64.03	-65.123	-64.736		1.69323
53.619	-62.846	-62.967	-65.849	-62.746	-64.163	-63.7142		1.32366
53.65	-62.75	-61.816	-64.199	-65.141	-60.886	-62.9584		1.72816
53.68	-62.304	-60.839	-64.497	-63.914	-60.034	-62.3176		1.917
53.711	-61.58	-59.923	-63.17	-63.657	-61.305	-61.927		1.5051
53.741	-61.133	-60.054	-61.708	-62.865	-61.207	-61.3934		1.01994
53.772	-63.134	-62.595	-61.264	-62.668	-62.946	-62.5214		0.735447
53.802	-63.827	-61.609	-62.831	-63.595	-62.14	-62.8004		0.940983
53.833	-63.55	-62.036	-64.475	-63.258	-61.589	-62.9816		1.16868
53.864	-59.244	-61.477	-62.723	-63.174	-61.66	-61.6556		1.52419
53.894	-58.801	-62.646	-63.687	-61.795	-61.401	-61.666		1.82619
53.925	-61.698	-61.802	-65.537	-61.489	-63.165	-62.7382		1.69812
53.955	-63.903	-59.16	-65.891	-63.733	-61.402	-62.8178		2.59055
53.986	-63.498	-58.699	-63.409	-63.104	-59.365	-61.615		2.37417
54.016	-64.884	-60.734	-61.112	-61.418	-59.005	-61.4306		2.14455
54.047	-60.274	-62.32	-61.22	-60.762	-60.577	-61.0306		0.798243
54.077	-59.508	-63.473	-62.458	-61.478	-59.142	-61.2118		1.86574
54.108	-61.683	-63.667	-60.351	-62.673	-58.061	-61.287		2.1809
54.138	-60.782	-62.136	-60.091	-62.815	-60.637	-61.2922		1.13615
54.169	-61.5	-62.773	-59.585	-61.645	-62.093	-61.5192		1.18939
54.199	-63.551	-64.541	-59.902	-63.379	-61.361	-62.5468		1.87609
54.23	-65.023	-63.523	-62.339	-62.889	-62.134	-63.1816		1.16193
54.26	-64.175	-62.229	-64.764	-61.429	-62.232	-62.9658		1.42643
54.291	-60.45	-61.365	-61.982	-62.006	-62.051	-61.5708		0.686954
54.321	-59.515	-61.491	-62.576	-61.748	-61.38	-61.342		1.12352
54.352	-59.915	-61.903	-62.923	-62.631	-63.337	-62.1418		1.35035
54.382	-60.505	-62.378	-62.137	-65.432	-63.569	-62.8042		1.83053
54.413	-61.879	-62.224	-62.105	-63.554	-62.342	-62.4208		0.656193
54.443	-62.694	-61.941	-62.303	-62.186	-60.967	-62.0182		0.647486
54.474	-62.915	-62.54	-64.45	-62.828	-61.086	-62.7638		1.19743
54.504	-64.003	-62.406	-64.072	-62.837	-62.351	-63.1338		0.846506
54.535	-64.115	-60.894	-64.751	-62.414	-61.882	-62.8112		1.5937
54.565	-64.285	-63.057	-65.708	-61.11	-58.951	-62.6222		2.65709
54.596	-62.541	-63.119	-66.517	-62.6	-59.192	-62.7938		2.60012
54.626	-60.914	-59.975	-63.357	-63.711	-62.448	-62.081		1.59819
54.657	-60.685	-60.53	-63.786	-61.699	-61.934	-61.7268		1.304
54.688	-63.307	-61.79	-63.913	-60.142	-61.814	-62.1932		1.47581
54.718	-61.812	-60.469	-61.579	-60.241	-62.036	-61.2274		0.816604
54.749	-59.766	-61.755	-61.308	-60.446	-61.523	-60.9596		0.830652
54.779	-61.825	-61.539	-61.546	-60.698	-62.067	-61.535		0.516679
54.81	-62.321	-63.022	-60.792	-62.408	-61.17	-61.9426		0.928127
54.84	-61.464	-64.556	-62.275	-64.254	-60.504	-62.6106		1.75716
54.871	-62.432	-61.254	-62.597	-61.682	-61.815	-61.956		0.553448
54.901	-63.738	-62.333	-62.992	-61.341	-64.72	-63.0248		1.29395
54.932	-62.483	-63.856	-63.265	-62.231	-65.389	-63.4448		1.2629
54.962	-62.044	-63.378	-63.33	-63.518	-61.179	-62.6898		1.03307
54.993	-64.187	-64.159	-63.857	-65.296	-60.172	-63.5342		1.95762
55.023	-64.472	-66.124	-62.249	-64.178	-64.939	-64.3924		1.40923
55.054	-63.924	-64.517	-60.956	-64.909	-63.137	-63.4886		1.56544
55.084	-65.176	-62.536	-61.69	-65.677	-61.418	-63.2994		1.99294
55.115	-63.178	-62.387	-65.618	-67.75	-62.625	-64.3116		2.31101
55.145	-65.066	-64.521	-66.001	-65.045	-61.967	-64.52		1.52356
55.176	-66.296	-65.269	-67.675	-65.037	-63.691	-65.5936		1.48834
55.206	-67.041	-62.88	-66.419	-67.352	-64.516	-65.6416		1.89615
55.237	-63.323	-62.622	-64.011	-65.238	-66.392	-64.3172		1.50902
55.267	-61.912	-63.402	-64.528	-63.613	-63.196	-63.3302		0.94196
55.298	-64.627	-65.404	-65.711	-63.229	-63.54	-64.5022		1.09965
55.328	-65.183	-64.107	-67.716	-64.213	-64.405	-65.1248		1.50857
55.359	-64.907	-64.225	-65.238	-64.481	-63.89	-64.5482		0.535435
55.389	-64.607	-64.693	-63.862	-63.394	-64.471	-64.2054		0.558093
55.42	-64.057	-63.692	-66.032	-63.393	-63.891	-64.213		1.0465
55.45	-65.772	-64.953	-66.299	-65.065	-65.049	-65.4276		0.586944
55.481	-67.896	-66.155	-67.45	-65.776	-64.916	-66.4386		1.22318
55.511	-67.536	-63.094	-69.258	-64.969	-66.594	-66.2902		2.36714
55.542	-66.093	-63.076	-68.762	-66.151	-67.12	-66.2404		2.07216
55.573	-67.405	-64.136	-68.417	-66.549	-65.497	-66.4008		1.66145
55.603	-67.054	-65.46	-69.378	-65.798	-67.633	-67.0646		1.56956
55.634	-64.412	-67.571	-69.013	-67.195	-68.201	-67.2784		1.74419
55.664	-65.003	-66.219	-68.076	-66.992	-65.424	-66.3428		1.23289
55.695	-66.771	-64.539	-67.153	-64.792	-66.425	-65.936		1.1914
55.725	-66.08	-63.846	-67.181	-65.041	-66.545	-65.7386		1.31491
55.756	-67.531	-65.079	-65.361	-65.448	-67.919	-66.2676		1.34441
55.786	-71.353	-68.874	-64.634	-65.118	-68.578	-67.7114		2.80891
55.817	-67.892	-68.324	-66.593	-64.955	-68.547	-67.2622		1.49547
55.847	-68.017	-68.228	-65.968	-67.171	-67.312	-67.3392		0.888622
55.878	-68.104	-69.46	-66.825	-70.269	-68.484	-68.6284		1.31636
55.908	-65.758	-66.792	-66.889	-69.394	-69.161	-67.5988		1.59738
55.939	-68.483	-67.641	-68.387	-67.838	-70.135	-68.4968		0.982644
55.969	-67.628	-70.352	-69.02	-66.941	-67.845	-68.3572		1.34334
56	-67.043	-70.929	-67.857	-66.125	-67.53	-67.8968		1.81649
56.03	-69.831	-69.866	-69.353	-64.275	-68.377	-68.3404		2.35072
56.061	-71.502	-66.77	-68.591	-65.593	-69.953	-68.4818		2.37557
56.091	-69.726	-65.591	-68.599	-68.225	-70.541	-68.5364		1.8848
56.122	-66.85	-67.631	-69.364	-68.534	-67.671	-68.01		0.963335
56.152	-67.953	-68.062	-68.759	-67.492	-67.485	-67.9502		0.522739
56.183	-69.862	-66.646	-69.152	-67.052	-70.683	-68.679		1.76206
56.213	-67.735	-67.284	-71.346	-67.139	-70.572	-68.8152		1.98824
56.244	-69.666	-68.484	-71.317	-67.734	-67.633	-68.9668		1.54469
56.274	-70.208	-69.504	-70.187	-69.553	-68.46	-69.5824		0.711286
56.305	-68.796	-71.727	-69.501	-67.919	-69.018	-69.3922		1.42556
56.335	-69.253	-71.733	-68.776	-67.957	-68.967	-69.3372		1.42337
56.366	-70.364	-71.906	-69.226	-69.1	-69.257	-69.9706		1.19605
56.396	-69.313	-68.271	-70.031	-69.377	-68.193	-69.037		0.787227
56.427	-69.418	-67.482	-70.93	-68.071	-69.505	-69.0812		1.34991
56.458	-70.187	-69.763	-70.61	-68.435	-70.492	-69.8974		0.88061
56.488	-72.842	-70.215	-70.335	-70.665	-70.896	-70.9906		1.06935
56.519	-71.343	-70.513	-70.674	-70.308	-71.003	-70.7682		0.409668
56.549	-68.784	-70.9	-72.357	-70.857	-70.868	-70.7532		1.27431
56.58	-70.811	-72.003	-70.995	-71.309	-69.117	-70.847		1.0684
56.61	-70.464	-68.393	-71.743	-71.948	-70.718	-70.6532		1.41533
56.641	-70.805	-68.957	-72.682	-70.734	-71.765	-70.9886		1.38711
56.671	-71.489	-70.464	-71.555	-69.964	-71.829	-71.0602		0.80263
56.702	-71.335	-70.307	-72.182	-70.743	-72.764	-71.4662		1.01003
56.732	-71.202	-70.975	-73.21	-71.758	-73.374	-72.1038		1.12295
56.763	-71.318	-71.198	-73.239	-71.627	-72.61	-71.9984		0.888069
56.793	-72.775	-70.895	-73.001	-71.306	-72.04	-72.0034		0.909234
56.824	-73.991	-71.145	-72.559	-71.37	-73.226	-72.4582		1.21015
56.854	-73.319	-72.776	-72.108	-71.869	-72.64	-72.5424		0.572139
56.885	-73.967	-73.773	-73.99	-73.107	-73.797	-73.7268		0.359925
56.915	-75.155	-73.329	-75.332	-74.037	-73.574	-74.2854		0.912972
56.946	-75.883	-72.664	-75.159	-72.609	-72.35	-73.733		1.65641
56.976	-74.289	-72.552	-74.745	-72.012	-72.954	-73.3104		1.1623
57.007	-73.442	-73.42	-75.681	-71.668	-73.606	-73.5634		1.42424
57.037	-73.424	-74.307	-75.061	-71.736	-75.777	-74.061		1.56657
57.068	-74.049	-73.727	-73.12	-72.426	-76.667	-73.9978		1.61568
57.098	-73.143	-72.563	-72.464	-71.239	-77.446	-73.371		2.3811
57.129	-72.566	-74.627	-73.278	-71.551	-76.08	-73.6204		1.77301
57.159	-72.826	-74.93	-74.12	-74.781	-75.439	-74.4192		1.00742
57.19	-72.849	-75.262	-74.925	-75.543	-73.982	-74.5122		1.10028
57.22	-72.185	-75.533	-72.884	-74.826	-74.525	-73.9906		1.40065
57.251	-71.944	-74.343	-72.031	-73.678	-74.034	-73.206		1.13737
57.281	-72.667	-72.942	-73.643	-72.25	-71.768	-72.654		0.708775
57.312	-73.688	-72.263	-72.19	-71.916	-71.005	-72.2124		0.965159
57.343	-73.674	-71.404	-69.786	-72.184	-71.576	-71.7248		1.40483
57.373	-74.7	-71.928	-69.896	-71.983	-71.233	-71.948		1.75336
57.404	-73.827	-71.328	-71.654	-72.213	-70.963	-71.997		1.12137
57.434	-72.198	-70.309	-70.982	-72.117	-70.783	-71.2778		0.839929
57.465	-70.943	-69.993	-72.051	-71.577	-70.15	-70.9428		0.888956
57.495	-71.422	-72.325	-74.513	-71.508	-70.22	-71.9976		1.59415
57.526	-71.627	-72.897	-70.645	-70.581	-70.181	-71.1862		1.09439
57.556	-70.412	-72.072	-70.999	-70.18	-70.52	-70.8366		0.752368
57.587	-68.744	-72.45	-72.435	-70.513	-69.762	-70.7808		1.64171
57.617	-68.32	-71.892	-71.038	-71.312	-70.183	-70.549		1.3899
57.648	-68.075	-72.265	-71.156	-69.916	-70.884	-70.4592		1.57372
57.678	-69.592	-68.671	-71.782	-68.896	-70.496	-69.8874		1.2757
57.709	-69.706	-66.894	-69.47	-71.351	-69.557	-69.3956		1.59762
57.739	-69.208	-69.326	-68.509	-70.7	-70.363	-69.6212		0.895676
57.77	-70.77	-72.569	-69.284	-70.532	-71.078	-70.8466		1.1797
57.8	-71.471	-71.893	-69.94	-71.215	-69.605	-70.8248		0.997705
57.831	-72.899	-70.626	-69.716	-70.9	-70.233	-70.8748		1.216
57.861	-71.991	-70.245	-70.628	-68.976	-70.063	-70.3806		1.08935
57.892	-69.854	-69.676	-70.85	-67.595	-69.877	-69.5704		1.19637
57.922	-69.487	-69.06	-70.099	-68.184	-68.665	-69.099		0.737842
57.953	-71.244	-70.065	-69.888	-69.401	-69.574	-70.0344		0.724339
57.983	-72.996	-69.346	-69.269	-70.413	-69.684	-70.3416		1.55121
58.014	-72.214	-68.838	-69.046	-71.12	-69.112	-70.066		1.5152
58.044	-71.495	-70.35	-69.493	-70.829	-70.021	-70.4376		0.765635
58.075	-71.051	-71.363	-69.823	-70.638	-71.394	-70.8538		0.651749
58.105	-69.843	-70.687	-69.625	-70.021	-70.234	-70.082		0.405839
58.136	-70.979	-71.27	-68.947	-70.243	-71.317	-70.5512		0.994306
58.167	-73.047	-72.118	-70.075	-72.106	-72.57	-71.9832		1.13473
58.197	-73.414	-71.168	-72.639	-71.869	-71.887	-72.1954		0.857171
58.228	-73.984	-72.096	-72.552	-73.118	-70.715	-72.493		1.2182
58.258	-71.866	-70.704	-71.259	-72.082	-68.953	-70.9728		1.25119
58.289	-71.358	-68.432	-70.681	-71.114	-68.889	-70.0948		1.34135
58.319	-71.189	-69.369	-71.425	-71.368	-71.457	-70.9616		0.896299
58.35	-71.463	-71.555	-72.079	-72.322	-71.372	-71.7582		0.417842
58.38	-71.556	-70.384	-71.631	-71.082	-70.458	-71.0222		0.588383
58.411	-70.804	-69.95	-70.381	-70.62	-70.742	-70.4994		0.347145
58.441	-70.937	-70.804	-70.23	-70.902	-71.499	-70.8744		0.45139
58.472	-71.403	-71.69	-70.042	-71.249	-70.716	-71.02		0.651331
58.502	-71.756	-71.98	-70.289	-71.824	-69.769	-71.1236		1.01924
58.533	-71.878	-71.563	-70.703	-72.024	-70.254	-71.2844		0.770834
58.563	-71.08	-71.119	-70.702	-71.467	-69.997	-70.873		0.559647
58.594	-69.068	-69.949	-70.597	-71.565	-70.785	-70.3928		0.9383
58.624	-69.061	-70.459	-68.936	-71.396	-72.314	-70.4332		1.4654
58.655	-72.649	-73.447	-67.691	-71.652	-72.726	-71.633		2.29441
58.685	-72.725	-73.67	-69.388	-70.797	-71.811	-71.6782		1.666
58.716	-70.469	-71.779	-72.022	-69.353	-70.045	-70.7336		1.14051
58.746	-69.609	-70.918	-71.098	-69.61	-69.842	-70.2154		0.732511
58.777	-70.202	-70.979	-69.941	-70.692	-71.442	-70.6512		0.600135
58.807	-69.689	-71.611	-69.85	-69.644	-71.658	-70.4904		1.04735
58.838	-69.582	-72.245	-69.539	-69.123	-70.637	-70.2252		1.25982
58.868	-70.22	-71.446	-69.806	-69.624	-70.698	-70.3588		0.735161
58.899	-69.874	-70.562	-71.018	-69.225	-71.791	-70.494		0.994506
58.929	-69.562	-71.226	-71.175	-69.915	-71.223	-70.6202		0.814748
58.96	-70.494	-71.273	-69.998	-71.059	-69.564	-70.4776		0.713379
58.99	-71.781	-71.437	-69.192	-70.422	-70.388	-70.644		1.01793
59.021	-70.783	-70.238	-69.019	-69.994	-71.141	-70.235		0.815151
59.052	-71.069	-69.543	-69.931	-71.722	-69.546	-70.3622		0.983848
59.082	-69.778	-69.767	-72.019	-71.623	-69.253	-70.488		1.24312
59.113	-69.007	-69.571	-72.168	-69.253	-70.048	-70.0094		1.26789
59.143	-70.155	-68.252	-73.083	-67.867	-68.076	-69.4866		2.20896
59.174	-69.7	-68.423	-71.079	-69.671	-67.516	-69.2778		1.36123
59.204	-71.033	-69.191	-70.272	-70.616	-68.634	-69.9492		1.0035
59.235	-70.087	-69.336	-69.537	-70.012	-70.832	-69.9608		0.580413
59.265	-70.452	-70.026	-68.695	-69.708	-70.688	-69.9138		0.779336
59.296	-70.645	-69.543	-67.796	-71.042	-69.539	-69.713		1.26184
59.326	-69.526	-69.92	-68.526	-70.565	-70.172	-69.7418		0.777693
59.357	-69.144	-69.464	-70.27	-69.808	-70.837	-69.9046		0.667993
59.387	-70.049	-67.276	-69.852	-68.641	-68.34	-68.8316		1.14249
59.418	-70.253	-69.168	-69.869	-68.594	-68.789	-69.3346		0.707631
59.448	-70.084	-69.624	-71.907	-69.515	-69.282	-70.0824		1.06088
59.479	-69.29	-67.045	-69.349	-69.678	-68.92	-68.8564		1.04772
59.509	-70.3	-67.877	-68.133	-69.622	-68.425	-68.8714		1.04135
59.54	-68.689	-68.935	-67.858	-70.448	-70.701	-69.3262		1.2107
59.57	-68.643	-68.691	-67.781	-70.235	-69.513	-68.9726		0.93455
59.601	-69.236	-70.272	-69.782	-68.895	-69.244	-69.4858		0.542162
59.631	-69.289	-68.443	-70.115	-68.715	-70.563	-69.425		0.902505
59.662	-69.395	-67.855	-69.328	-69.255	-71.793	-69.5252		1.41962
59.692	-68.953	-68.599	-68.874	-69.155	-69.309	-68.978		0.272017
59.723	-67.084	-69.646	-68.33	-68.806	-69.029	-68.579		0.960409
59.753	-67.396	-70.8	-67.82	-68.657	-68.706	-68.6758		1.31185
59.784	-69.489	-70.019	-69.502	-69.492	-68.694	-69.4392		0.474527
59.814	-69.744	-70.337	-70.942	-68.2	-69.052	-69.655		1.07355
59.845	-69.501	-68.824	-70.134	-67.954	-68.225	-68.9276		0.899509
59.875	-68.746	-68.416	-69.098	-68.26	-68.301	-68.5642		0.354178
59.906	-67.123	-70.141	-67.69	-67.204	-71.122	-68.656		1.84918
59.937	-67.579	-70.11	-67.792	-68.156	-72.982	-69.3238		2.27788
59.967	-67.877	-70.316	-69.81	-69.651	-71.117	-69.7542		1.19483
59.998	-69.373	-70.89	-70.262	-70.316	-69.84	-70.1362		0.567137
60.028	-69.862	-71.169	-70.419	-70.701	-69.276	-70.2854		0.736457
60.059	-69.77	-71.093	-69.326	-70.487	-69.023	-69.9398		0.847851
60.089	-70.494	-69.593	-67.811	-71.867	-69.841	-69.9212		1.4732
60.12	-68.302	-69.334	-66.86	-72.106	-70.639	-69.4482		2.03147
60.15	-67.381	-70.737	-67.108	-69.598	-70.14	-68.9928		1.64886
60.181	-67.91	-69.649	-67.868	-70.403	-71.202	-69.4064		1.49015
60.211	-69.962	-69.421	-67.292	-71.15	-70.613	-69.6876		1.48999
60.242	-71.046	-68.921	-68.004	-67.325	-69.52	-68.9632		1.43646
60.272	-71.345	-68.223	-69.995	-66.267	-68.056	-68.7772		1.94968
60.303	-69.633	-69.191	-68.599	-67.039	-68.187	-68.5298		0.999878
60.333	-68.384	-67.685	-68.404	-67.674	-67.87	-68.0034		0.365039
60.364	-67.415	-67.085	-69.706	-69.468	-67.732	-68.2812		1.21669
60.394	-67.705	-69.188	-69.708	-73.558	-68.772	-69.7862		2.2333
60.425	-68.807	-69.631	-70.13	-69.432	-70.51	-69.702		0.654793
60.455	-67.486	-69.09	-69.251	-66.563	-69.271	-68.3322		1.23955
60.486	-67.787	-69.182	-69.583	-67.755	-70.168	-68.895		1.08438
60.516	-67.989	-69.371	-69.796	-68.151	-69.165	-68.8944		0.788297
60.547	-68.839	-68.249	-68.613	-67.149	-67.587	-68.0874		0.7068
60.577	-69.615	-68.181	-68.204	-68.978	-68.803	-68.7562		0.596805
60.608	-68.12	-67.857	-68.628	-68.072	-68.576	-68.2506		0.336226
60.638	-66.969	-69.604	-68.41	-67.562	-68.841	-68.2772		1.03909
60.669	-66.632	-70.464	-68.885	-67.542	-69.376	-68.5798		1.5123
60.699	-68.003	-66.706	-68.942	-67.766	-68.589	-68.0012		0.860738
60.73	-68.768	-66.306	-69.233	-67.628	-68.252	-68.0374		1.13739
60.76	-69.134	-66.756	-70.281	-67.746	-67.896	-68.3626		1.36514
60.791	-68.754	-68.699	-69.838	-68.175	-67.574	-68.608		0.836532
60.822	-68.341	-68.424	-69.699	-69.842	-67.099	-68.681		1.12568
60.852	-67.535	-67.102	-71.705	-69.625	-68.377	-68.8688		1.85461
60.883	-67.643	-67.033	-71.776	-68.887	-68.859	-68.8396		1.82488
60.913	-69.182	-66.741	-68.004	-69.088	-68.864	-68.3758		1.02547
60.944	-67.935	-66.353	-67.772	-68.144	-66.853	-67.4114		0.770213
[truncated: 5,343 more rows]

## Sheet: smooth10cm prey
kHz	smootha	smoothb	smoothc	smoothd	smoothe	smooth avg			stdev	smooth avg stdev	hi/lo kHz	hi/lo value	hi/lo kHz avg/50	hi/lo stdev avg/50			kHz	stdev
0	-95.915	-95.683	-95.504	-95.299	-95.61	-95.6022			0.22694	1.04822	141.754	0.11293	128.262	0.192296			33.783	3.81773	42.4726	2.80286
0.031	-100.778	-101.256	-100.49	-100.773	-101.226	-100.905			0.328641		33.783	3.81773	42.4726	2.80286			54.474	3.6472
0.061	-108.174	-113.336	-108.241	-111.758	-112.332	-110.768			2.40496	3m10g10cm stdev avg							54.443	3.51614			kHz hi avg	a2	a2-total smooth			kHz lo avg	a2	a2-total smooth
0.092	-111.111	-114.601	-109.771	-113.333	-114.251	-112.613			2.09085	1.30153	146.393	0.107445	93.2806	0.236304			35.858	3.33144		smooth	128.262	0	1452		smooth	42.4726	0	1452
0.122	-110.76	-113.419	-108.876	-112.046	-112.384	-111.497			1.74607		209.747	3.79341	192.206	3.46031			84.198	3.1722		3m10g	93.2806	990	462		3m10g	192.206	990	462
0.153	-108.338	-109.955	-108.004	-108.874	-109.774	-108.989			0.859743	3m5g10cm stdev avg							42.023	3.14776		3m5g	121.265	495	957		3m5g	73.1226	495	957
0.183	-108.92	-107.717	-108.215	-107.506	-107.459	-107.963			0.61293	1.43721	127.747	0.082691	121.265	0.248916			35.828	3.09148		2.8m5g	130.51	471.57	980.43		2.8m5g	37.6202	471.57	980.43
0.214	-110.741	-108.007	-110.458	-110.314	-109.35	-109.774			1.11765		73.792	4.9311	73.1226	3.90262			35.309	3.0094		1.7m5g	101.928	282.975	1169.03		1.7m5g	99.6265	282.975	1169.03
0.244	-108.907	-107.655	-109.475	-110.039	-109.294	-109.074			0.891891	2.8m5g10cm stdev avg							30.945	3.00819		1.7m10g	104.408	565.95	886.05		1.7m10g	50.5719	565.95	886.05
0.275	-106.488	-105.755	-108.262	-107.962	-107.129	-107.119			1.03391	1.15037	142.487	0.0850629	130.51	0.213504			44.678	3.00071		1.7m20g	94.2694	1131.9	320.1		1.7m20g	182.212	1131.9	320.1
0.305	-105.168	-105.553	-109.228	-108.006	-107.982	-107.187			1.74748		0.092	3.46923	37.6202	2.94569			35.217	2.98512		1m5g	92.7393	165	1287		1m5g	197.555	165	1287
0.336	-103.986	-104.545	-107.236	-105.527	-106.805	-105.62			1.40088	1.7m5g10cm avg							28.931	2.93458		1m10g	102.475	330	1122		1m10g	166.974	330	1122
0.366	-103.015	-103.166	-103.983	-102.678	-103.854	-103.339			0.559416	1.16287	165.436	0.106143	101.928	0.241			55.756	2.89744		1m20g	91.8732	660	792		1m20g	190.24	660	792
0.397	-102.685	-101.805	-103.697	-102.206	-102.916	-102.662			0.720877		30.701	4.07127	99.6265	2.92696			50.049	2.83489
0.427	-103.763	-102.428	-104.046	-103.087	-103.738	-103.412			0.652938	1.7m10g10cm stdev avg							43.823	2.82226		t-Test: Paired Two Sample for Means					t-Test: Paired Two Sample for Means
0.458	-100.591	-100.355	-100.31	-101.038	-101.084	-100.676			0.368011	1.14138	140.625	0.110512	104.408	0.220328			54.84	2.81161
0.488	-99.904	-99.373	-100.935	-101.232	-102.311	-100.751			1.15273		41.748	3.32558	50.5719	2.82268			23.621	2.80172			Variable 1	Variable 2				Variable 1	Variable 2
0.519	-101.445	-100.667	-100.967	-101.805	-102.275	-101.432			0.642533	1.7m20g10cm stdev avg							33.905	2.79479		Mean	106.101	509.24			Mean	123.26	509.24
0.549	-95.806	-96.459	-96.113	-96.736	-96.759	-96.3746			0.411472	1.2074	139.069	0.0677222	94.2694	0.213193			84.9	2.79196		Variance	226.178	123061			Variance	4706.96	123061
0.58	-93.16	-93.412	-93.967	-94.324	-93.89	-93.7506			0.463278		43.549	3.60188	182.212	2.89312			76.202	2.78864		Observations	10	10			Observations	10	10
0.61	-92.161	-91.908	-93.644	-93.72	-92.751	-92.8368			0.830414	1m5g10cm stdev avg							33.875	2.75795		Pearson Correlation	-0.463306				Pearson Correlation	0.428639
0.641	-93.802	-93.801	-94.848	-94.847	-94.475	-94.3546			0.527313	1.33369	25.269	0.104047	92.7393	0.221184			29.968	2.75568		Hypothesized Mean Difference	0				Hypothesized Mean Difference	0
0.671	-93.434	-92.685	-93.086	-93.757	-93.005	-93.1934			0.412624		213.654	4.99947	197.555	3.69908			49.744	2.75452		df	9				df	9
0.702	-91.977	-92.165	-91.855	-92.617	-92.198	-92.1624			0.290174	1m10g10cm stdev avg							23.987	2.73744		t Stat	-3.56083				t Stat	-3.72904
0.732	-92.383	-92.573	-92.656	-93.871	-93.081	-92.9128			0.593409	1.26022	35.919	0.120483	102.475	0.224215			62.317	2.73141		P(T<=t) one-tail	0.00305569				P(T<=t) one-tail	0.00235222
0.763	-95.065	-94.377	-94.885	-95.779	-95.592	-95.1396			0.56246		209.473	3.84925	166.974	3.19919			33.844	2.69913		t Critical one-tail	1.83311				t Critical one-tail	1.83311
0.793	-93.661	-92.383	-94.105	-94.901	-94.822	-93.9744			1.02772	1m2010cm stdevavg							43.274	2.69884		P(T<=t) two-tail	0.00611137				P(T<=t) two-tail	0.00470445
0.824	-93.341	-92.491	-92.808	-93.141	-93.752	-93.1066			0.484972	1.31235	128.876	0.122047	91.8732	0.251068			84.229	2.68481		t Critical two-tail	2.26216				t Critical two-tail	2.26216
0.854	-87.298	-87.446	-87.189	-87.538	-87.773	-87.4488			0.225448		223.785	4.25779	190.24	3.54439			30.09	2.68182
0.885	-84.836	-84.376	-84.873	-84.886	-84.543	-84.7028			0.230547								48.37	2.67873
0.916	-86.003	-86.319	-86.381	-85.904	-87.084	-86.3382			0.463494								30.884	2.67009
0.946	-85.224	-84.911	-86.174	-85.266	-85.769	-85.4688			0.499906	10cm	0.412	-99.7333	-91.8269				9.399	2.66728
0.977	-83.235	-84.484	-84.313	-84.266	-83.386	-83.9368			0.57992								24.78	2.64901
1.007	-84.817	-84.908	-84.332	-85.002	-84.296	-84.671			0.332638								42.084	2.64256
1.038	-86.557	-85.368	-86.216	-87.093	-85.519	-86.1506			0.71919								49.347	2.61868
1.068	-85.506	-86.054	-87.343	-85.287	-85.8	-85.998			0.806063		Distance	avg std dev (n=10)	highest	lowest			44.342	2.61476
1.099	-82.74	-82.797	-84.151	-84.361	-83.628	-83.5354			0.749508		10cm	1.23553	4.99947	0.082691			32.44	2.60964
1.129	-81.003	-80.999	-81.619	-84.237	-81.985	-81.9686			1.3361		20cm	0.917697	3.82359	0.0309952			29.999	2.60431
1.16	-80.305	-80.968	-82.014	-82.542	-82.817	-81.7292			1.06452		40cm	0.901038	4.98285	0.0490479			42.969	2.59789
1.19	-82.869	-81.263	-82.368	-82.267	-83.209	-82.3952			0.739224		80cm	0.90698	6.86599	0.0538451			42.999	2.59313
1.221	-82.037	-80.721	-81.788	-83.425	-81.989	-81.992			0.963403		160cm	0.823343	3.49329	0.0545546			33.661	2.58825
1.251	-80.101	-79.828	-80.039	-81.761	-80.598	-80.4654			0.777342								49.194	2.58266
1.282	-75.686	-74.699	-73.21	-73.186	-72.504	-73.857			1.29939								44.922	2.5791
1.312	-67.744	-67.401	-68.196	-67.54	-67.007	-67.5776			0.438262		stdev			amplitude			30.304	2.56881
1.343	-65.038	-64.786	-66.529	-66.249	-66.046	-65.7296			0.770976								34.424	2.54654
1.373	-66.993	-66.551	-67.971	-68.094	-68.295	-67.5808			0.763497		Mean	1.04822		Mean	-78.3231		56.061	2.54583
1.404	-70.234	-70.038	-69.847	-70.726	-69.927	-70.1544			0.351005		Standard Error	0.00525765		Standard Error	0.178676		24.75	2.5404
1.434	-71.948	-73.055	-72.411	-71.475	-71.673	-72.1124			0.633253		Median	0.987817		Median	-86.52		44.952	2.53203
1.465	-72.07	-71.849	-71.541	-70.543	-71.326	-71.4658			0.589207		Mode	#N/A		Mode	-90.7388		28.992	2.50679
1.495	-71.36	-72.339	-72.688	-72.219	-72.297	-72.1806			0.492685		Standard Deviation	0.450474		Standard Deviation	15.3089		48.645	2.49955
1.526	-71.753	-72.953	-72.972	-73.446	-73.995	-73.0238			0.828268		Sample Variance	0.202926		Sample Variance	234.362		43.396	2.49927
1.556	-70.924	-71.569	-70.219	-72.048	-72.253	-71.4026			0.836268		Kurtosis	1.44492		Kurtosis	-0.0411629		23.163	2.49443
1.587	-71.271	-70.002	-70.008	-69.808	-71.773	-70.5724			0.888495		Skewness	0.924166		Skewness	1.11676		86.853	2.49377
1.617	-70.459	-67.964	-69.409	-69.66	-68.679	-69.2342			0.953107		Range	3.7048		Range	76.9506		24.628	2.49287
1.648	-67.163	-66.64	-67.695	-68.132	-66.758	-67.2776			0.631243		Minimum	0.11293		Minimum	-112.613		53.009	2.47927
1.678	-68.046	-68.907	-68.299	-68.565	-69.107	-68.5848			0.432691		Maximum	3.81773		Maximum	-35.6628		26.031	2.47645
1.709	-72.674	-73.956	-71.655	-72.516	-73	-72.7602			0.833063		Sum	7695		Sum	-574970		44.159	2.46322
1.74	-74.961	-75.204	-73.29	-74.577	-73.254	-74.2572			0.926812		Count	7341		Count	7341		39.368	2.45842
1.77	-72.05	-72.291	-73.329	-72	-71.375	-72.209			0.711625			0		0			73.914	2.45441
1.801	-71.34	-71.619	-72.045	-72.577	-72.967	-72.1096			0.669093								45.929	2.45009
1.831	-69.618	-70.061	-68.081	-71.22	-69.151	-69.6262			1.15572								49.133	2.44364
1.862	-67.165	-65.991	-66.858	-65.735	-66.29	-66.4078			0.59504								35.248	2.4434
1.892	-66.491	-65.465	-66.285	-64.675	-64.692	-65.5216			0.855962								42.725	2.43962
1.923	-64.51	-64.098	-63.799	-63.435	-63.574	-63.8832			0.43087								34.821	2.43629
1.953	-62.616	-61.226	-63.827	-62.884	-61.757	-62.462			1.01116								47.913	2.43557
1.984	-60.807	-61.109	-63.031	-62.542	-60.902	-61.6782			1.03219								4.089	2.43439
2.014	-60.637	-61.613	-61.684	-61.837	-62.142	-61.5826			0.566351								85.602	2.43176
2.045	-62.216	-63.494	-62.86	-62.4	-63.461	-62.8862			0.588655								55.145	2.42069
2.075	-63.847	-65.196	-62.347	-63.047	-63.277	-63.5428			1.06911								45.532	2.42053
2.106	-63.463	-63.615	-61.813	-61.819	-63.052	-62.7524			0.879275								31.555	2.4088
2.136	-61.363	-60.107	-61.344	-61.731	-62.064	-61.3218			0.740985								32.013	2.40536
2.167	-59.764	-58.907	-61.204	-62.515	-60.104	-60.4988			1.39571								0.061	2.40496
2.197	-59.524	-61.021	-61.092	-60.447	-61.128	-60.6424			0.683792								103.79	2.3967
2.228	-61.404	-64.256	-60.708	-62.999	-63.88	-62.6494			1.54417								50.079	2.39573
2.258	-62.818	-63.778	-61.222	-64.603	-62.735	-63.0312			1.26833								45.105	2.39382
2.289	-63.42	-61.894	-62.454	-62.423	-63.571	-62.7524			0.715925								48.126	2.38788
2.319	-64.211	-64.095	-64.293	-63.51	-64.958	-64.2134			0.517098								89.722	2.38415
2.35	-65.697	-64.602	-65.65	-66.855	-65.637	-65.6882			0.797717								45.197	2.37846
2.38	-66.571	-66.025	-66.986	-65.961	-65.585	-66.2256			0.551845								17.395	2.37819
2.411	-66.828	-65.414	-66.371	-65.045	-66.096	-65.9508			0.720375								30.64	2.37706
2.441	-66.662	-64.768	-66.242	-67.213	-67.169	-66.4108			1.0011								45.319	2.37541
2.472	-64.709	-63.333	-64.176	-65.834	-66.18	-64.8464			1.17394								11.536	2.37541
2.502	-63.815	-62.57	-61.825	-63.436	-62.509	-62.831			0.79343								54.81	2.36495
2.533	-62.855	-61.235	-61.665	-61.177	-60.316	-61.4496			0.925602								49.316	2.36341
2.563	-59.233	-58.528	-61.483	-59.025	-59.296	-59.513			1.14179								29.816	2.36119
2.594	-56.852	-55.916	-58.269	-57.84	-57.699	-57.3152			0.936051								45.898	2.35519
2.625	-55.809	-55.558	-56.48	-56.983	-55.634	-56.0928			0.616326								44.098	2.35195
2.655	-54.819	-56.394	-55.663	-54.23	-55.137	-55.2486			0.824352								44.189	2.34929
2.686	-55.205	-55.126	-54.051	-52.926	-53.889	-54.2394			0.948912								33.02	2.34567
2.716	-53.755	-53.673	-52.388	-53.398	-53.653	-53.3734			0.566827								35.675	2.33707
2.747	-54.098	-53.42	-52.482	-54.692	-52.7	-53.4784			0.9299								37.018	2.33662
2.777	-54.003	-54.757	-51.896	-52.31	-52.214	-53.036			1.26484								40.558	2.33495
2.808	-51.903	-54.541	-52.706	-51.766	-52.518	-52.6868			1.11008								54.138	2.33222
2.838	-52.385	-50.626	-53.957	-52.755	-53.977	-52.74			1.37899								29.297	2.32471
2.869	-54.201	-52.867	-56.349	-54.806	-53.794	-54.4034			1.29618								31.982	2.32355
2.899	-55.124	-54.53	-54.261	-53.478	-53.067	-54.092			0.823567								41.565	2.32298
2.93	-52.726	-51.923	-51.887	-52.794	-53.659	-52.5978			0.731722								35.889	2.31571
2.96	-51.32	-51.402	-53.24	-53.702	-52.606	-52.454			1.07134								32.227	2.31479
2.991	-52.142	-52.59	-52.751	-53.18	-52.034	-52.5394			0.466653								52.979	2.31089
3.021	-52.832	-54.312	-51.891	-53.893	-53.708	-53.3272			0.967324								91.858	2.30726
3.052	-52.34	-53.07	-52.799	-54.142	-53.425	-53.1552			0.679201								46.265	2.30414
3.082	-52.119	-51.73	-53.472	-53.653	-53.312	-52.8572			0.870867								42.45	2.30021
3.113	-52.058	-54.304	-52.39	-53.461	-52.641	-52.9708			0.907885								77.484	2.2999
3.143	-51.744	-53.035	-51.397	-50.796	-51.275	-51.6494			0.845726								48.615	2.29607
3.174	-51.102	-50.82	-49.923	-49.751	-50.309	-50.381			0.575415								93.872	2.29346
3.204	-51.073	-47.86	-47.933	-49.538	-49.792	-49.2392			1.35702								40.71	2.29155
3.235	-49.657	-47.266	-47.584	-49.701	-47.828	-48.4072			1.17807								38.94	2.29134
3.265	-48.881	-46.904	-49.618	-51.104	-47.833	-48.868			1.61948								49.713	2.28904
3.296	-50.069	-49.507	-51.699	-52.322	-50.399	-50.7992			1.17172								48.859	2.28885
3.326	-51.823	-52.037	-52.437	-50.612	-52.538	-51.8894			0.771118								39.398	2.28785
3.357	-53.246	-50.05	-50.946	-51.313	-51.598	-51.4306			1.1703								40.863	2.28378
3.387	-54.47	-51.075	-53.428	-52.207	-51.398	-52.5156			1.42054								32.288	2.27489
3.418	-53.722	-53.132	-53.249	-53.308	-53.919	-53.466			0.337029								23.132	2.27435
3.448	-52.396	-53.405	-54.898	-54.214	-56.212	-54.225			1.45076								33.295	2.27234
3.479	-52.311	-53.159	-54.914	-55.297	-54.712	-54.0786			1.28001								41.412	2.27199
3.51	-52.118	-52.826	-52.484	-53.379	-52.966	-52.7546			0.4791								84.412	2.26798
3.54	-50.4	-52.953	-52.42	-53.394	-53.618	-52.557			1.28982								32.745	2.25812
3.571	-50.252	-52.292	-51.211	-53.365	-52.535	-51.931			1.21336								40.588	2.25491
3.601	-50.457	-52.177	-49.312	-51.492	-50.624	-50.8124			1.08823								35.4	2.25086
3.632	-49.6	-50.616	-47.03	-47.868	-49.311	-48.885			1.42867								84.564	2.24897
3.662	-48.226	-47.038	-46.683	-47.6	-48.571	-47.6236			0.788775								38.91	2.24847
3.693	-46.699	-45.345	-46.251	-48.349	-47.009	-46.7306			1.10087								24.353	2.24565
3.723	-44.579	-44.457	-45.69	-48.547	-45.351	-45.7248			1.66027								84.869	2.24525
3.754	-43.549	-43.429	-43.363	-45.258	-42.915	-43.7028			0.901854								83.13	2.24457
3.784	-42.62	-41.067	-41.453	-40.836	-41.25	-41.4452			0.695068								28.687	2.24252
3.815	-40.827	-39.583	-39.802	-39.028	-40.37	-39.922			0.697905								106.354	2.24141
3.845	-38.718	-39.854	-39.16	-39.285	-39.064	-39.2162			0.41414								92.59	2.23917
3.876	-38.554	-39.383	-40.185	-39.521	-37.857	-39.1			0.905224								39.856	2.23802
3.906	-37.893	-39.137	-37.229	-37.457	-36.416	-37.6264			1.00058								30.67	2.23576
3.937	-37.649	-38.323	-35.07	-35.335	-34.887	-36.2528			1.60794								61.462	2.23216
3.967	-37.075	-36.048	-35.649	-34.446	-36.184	-35.8804			0.956345								55.389	2.23201
3.998	-36.255	-35.317	-36.097	-35.303	-37.513	-36.097			0.903999								30.243	2.2293
4.028	-35.116	-35.568	-37.864	-37.454	-37.036	-36.6076			1.20251								32.257	2.22734
4.059	-33.89	-35.562	-37.465	-39.026	-37.359	-36.6604			1.97567								28.351	2.22702
4.089	-34.171	-34.406	-38.397	-39.035	-38.702	-36.9422			2.43439								55.634	2.22412
4.12	-35.697	-35.661	-36.98	-37.486	-38.012	-36.7672			1.05836								40.985	2.22305
4.15	-37.552	-36.801	-36.015	-36.626	-36.31	-36.6608			0.58207								18.372	2.22278
4.181	-36.596	-36.276	-36.374	-35.761	-36.069	-36.2152			0.316858								45.288	2.21816
4.211	-36.834	-34.904	-36.958	-35.466	-36.194	-36.0712			0.88204								48.34	2.21738
4.242	-36.07	-36.406	-36.745	-37.608	-34.575	-36.2808			1.11207								30.06	2.21063
4.272	-35.613	-36.797	-36.071	-37.189	-35.234	-36.1808			0.810409								36.774	2.21027
4.303	-34.634	-35.599	-36.617	-34.811	-36.814	-35.695			1.00233								30.609	2.20734
4.333	-35.577	-35.847	-36.417	-35.004	-36.298	-35.8286			0.57231								54.413	2.20717
4.364	-35.747	-36.296	-36.104	-35.283	-37.141	-36.1142			0.691593								39.734	2.20702
4.395	-34.766	-37.478	-34.934	-35.438	-36.443	-35.8118			1.13783								45.227	2.19987
4.425	-36.949	-36.638	-34.632	-34.907	-35.188	-35.6628			1.05647								42.358	2.19782
4.456	-36.471	-36.459	-36.32	-37.633	-35.011	-36.3788			0.930361								34.973	2.19478
4.486	-36.879	-35.294	-35.572	-36.98	-35.946	-36.1342			0.762812								204.041	2.18773
4.517	-36.969	-36.851	-34.542	-35.323	-36.394	-36.0158			1.04896								73.12	2.18355
4.547	-34.935	-37.697	-35.933	-36.392	-35.442	-36.0798			1.05495								36.621	2.18112
4.578	-36.027	-35.739	-38.159	-36.6	-36.417	-36.5884			0.939807								197.51	2.17304
4.608	-36.977	-36.378	-39.421	-37.306	-38.672	-37.7508			1.25692								75.623	2.16955
4.639	-36.682	-37.078	-38.879	-39.383	-38.29	-38.0624			1.15512								52.795	2.16865
4.669	-39.613	-39.002	-39.074	-39.794	-38.692	-39.235			0.455638								47.272	2.16233
4.7	-41.677	-40.289	-39.848	-37.828	-38.957	-39.7198			1.44325								26.398	2.16116
4.73	-42.07	-39.444	-40.037	-37.957	-40.426	-39.9868			1.49582								84.747	2.16065
4.761	-39.387	-38.775	-41.272	-39.617	-40.096	-39.8294			0.93605								44.525	2.15861
4.791	-39.081	-37.904	-42.09	-41.367	-40.021	-40.0926			1.69057								29.846	2.15484
4.822	-39.285	-38.485	-41.879	-41.416	-40.82	-40.377			1.44082								39.886	2.15213
4.852	-40.016	-42.403	-40.926	-42.997	-42.14	-41.6964			1.20467								29.205	2.14996
4.883	-41.19	-43.711	-40.721	-43.286	-42.218	-42.2252			1.29105								84.167	2.14774
4.913	-42.214	-42.196	-42.695	-42.091	-40.691	-41.9774			0.75605								30.914	2.1448
4.944	-41.901	-40.752	-43.298	-42.218	-40.93	-41.8198			1.03467								73.761	2.14438
4.974	-42.019	-42.259	-40.854	-41.067	-42.236	-41.687			0.673999								47.668	2.14231
5.005	-39.375	-42.613	-40.136	-40.615	-42.349	-41.0176			1.41026								46.753	2.14189
5.035	-41.483	-41.247	-42.193	-44.294	-42.666	-42.3766			1.21124								38.452	2.13819
5.066	-42.991	-40.372	-42.918	-44.195	-42.935	-42.6822			1.40004								61.493	2.13692
5.096	-43.287	-41.577	-43.741	-41.598	-43.941	-42.8288			1.15768								38.177	2.13659
5.127	-44.782	-43.798	-44.091	-42.772	-45.157	-44.12			0.92672								24.384	2.13311
5.157	-44.719	-45.066	-45.556	-45.903	-44.076	-45.064			0.714346								28.412	2.13208
5.188	-45.817	-43.41	-44.354	-44.783	-44.905	-44.6538			0.876035								8.82	2.12923
5.219	-46.537	-43.136	-42.665	-43.107	-43.348	-43.7586			1.57292								28.442	2.12651
5.249	-43.764	-43.487	-42.088	-42.827	-43.102	-43.0536			0.6478								43.976	2.12613
5.28	-42.653	-41.667	-42.369	-44.029	-42.516	-42.6468			0.86093								35.492	2.12238
5.31	-43.456	-40.976	-42.962	-43.683	-42.498	-42.715			1.07451								71.198	2.12196
5.341	-43.025	-41.016	-43.138	-40.932	-42.409	-42.104			1.06861								71.442	2.12179
5.371	-44.267	-41.956	-41.772	-41.46	-40.502	-41.9914			1.39								100.525	2.1204
5.402	-43.254	-41.636	-40.081	-40.868	-39.7	-41.1078			1.41235								109.406	2.11413
5.432	-41.998	-41.682	-39.249	-37.97	-39.691	-40.118			1.69793								33.813	2.11194
5.463	-40.445	-40.584	-39.778	-39.677	-39.185	-39.9338			0.577712								81.177	2.10991
5.493	-38.301	-37.933	-39.129	-40.652	-40.143	-39.2316			1.16309								36.53	2.10988
5.524	-39.639	-37.513	-39.471	-40.502	-40.935	-39.612			1.31993								204.01	2.10907
5.554	-39.023	-38.71	-39.528	-41.504	-42.607	-40.2744			1.69731								60.303	2.10877
5.585	-39.742	-38.335	-39.527	-41.07	-39.704	-39.6756			0.970677								31.586	2.10805
5.615	-40.985	-40.737	-39.055	-41.276	-38.371	-40.0848			1.2896								41.29	2.10799
5.646	-42.007	-41.777	-41.653	-39.823	-39.405	-40.933			1.21974								76.172	2.10645
5.676	-41.636	-41.586	-43.33	-40.531	-39.959	-41.4084			1.28904								103.851	2.10512
5.707	-40.794	-41.596	-43.954	-40.404	-41.39	-41.6276			1.38399								47.882	2.10054
5.737	-40.609	-40.616	-41.95	-41.013	-42.982	-41.434			1.02342								147.552	2.0995
5.768	-40.475	-40.581	-40.409	-41.65	-43.321	-41.2872			1.24475								35.522	2.09856
5.798	-41.515	-40.466	-39.704	-41.245	-41.68	-40.922			0.824925								87.494	2.09549
5.829	-41.477	-40.798	-38.746	-41.772	-40.977	-40.754			1.18773								0.092	2.09085
5.859	-42.434	-39.535	-40.717	-41.548	-39.54	-40.7548			1.26629								204.071	2.08991
5.89	-41.397	-38.327	-40.845	-42.77	-40.081	-40.684			1.64353								29.541	2.08889
5.92	-41.067	-38.283	-41.044	-41.189	-39.518	-40.2202			1.28259								53.741	2.08629
5.951	-38.625	-38.878	-41.266	-39.518	-39.163	-39.49			1.04698								36.652	2.08613
5.981	-37.645	-39.78	-39.542	-40.019	-38.293	-39.0558			1.03209								40.68	2.08333
6.012	-37.146	-40.046	-38.052	-39.278	-39.426	-38.7896			1.16914								36.163	2.08275
6.042	-37.678	-38.829	-38.694	-38.196	-40.744	-38.8282			1.16307								22.125	2.08105
6.073	-39.06	-37.833	-39.509	-37.162	-40.049	-38.7226			1.19567								38.879	2.07966
6.104	-39.846	-37.446	-37.915	-37.996	-37.333	-38.1072			1.01357								47.485	2.07908
6.134	-40.603	-36.729	-38.414	-37.119	-36.927	-37.9584			1.61874								62.775	2.07885
6.165	-38.919	-37.205	-38.259	-37.043	-37.125	-37.7102			0.83744								41.168	2.07738
6.195	-38.316	-37.876	-38.054	-38.368	-37.853	-38.0934			0.240605								27.069	2.07478
6.226	-36.658	-37.907	-36.715	-39.214	-36.83	-37.4648			1.10356								40.527	2.07241
6.256	-37.522	-38.067	-37.629	-39.378	-35.772	-37.6736			1.29429								30.273	2.06791
6.287	-37.486	-36.766	-39.562	-38.279	-37.915	-38.0016			1.03825								30.029	2.06533
6.317	-36.861	-36.803	-38.598	-37.378	-40.137	-37.9554			1.41699								50.14	2.06416
6.348	-36.647	-37.409	-37.336	-37.781	-41.353	-38.1052			1.86118								111.542	2.06275
6.378	-36.733	-38.286	-36.593	-37.937	-39.351	-37.78			1.14607								27.313	2.06262
6.409	-35.916	-36.517	-37.86	-38.963	-36.536	-37.1584			1.23401								29.175	2.05923
6.439	-37.565	-36.522	-38.568	-38.635	-36.85	-37.628			0.965678								36.804	2.05698
6.47	-39.95	-37.076	-38.355	-37.705	-38.389	-38.295			1.07069								21.759	2.05396
6.5	-38.619	-36.526	-37.804	-38.364	-36.738	-37.6102			0.943355								69.611	2.05143
6.531	-38.847	-36.293	-39.216	-37.76	-36.866	-37.7964			1.24962								84.595	2.04701
6.561	-40.308	-37.822	-39.738	-38.2	-37.738	-38.7612			1.18223								67.291	2.04666
6.592	-39.281	-38.936	-40.979	-38.46	-40.062	-39.5436			0.992653								88.531	2.04631
6.622	-38.127	-39.336	-39.596	-38.901	-40.731	-39.3382			0.957145								39.673	2.04622
6.653	-38.883	-39.246	-39.115	-40.392	-40.179	-39.563			0.676441								85.052	2.04431
6.683	-41.561	-39.565	-40.371	-41.201	-39.102	-40.36			1.04456								46.722	2.04277
6.714	-41.108	-39.545	-42.155	-39.83	-42.045	-40.9366			1.21486								48.828	2.04224
6.744	-38.229	-40.367	-40.5	-39.223	-41.78	-40.0198			1.35012								55.878	2.04203
6.775	-37.669	-39.531	-39.563	-39.547	-39.974	-39.2568			0.906731								42.114	2.04094
6.805	-40.477	-41.353	-38.811	-40.8	-39.601	-40.2084			1.00672								89.569	2.03991
6.836	-41.727	-40.548	-38.21	-40.089	-41.314	-40.3776			1.37009								53.925	2.03881
6.866	-40.32	-40.861	-40.895	-39.537	-40.63	-40.4486			0.558973								98.022	2.03651
6.897	-39.417	-39.595	-41.632	-40.789	-40.266	-40.3398			0.905993								37.872	2.03541
6.927	-39.472	-40.541	-38.716	-39.174	-40.112	-39.603			0.729194								23.59	2.03496
6.958	-40.714	-41.25	-39.131	-39.492	-40.422	-40.2018			0.874641								10.712	2.03244
6.989	-40.259	-40.901	-41.059	-40.667	-40.377	-40.6526			0.338359								28.046	2.03118
7.019	-40.237	-39.864	-43.264	-41.387	-39.637	-40.8778			1.49426								44.067	2.03007
7.05	-42.177	-41.319	-42.256	-40.857	-41.257	-41.5732			0.614071								24.933	2.02805
7.08	-42.434	-41.577	-41.064	-42.328	-42.539	-41.9884			0.640471								108.795	2.02523
7.111	-40.237	-41.362	-42.655	-41.227	-41.659	-41.428			0.869213								42.572	2.02389
7.141	-40.113	-40.334	-42.456	-41.176	-42.474	-41.3106			1.12601								44.708	2.02363
7.172	-41.022	-41.66	-41.471	-40.487	-41.967	-41.3214			0.578726								21.79	2.02174
7.202	-40.128	-40.561	-42.438	-41.348	-39.856	-40.8662			1.04418								40.009	2.02015
7.233	-40.832	-40.099	-40.454	-40.693	-41.386	-40.6928			0.476846								22.583	2.02
7.263	-41.556	-40.077	-40.023	-42.231	-42.523	-41.282			1.17823								51.91	2.01859
7.294	-40.697	-40.469	-39.873	-44.831	-41.77	-41.528			1.96974								98.999	2.01738
7.324	-40.224	-40.287	-39.607	-43.136	-40.712	-40.7932			1.36772								53.497	2.01685
7.355	-41.051	-40.579	-40.642	-40.636	-43.03	-41.1876			1.04707								49.774	2.01649
7.385	-42.049	-40.919	-41.056	-41.195	-42.055	-41.4548			0.553835								29.388	2.01613
7.416	-39.943	-40.992	-39.868	-42.255	-39.288	-40.4692			1.17217								56.213	2.01568
7.446	-39.212	-40.331	-41.311	-41.513	-37.724	-40.0182			1.57456								42.053	2.01555
7.477	-40.707	-40.225	-41.642	-39.793	-37.477	-39.9688			1.55323								16.479	2.01374
7.507	-40.401	-40.433	-41.294	-37.261	-38.363	-39.5504			1.67287								23.193	2.01226
7.538	-41.64	-39.244	-42.417	-38.099	-41.093	-40.4986			1.77964								43.304	2.01214
7.568	-40.479	-40.31	-41.887	-40.986	-42.149	-41.1622			0.8251								47.791	2.01095
7.599	-39.369	-40.635	-39.736	-43.109	-41.37	-40.8438			1.48777								60.974	2.00966
7.629	-39.048	-40.082	-39.782	-42.466	-42.796	-40.8348			1.68633								43.945	2.00877
7.66	-39.85	-39.799	-40.669	-42.113	-41.923	-40.8708			1.10473								88.562	2.00798
7.69	-41.9	-40.688	-41.029	-42.005	-41.445	-41.4134			0.561635								57.77	2.00716
7.721	-42.105	-42.553	-40.958	-43.436	-39.997	-41.8098			1.35054								31.86	2.00425
7.751	-39.82	-40.98	-40.412	-42.237	-39.999	-40.6896			0.973264								9.125	2.00417
7.782	-41.016	-39.844	-41.808	-40.422	-41.336	-40.8852			0.769828								9.583	2.00206
7.813	-41.115	-41.645	-40.275	-39.111	-40.126	-40.4544			0.97451								103.821	1.99791
7.843	-41.796	-39.957	-39.587	-39.07	-39.971	-40.0762			1.02892								54.047	1.99663
7.874	-41.71	-39.428	-38.422	-40.604	-40.998	-40.2324			1.30692								86.365	1.99661
7.904	-39.599	-41.086	-39.341	-39.759	-41.775	-40.312			1.06024								30.823	1.99537
7.935	-40.057	-40.927	-40.509	-41.28	-40.447	-40.644			0.470688								56.183	1.99486
7.965	-40.961	-38.061	-40.194	-40.481	-40.149	-39.9692			1.11464								203.583	1.99451
7.996	-40.792	-36.871	-39.742	-39.353	-40.771	-39.5058			1.60284								107.391	1.99341
8.026	-40.176	-38.707	-40.867	-38.727	-40.105	-39.7164			0.959677								18.341	1.9929
8.057	-40.962	-41.409	-40.259	-39.642	-40.162	-40.4868			0.697736								48.401	1.99192
8.087	-40.825	-40.778	-39.565	-40.508	-39.026	-40.1404			0.803634								53.04	1.99121
8.118	-39.326	-38.867	-41.033	-38.477	-38.695	-39.2796			1.02868								31.189	1.99099
8.148	-38.235	-38.882	-40.457	-38.938	-39.691	-39.2406			0.853505								49.988	1.99077
8.179	-40.501	-40.466	-40.507	-41.354	-39.818	-40.5292			0.545752								43.884	1.99019
8.209	-41.673	-41.864	-40.119	-40.698	-39.554	-40.7816			0.98985								45.044	1.98683
8.24	-41.772	-39.341	-40.304	-39.379	-40.176	-40.1944			0.986704								86.334	1.98422
8.27	-40.078	-39.174	-40.123	-39.798	-41.126	-40.0598			0.706096								42.633	1.98101
8.301	-38.336	-41.921	-39.271	-40.42	-39.742	-39.938			1.34297								76.233	1.98082
8.331	-39.163	-41.183	-39.701	-40.76	-40.3	-40.2214			0.808079								30.487	1.98036
8.362	-41.574	-40.467	-40.24	-39.656	-42.754	-40.9382			1.23034								53.467	1.97973
8.392	-42.255	-40.891	-40.455	-40.21	-42.396	-41.2414			1.02048								62.805	1.97967
8.423	-40.938	-41.511	-39.794	-41.629	-43.029	-41.3802			1.17358								106.14	1.97862
8.453	-42.16	-41.741	-41.515	-43.228	-41.551	-42.039			0.71237								88.623	1.97808
8.484	-45.319	-41.573	-42.293	-42.104	-41.589	-42.5756			1.56581								76.569	1.97732
8.514	-45.596	-41.9	-42.795	-41.353	-42.379	-42.8046			1.65065								21.332	1.97724
8.545	-42.307	-41.541	-43.14	-41.75	-42.188	-42.1852			0.618643								80.475	1.97715
8.575	-41.702	-40.612	-44.347	-43.451	-43.633	-42.749			1.54036								77.118	1.9766
8.606	-42.727	-42.193	-43.172	-44.204	-43.893	-43.2378			0.824573								53.955	1.97594
8.636	-43.2	-45.426	-44.128	-42.661	-42.912	-43.6654			1.1299								4.059	1.97567
8.667	-43.443	-42.88	-42.685	-42.627	-43.857	-43.0984			0.532691								41.992	1.97532
8.698	-43.198	-41.693	-40.714	-43.068	-42.906	-42.3158			1.07774								50.018	1.97517
8.728	-45.159	-42.781	-40.39	-43.471	-41.513	-42.6628			1.82933								42.908	1.97425
8.759	-43.997	-42.093	-41.76	-43.117	-40.876	-42.3686			1.21305								44.983	1.97384
8.789	-43.916	-40.11	-42.462	-42.942	-42.11	-42.308			1.40372								47.577	1.97284
8.82	-46.299	-40.602	-44.28	-43.203	-42.35	-43.3468			2.12923								35.339	1.97156
8.85	-43.917	-43.09	-45.23	-42.467	-41.566	-43.254			1.39998								55.023	1.97053
8.881	-42.025	-42.13	-43.305	-43.546	-40.751	-42.3514			1.12397								7.294	1.96974
8.911	-41.323	-40.151	-42.364	-43.782	-42.586	-42.0412			1.37114								33.936	1.9697
8.942	-43.135	-40.609	-43.46	-42.968	-43.142	-42.6628			1.16183								34.027	1.96861
8.972	-44.724	-42.828	-43.452	-40.907	-42.036	-42.7894			1.43999								36.377	1.96734
9.003	-42.687	-41.306	-41.729	-40.391	-43.853	-41.9932			1.32753								203.949	1.96649
9.033	-43.728	-42.173	-42.157	-41.845	-43.731	-42.7268			0.924629								99.426	1.96563
9.064	-43.255	-42.795	-43.436	-44.132	-41.962	-43.116			0.804477								44.647	1.9629
9.094	-42.74	-42.815	-46.125	-44.832	-44.449	-44.1922			1.43323								37.14	1.96271
9.125	-42.986	-43.278	-45.791	-43.476	-47.606	-44.6274			2.00417								11.475	1.96111
9.155	-44.471	-44.309	-44.172	-43.396	-47.697	-44.809			1.66637								11.444	1.96016
9.186	-44.193	-44.518	-44.211	-45.831	-46.207	-44.992			0.955665								10.01	1.95711
9.216	-43.746	-44.451	-44.193	-46.344	-45.375	-44.8218			1.03843								29.236	1.95501
9.247	-44.008	-45.336	-45.111	-45.274	-46.11	-45.1678			0.754267								82.123	1.95485
9.277	-44.819	-44.786	-44.54	-44.921	-46.084	-45.03			0.605589								29.449	1.95479
9.308	-46.089	-45.073	-43.944	-47.704	-45.752	-45.7124			1.38256								53.986	1.95254
9.338	-47.775	-46.754	-43.693	-47.939	-45.043	-46.2408			1.83215								40.222	1.95069
9.369	-49.561	-46.364	-45.655	-45.744	-44.569	-46.3786			1.89267								89.752	1.95019
9.399	-51.094	-44.808	-48.149	-45.184	-45.487	-46.9444			2.66728								53.07	1.9498
9.43	-47.853	-45.168	-50.141	-48.721	-46.957	-47.768			1.86844								49.927	1.94956
9.46	-46.209	-48.5	-47.454	-49.886	-47.121	-47.834			1.40958								38.818	1.9494
9.491	-46.143	-47.026	-46.539	-49.206	-46.878	-47.1584			1.1941								47.974	1.94862
9.521	-47.164	-45.941	-46.249	-48.411	-48.404	-47.2338			1.16202								83.527	1.94782
9.552	-49.815	-48.887	-46.972	-48.179	-46.472	-48.065			1.3678								68.146	1.94746
9.583	-49.103	-51.149	-46.491	-46.787	-46.909	-48.0878			2.00206								22.247	1.9474
9.613	-47.413	-47.763	-45.939	-46.107	-46.591	-46.7626			0.800218								54.688	1.94716
9.644	-47.759	-46.894	-45.457	-46.772	-47.668	-46.91			0.925456								28.107	1.9462
9.674	-48.232	-46.584	-46.444	-50.201	-48.619	-48.016			1.55775								34.851	1.94518
9.705	-46.916	-47.927	-49.535	-47.839	-48.606	-48.1646			0.973948								11.505	1.94469
9.735	-47.503	-46.374	-47.053	-46.569	-48.855	-47.2708			0.98841								62.042	1.94459
9.766	-47.165	-44.85	-48.721	-46.346	-49.255	-47.2674			1.78653								54.779	1.94406
9.796	-47.18	-47.256	-45.67	-49.386	-47.548	-47.408			1.3255								43.243	1.94367
9.827	-47.522	-47.367	-46.071	-47.62	-44.802	-46.6764			1.22088								100.677	1.93745
9.857	-47.554	-45.897	-46.808	-48.488	-45.83	-46.9154			1.13001								98.907	1.93688
9.888	-47.749	-45.801	-47.851	-49.029	-47.834	-47.6528			1.16237								82.062	1.93628
9.918	-48.67	-48.035	-49.851	-46.746	-47.442	-48.1488			1.18843								72.906	1.93232
9.949	-47.087	-48.167	-50.971	-46.5	-49.956	-48.5362			1.89253								36.865	1.93021
9.979	-46.904	-46.495	-46.117	-46.743	-48.957	-47.0432			1.11024								90.759	1.92938
10.01	-48.911	-46.268	-46.437	-49.345	-50.804	-48.353			1.95711								39.978	1.92922
10.04	-51.771	-47.595	-49.472	-51.853	-51.689	-50.476			1.89425								57.434	1.92738
10.071	-47.992	-48.816	-49.161	-48.445	-48.847	-48.6522			0.447898								41.687	1.92688
10.101	-48.72	-47.346	-48.802	-47.852	-48.79	-48.302			0.666953								60.822	1.92601
10.132	-51.414	-47.522	-50.708	-48.796	-48.924	-49.4728			1.56994								16.571	1.92474
10.162	-51.097	-50.144	-50.688	-50.901	-46.804	-49.9268			1.78164								203.613	1.92461
10.193	-50.485	-49.48	-47.941	-48.235	-48.492	-48.9266			1.04564								39.642	1.92357
10.223	-49.336	-48.5	-47.41	-48.541	-49.468	-48.651			0.823361								60.181	1.92187
10.254	-50.586	-49.08	-48.084	-50.675	-49.668	-49.6186			1.0839								54.962	1.92019
10.284	-50.284	-48.871	-50.44	-50.021	-50.619	-50.047			0.693083								50.476	1.91993
10.315	-49.101	-49.796	-49.771	-52.57	-50.106	-50.2688			1.33764								49.255	1.91972
10.345	-49.391	-50.555	-50.224	-53.033	-50.028	-50.6462			1.4001								42.328	1.91956
10.376	-49.84	-52.001	-51.416	-50.21	-51.75	-51.0434			0.961488								87.921	1.91859
10.406	-48.986	-49.497	-49.76	-47.633	-50.709	-49.317			1.13046								55.42	1.91841
10.437	-49.705	-47.602	-47.736	-48.068	-50.021	-48.6264			1.14699								52.856	1.91811
10.468	-48.077	-47.806	-48.359	-47.887	-48.324	-48.0906			0.249574								68.481	1.91663
10.498	-48.007	-47.55	-47.671	-48.385	-47.331	-47.7888			0.413385								30.853	1.9152
10.529	-46.991	-46.682	-45.881	-47.318	-47.922	-46.9588			0.757642								35.645	1.91402
10.559	-46.967	-47.936	-46.128	-45.815	-48.748	-47.1188			1.22747								17.944	1.9121
10.59	-45.151	-49.119	-47.505	-47.279	-46.51	-47.1128			1.45072								34.454	1.90887
10.62	-46.764	-48.266	-45.133	-46.399	-46.113	-46.535			1.14138								43.182	1.90675
10.651	-47.083	-46.529	-45.085	-45.928	-46.41	-46.207			0.749832								18.738	1.90629
10.681	-45.491	-45.616	-45.795	-47.66	-48.215	-46.5554			1.28141								69.763	1.90584
10.712	-45.915	-44.932	-44.709	-48.698	-48.902	-46.6312			2.03244								116.699	1.90583
10.742	-45.698	-46.049	-44.529	-46.598	-48.686	-46.312			1.52831								23.56	1.90528
10.773	-47.199	-44.295	-46.16	-46.254	-46.557	-46.093			1.08418								61.432	1.90498
10.803	-47.309	-44.223	-45.063	-46.188	-43.831	-45.3228			1.43144								56.763	1.90496
10.834	-46.788	-44.339	-45.071	-47.989	-44.378	-45.713			1.61385								61.676	1.90435
10.864	-46.459	-44.513	-46.507	-45.817	-43.308	-45.3208			1.38317								28.564	1.90343
10.895	-45.467	-45.491	-47.55	-44.859	-43.452	-45.3638			1.47615								56.244	1.90308
10.925	-45.025	-45.108	-46.722	-44.35	-43.972	-45.0354			1.05482								36.346	1.90246
10.956	-45.2	-45.812	-45.47	-44.254	-45.05	-45.1572			0.582173								84.625	1.90225
10.986	-44.862	-45.604	-45.345	-44.719	-45.734	-45.2528			0.447511								162.201	1.9007
11.017	-45.266	-46.275	-44.667	-45.412	-47.488	-45.8216			1.09453								57.556	1.89878
11.047	-45.182	-46.042	-45.114	-46.283	-47.256	-45.9754			0.881828								67.688	1.89591
11.078	-45.14	-46.654	-45.354	-46.841	-46.378	-46.0734			0.775864								86.823	1.89588
11.108	-45.624	-46.807	-44.65	-47.97	-48.433	-46.6968			1.58018								49.438	1.8958
11.139	-46.377	-46.341	-45.369	-47.924	-49.059	-47.014			1.46414								51.086	1.89532
11.169	-46.722	-46.217	-45.213	-46.875	-48.406	-46.6866			1.16029								32.928	1.89518
11.2	-47.522	-43.365	-44.782	-46.82	-45.826	-45.663			1.6491								10.04	1.89425
11.23	-45.13	-42.326	-45.612	-46.862	-43.178	-44.6216			1.84476								61.523	1.89336
11.261	-46.504	-43.383	-44.627	-46.308	-43.41	-44.8464			1.51136								43.457	1.8933
11.292	-47.855	-45.504	-46.567	-45.37	-42.974	-45.654			1.80024								49.561	1.89287
11.322	-46.562	-44.983	-46.5	-45.881	-42.407	-45.2666			1.72007								9.369	1.89267
11.353	-45.608	-44.629	-47.142	-45.094	-42.788	-45.0522			1.57984								9.949	1.89253
11.383	-44.883	-45.734	-47.953	-45.453	-44.126	-45.6298			1.43688								98.663	1.89187
11.414	-45.126	-44.79	-47.834	-44.033	-45.467	-45.45			1.43459								84.534	1.89146
11.444	-45.13	-44.69	-48.053	-43.626	-47.775	-45.8548			1.96016								68.604	1.88979
11.475	-45.002	-46.025	-48.782	-45.538	-49.271	-46.9236			1.96111								27.679	1.88968
11.505	-45.865	-47.281	-47.934	-46.441	-50.854	-47.675			1.94469								71.594	1.88822
11.536	-46.558	-46.031	-47.385	-47.132	-51.957	-47.8126			2.37541								18.707	1.88802
11.566	-47.37	-46.594	-47.089	-47.454	-50.093	-47.72			1.36843								76.263	1.88696
11.597	-46.8	-47.528	-46.513	-48.532	-47.9	-47.4546			0.818485								47.821	1.8864
11.627	-45.098	-47.739	-46.923	-49.82	-46.839	-47.2838			1.71357								68.878	1.88561
11.658	-45.452	-49.157	-47.439	-49.117	-47.842	-47.8014			1.51831								88.593	1.88491
11.688	-48.089	-47.857	-47.476	-48.811	-48.764	-48.1994			0.579992								108.063	1.8838
11.719	-49.274	-46.734	-46.816	-48.958	-47.621	-47.8806			1.1851								128.021	1.8811
11.749	-47.242	-46.167	-46.508	-47.475	-46.723	-46.823			0.533907								39.215	1.8805
11.78	-46.505	-46.246	-46.742	-47.813	-46.825	-46.8262			0.595959								25.543	1.87993
11.81	-48.162	-48.013	-47.879	-46.783	-46.38	-47.4434			0.805842								33.6	1.87951
11.841	-47.893	-49.225	-47.573	-47.84	-47.178	-47.9418			0.77116								36.835	1.87762
11.871	-46.931	-48.091	-48.35	-48.401	-47.479	-47.8504			0.631245								43.579	1.87545
11.902	-47.01	-47.047	-50.243	-48.638	-47.738	-48.1352			1.35126								104.95	1.87459
11.932	-48.588	-47.172	-50.647	-48.642	-48.766	-48.763			1.23754								84.656	1.874
11.963	-49.987	-46.604	-49.992	-49.532	-48.208	-48.8646			1.45925								43.03	1.87346
11.993	-50.093	-47.606	-50.433	-49.589	-49.187	-49.3816			1.10059								93.384	1.8734
12.024	-50.11	-48.667	-48.821	-50.835	-48.129	-49.3124			1.11948								51.758	1.87278
12.054	-49.191	-48.65	-49.238	-49.942	-49.67	-49.3382			0.494973								16.51	1.87257
12.085	-48.373	-48.892	-49.774	-50.814	-50.223	-49.6152			0.987147								31.647	1.87013
12.115	-48.052	-48.26	-50.108	-50.299	-48.753	-49.0944			1.04616								33.691	1.8688
12.146	-48.189	-48.403	-50.399	-49.745	-50.756	-49.4984			1.15843								9.43	1.86844
12.177	-49.411	-50.49	-50.884	-51.393	-51.069	-50.6494			0.765357								34.393	1.86827
12.207	-47.982	-50.324	-49.281	-51.799	-51.684	-50.214			1.62308								45.776	1.8669
12.238	-48.997	-49.936	-48.357	-50.897	-50.371	-49.7116			1.02907								26.245	1.86667
12.268	-49.34	-50.28	-50.05	-50.824	-49.611	-50.021			0.579783								67.261	1.86664
12.299	-50.336	-50.183	-51.569	-50.581	-49.728	-50.4794			0.683844								85.083	1.86565
12.329	-52.158	-50.95	-48.759	-50.491	-52.43	-50.9576			1.47144								81.39	1.86361
12.36	-51.457	-50.569	-48.55	-51.467	-51.581	-50.7248			1.282								31.158	1.86305
12.39	-51.243	-51.979	-50.266	-52.621	-51.133	-51.4484			0.893905								53.772	1.86189
12.421	-50.823	-52.268	-50.31	-50.027	-52.627	-51.211			1.17116								6.348	1.86118
12.451	-51.671	-49.202	-49.997	-50.229	-51.343	-50.4884			1.01149								96.466	1.86048
12.482	-50.285	-50.265	-50.754	-50.961	-51.1	-50.673			0.38368								49.286	1.85529
12.512	-51.71	-54.162	-51.426	-52.073	-52.931	-52.4604			1.1068								197.479	1.85431
12.543	-52.707	-53.166	-50.896	-51.092	-53.498	-52.2718			1.2018								104.187	1.85303
12.573	-49.87	-49.581	-48.776	-49.059	-51.065	-49.6702			0.889733								91.736	1.8524
12.604	-49.724	-49.606	-50.011	-51.335	-51.469	-50.429			0.901598								71.472	1.85233
12.634	-51.733	-51.401	-53.048	-52.382	-51.455	-52.0038			0.70201								40.1	1.852
12.665	-50.737	-52.297	-53.213	-54.762	-50.681	-52.338			1.72858								55.298	1.85156
12.695	-49.929	-52.355	-53.117	-53.279	-50.097	-51.7554			1.62948								105.713	1.84762
12.726	-52.045	-55.084	-53.619	-54.09	-52.637	-53.495			1.19718								54.23	1.84682
12.756	-55.122	-55.305	-53.488	-55.305	-54.847	-54.8134			0.764263								84.839	1.8466
12.787	-54.567	-55.023	-53.199	-55.903	-55.444	-54.8272			1.0362								48.767	1.84587
12.817	-55.021	-54.009	-52.522	-53.505	-55.221	-54.0556			1.11214								11.23	1.84476
12.848	-54.488	-54.238	-53.473	-53.112	-54.683	-53.9988			0.675933								100.128	1.84358
12.878	-53.221	-54.897	-54.321	-52.937	-53.816	-53.8384			0.798083								42.664	1.84334
12.909	-53.411	-55.944	-54.067	-54.724	-54.081	-54.4454			0.957781								17.822	1.84298
12.939	-56.961	-56.885	-56.583	-55.678	-55.064	-56.2342			0.829483								28.473	1.84278
12.97	-57.77	-57.446	-55.704	-55.389	-56.553	-56.5724			1.04311								101.837	1.84259
13	-57.541	-55.782	-55.983	-55.668	-56.643	-56.3234			0.778336								53.68	1.84192
13.031	-57.745	-54.739	-57.261	-57.439	-56.373	-56.7114			1.21498								80.444	1.8416
13.062	-57.31	-57.151	-56.998	-59.124	-57.22	-57.5606			0.881379								182.739	1.84151
13.092	-57.529	-57.865	-58.234	-59.262	-58.75	-58.328			0.691384								28.717	1.84016
13.123	-57.99	-57.883	-58.18	-58.25	-59.779	-58.4164			0.775659								133.606	1.83924
13.153	-58.031	-58.258	-56.742	-59.02	-59.443	-58.2988			1.03999								15.503	1.83924
13.184	-56.076	-57.809	-55.196	-56.75	-58.239	-56.814			1.24372								47.15	1.83815
13.214	-55.724	-58.225	-55.725	-56.532	-57.055	-56.6522			1.04542								53.345	1.83805
13.245	-56.115	-57.586	-58.19	-57.264	-57.667	-57.3644			0.773526								33.264	1.83715
13.275	-56.775	-55.331	-56.567	-56.26	-55.557	-56.098			0.629584								64.545	1.83473
13.306	-57.493	-54.951	-57.327	-56.649	-53.605	-56.005			1.67686								68.512	1.83452
13.336	-56.78	-54.291	-57.606	-55.739	-55.185	-55.9202			1.30469								26.428	1.83422
13.367	-56.576	-54.84	-56.194	-55.888	-55.478	-55.7952			0.669015								9.338	1.83215
13.397	-56.682	-55.016	-56.123	-54.747	-56.928	-55.8992			0.978379								8.728	1.82933
13.428	-56.131	-54.739	-55.418	-55.065	-56.317	-55.534			0.6773								65.521	1.82908
13.458	-55.371	-55.187	-55.549	-55.023	-54.151	-55.0562			0.543035								29.602	1.827
13.489	-54.441	-54.137	-54.274	-54.63	-53.33	-54.1624			0.500564								81.238	1.82637
13.519	-52.863	-53.888	-54.354	-54.624	-53.749	-53.8956			0.676112								19.379	1.8257
13.55	-52.207	-54.976	-54.734	-54.864	-54.75	-54.3062			1.17754								133.148	1.8253
13.58	-51.931	-54.95	-54.507	-53.478	-53.833	-53.7398			1.16213								53.314	1.82418
13.611	-52.328	-54.124	-53.8	-52.888	-52.905	-53.209			0.734528								22.766	1.82386
13.641	-53.543	-54.463	-52.793	-52.082	-53.447	-53.2656			0.889927								52.49	1.8215
13.672	-53.055	-53.007	-53.011	-52.678	-53.49	-53.0482			0.289553								87.463	1.82133
13.702	-52.369	-54.023	-52.857	-53.177	-52.958	-53.0768			0.605958								43.427	1.82125
13.733	-50.286	-53.117	-53.021	-53.104	-54.358	-52.7772			1.49889								89.6	1.82045
13.763	-51.398	-52.871	-53.44	-54.616	-52.297	-52.9244			1.20972								68.787	1.81897
13.794	-51.939	-52.861	-51.982	-53.492	-51.902	-52.4352			0.713099								205.353	1.81778
13.824	-50.283	-50.165	-51.076	-53.808	-51.616	-51.3896			1.47669								99.854	1.81645
13.855	-49.886	-50.964	-50.078	-53.656	-51.39	-51.1948			1.50906								85.571	1.81563
13.885	-50.977	-52.679	-50.887	-53.755	-51.594	-51.9784			1.22361								38.3	1.81475
13.916	-51.457	-52.807	-49.946	-51.733	-51.318	-51.4522			1.02482								55.176	1.81169
13.947	-50.25	-51.297	-50.146	-50.238	-50.722	-50.5306			0.483806								39.581	1.81116
13.977	-50.543	-50.656	-49.554	-50.208	-50.048	-50.2018			0.437622								85.693	1.81106
14.008	-50.023	-51.282	-49.803	-51.886	-51.118	-50.8224			0.881486								67.535	1.8106
14.038	-49.758	-50.098	-50.263	-50.455	-50.209	-50.1566			0.257597								19.501	1.80797
14.069	-50.179	-49.479	-48.692	-49.271	-50.075	-49.5392			0.610272								31.83	1.80768
14.099	-48.97	-49.16	-50.073	-49.134	-48.395	-49.1464			0.603043								29.419	1.80479
14.13	-48.976	-48.471	-51.176	-47.521	-46.661	-48.561			1.711								107.971	1.80411
14.16	-48.408	-50.869	-48.596	-46.439	-47.238	-48.31			1.68001								39.49	1.8034
14.191	-49.117	-48.849	-47.789	-46.651	-48.155	-48.1122			0.973896								105.103	1.80328
14.221	-49.158	-46.183	-48.695	-47.239	-48.905	-48.036			1.27643								17.914	1.80286
14.252	-48.324	-45.135	-48.995	-47.332	-47.933	-47.5438			1.47592								76.721	1.80215
14.282	-47.857	-45.666	-48.686	-47.184	-46.928	-47.2642			1.12324								60.669	1.80138
14.313	-48.028	-46.063	-46.992	-46.667	-46.829	-46.9158			0.714055								35.004	1.80061
14.343	-48.548	-46.182	-47.912	-46.105	-48.576	-47.4646			1.23518								31.891	1.80055
14.374	-47.637	-46.412	-47.758	-47.88	-46.964	-47.3302			0.623821								100.037	1.80041
14.404	-44.134	-45.396	-46.321	-48.019	-45.791	-45.9322			1.41835								11.292	1.80024
14.435	-44.284	-44.573	-44.832	-47.022	-45.618	-45.2658			1.10004								42.297	1.79855
14.465	-46.161	-44.705	-44.358	-45.914	-45.458	-45.3192			0.77182								80.414	1.79791
14.496	-44.639	-45.219	-44.295	-46.133	-44.059	-44.869			0.830463								32.837	1.79777
14.526	-43.952	-46.047	-43.862	-45.897	-42.258	-44.4032			1.58366								96.68	1.79546
14.557	-44.202	-45.298	-43.89	-44.738	-43.483	-44.3222			0.712492								31.525	1.7947
14.587	-43.922	-45.631	-44.925	-43.796	-44.748	-44.6044			0.757709								49.805	1.79345
14.618	-43.489	-45.419	-45.471	-44.428	-44.628	-44.687			0.8149								25.513	1.79339
14.648	-43.855	-42.962	-44.527	-43.571	-43.322	-43.6474			0.591246								85.907	1.79332
14.679	-43.088	-41.339	-42.048	-43.057	-42.613	-42.429			0.740909								103.76	1.79329
14.709	-43.785	-40.233	-41.952	-42.817	-42.123	-42.182			1.3065								197.54	1.79286
14.74	-43.121	-42.417	-43.309	-42.293	-41.681	-42.5642			0.659548								30.151	1.79186
14.771	-42.542	-40.752	-43.024	-42.472	-42.712	-42.3004			0.891399								43.854	1.7898
14.801	-41.653	-40.149	-40.997	-41.584	-44.272	-41.731			1.5432								50.262	1.78792
14.832	-39.904	-40.774	-40.306	-39.929	-44.04	-40.9906			1.74084								46.356	1.78787
14.862	-39.359	-41.626	-41.135	-40.418	-43.731	-41.2538			1.62619								46.844	1.78729
14.893	-41.258	-41.188	-40.834	-40.623	-42.777	-41.336			0.846292								9.766	1.78653
14.923	-40.505	-40.956	-39.653	-40.379	-42.459	-40.7904			1.04356								39.612	1.78606
14.954	-40.746	-41.847	-40.173	-41.081	-42.939	-41.3572			1.0717								45.502	1.78493
14.984	-43.37	-39.055	-41.25	-42.775	-42.125	-41.715			1.68245								17.12	1.78432
15.015	-42.836	-39.276	-41.311	-43.157	-41.324	-41.5808			1.54198								26.123	1.78246
15.045	-42.328	-43.412	-40.258	-41.721	-43.229	-42.1896			1.2791								51.453	1.78166
15.076	-41.424	-44.11	-40.327	-41.605	-42.1	-41.9132			1.38845								10.162	1.78164
15.106	-41.674	-42.559	-42.125	-40.896	-41.729	-41.7966			0.616397								108.276	1.78148
15.137	-41.138	-41.176	-41.423	-41.56	-41.526	-41.3646			0.19657								198.822	1.78043
15.167	-41.021	-41.615	-40.674	-43.446	-41.004	-41.552			1.1118								48.431	1.78039
15.198	-42.484	-42.276	-41.353	-42.979	-41.576	-42.1336			0.666711								38.025	1.78038
15.228	-42.225	-41.75	-41.515	-43.685	-40.568	-41.9486			1.14291								214.935	1.78027
15.259	-42.21	-42.934	-43.41	-43.308	-40.678	-42.508			1.12614								39.154	1.78015
15.289	-42.954	-42.751	-45.503	-43.376	-42.632	-43.4432			1.18573								28.229	1.77981
15.32	-44.607	-41.863	-44.459	-42.747	-42.695	-43.2742			1.2026								7.538	1.77964
15.35	-45.446	-43.386	-44.504	-42.262	-43.355	-43.7906			1.21854								73.883	1.77674
15.381	-44.087	-44.648	-44.428	-41.492	-42.817	-43.4944			1.32496								36.438	1.77673
15.411	-43.004	-44.955	-44.152	-41.92	-42.201	-43.2464			1.28942								77.148	1.7763
15.442	-43.719	-43.654	-43.012	-42.889	-41.386	-42.932			0.940614								107.422	1.77564
15.472	-43.052	-42.469	-42.998	-46.328	-42.484	-43.4662			1.62325								44.891	1.77522
15.503	-42.985	-42.579	-44.067	-47.242	-43.775	-44.1296			1.83924								36.56	1.77481
15.533	-43.985	-44.986	-44.103	-46.808	-44.21	-44.8184			1.17931								100.189	1.77421
15.564	-46.485	-45.717	-44.81	-43.197	-44.292	-44.9002			1.2706								54.321	1.77293
15.594	-46.098	-44.408	-45.136	-41.976	-46.212	-44.766			1.72586								40.07	1.76963
15.625	-44.838	-44.388	-44.306	-42.103	-45.751	-44.2772			1.34414								35.187	1.7693
15.656	-44.602	-45.192	-43.588	-43.946	-44.738	-44.4132			0.641658								104.004	1.76854
15.686	-45.66	-44.728	-43.344	-43.544	-43.44	-44.1432			1.01673								53.528	1.76834
15.717	-45.765	-44.191	-44.311	-43.983	-44.955	-44.641			0.725661								154.938	1.76768
15.747	-44.248	-43.932	-45.354	-45.001	-45.823	-44.8716			0.778836								19.043	1.76633
15.778	-43.242	-43.901	-44.402	-45.297	-45.089	-44.3862			0.84681								98.877	1.76625
15.808	-42.79	-44.844	-44.181	-44.154	-44.361	-44.066			0.765091								92.712	1.76589
15.839	-44.539	-45.944	-42.883	-46.2	-43.761	-44.6654			1.41427								26.062	1.76541
15.869	-45.069	-45.629	-43.169	-47.061	-43.956	-44.9768			1.50731								43.091	1.76501
15.9	-43.302	-43.98	-44.735	-45.174	-43.704	-44.179			0.763793								84.381	1.76313
15.93	-43.202	-44.625	-44.445	-44.94	-45.045	-44.4514			0.738625								101.563	1.76284
15.961	-43.804	-43.074	-42.43	-44.379	-45.726	-43.8826			1.26635								86.609	1.75803
15.991	-43.712	-43.368	-42.646	-42.274	-45.167	-43.4334			1.12377								64.789	1.7579
16.022	-44.743	-44.194	-45.038	-42.741	-45.098	-44.3628			0.97464								53.101	1.75695
16.052	-44.753	-43.13	-44.94	-45.243	-43.708	-44.3548			0.895601								68.848	1.75672
16.083	-44.277	-44.063	-43.826	-43.347	-43.888	-43.8802			0.345748								73.792	1.75618
16.113	-45.066	-41.967	-44.952	-44.758	-45.76	-44.5006			1.46585								25.909	1.75552
16.144	-45.841	-42.488	-44.501	-44.495	-45.643	-44.5936			1.33314								17.242	1.75523
16.174	-44.413	-43.033	-43.745	-44.355	-44.862	-44.0816			0.708248								48.706	1.75315
16.205	-44.541	-42.196	-44.981	-44.128	-43.52	-43.8732			1.08119								16.388	1.75285
16.235	-44.519	-43.437	-45.676	-45.791	-43.833	-44.6512			1.0619								61.707	1.75165
16.266	-43.881	-44.057	-43.764	-45.059	-42.274	-43.807			0.998426								108.246	1.75135
16.296	-43.446	-44.896	-43.695	-44.785	-43.762	-44.1168			0.672201								75.378	1.75098
16.327	-44.921	-46.243	-44.223	-47.643	-44.133	-45.4326			1.49637								93.842	1.74975
16.357	-42.144	-43.65	-44.568	-45.497	-43.49	-43.8698			1.25561								117.188	1.74942
16.388	-41.481	-42.556	-46.159	-42.965	-42.869	-43.206			1.75285								26.855	1.74822
16.418	-42.115	-42.909	-46.091	-43.382	-42.985	-43.4964			1.5215								49.896	1.7477
16.449	-43.362	-44.152	-42.995	-45.467	-42.578	-43.7108			1.13975								0.305	1.74748
16.479	-46.014	-42.912	-43.64	-47.368	-42.929	-44.5726			2.01374								84.137	1.7473
16.51	-46.775	-41.75	-45.232	-43.586	-44.16	-44.3006			1.87257								29.51	1.74696
16.541	-43.514	-43.21	-44.731	-42.463	-46.365	-44.0566			1.5276								213.013	1.74652
16.571	-42.261	-46.192	-43.687	-43.345	-46.728	-44.4426			1.92474								60.791	1.74621
16.602	-44.193	-44.54	-43.375	-43.047	-44.532	-43.9374			0.687589								43.701	1.74609
16.632	-45.39	-46.225	-44.884	-43.399	-43.284	-44.6364			1.27603								0.122	1.74607
16.663	-45.815	-46.454	-44.767	-43.624	-44.211	-44.9742			1.15598								50.293	1.746
16.693	-46.49	-46.135	-45.282	-43.895	-42.968	-44.954			1.49393								197.571	1.74596
16.724	-45.548	-43.877	-45.719	-45.077	-43.647	-44.7736			0.95638								92.987	1.74544
16.754	-45.247	-42.483	-43.873	-45.462	-44.84	-44.381			1.22369								30.579	1.74541
16.785	-43.541	-42.047	-44.753	-44.51	-46.014	-44.173			1.47974								28.198	1.74521
16.815	-43.453	-43.434	-45.858	-44.789	-44.109	-44.3286			1.02057								100.83	1.74516
16.846	-45.844	-44.867	-45.822	-44.191	-46.134	-45.3716			0.814818								49.957	1.74506
16.876	-46.81	-46.427	-47.463	-43.98	-47.624	-46.4608			1.46926								98.511	1.74461
16.907	-46.233	-45.797	-45.773	-46.022	-45.92	-45.949			0.187687								33.478	1.74448
16.937	-46.501	-45.175	-44.765	-47.034	-45.356	-45.7662			0.957527								69.061	1.7433
16.968	-46.308	-43.468	-45.291	-48.028	-44.978	-45.6146			1.68991								214.966	1.74097
16.998	-45.902	-43.242	-44.908	-46.884	-46.413	-45.4698			1.44526								14.832	1.74084
17.029	-47.761	-44.74	-45.401	-47.931	-46.427	-46.452			1.40864								35.706	1.74016
17.059	-47.593	-49.004	-45.973	-46.256	-46.351	-47.0354			1.26401								43.915	1.74007
17.09	-46.302	-46.652	-44.678	-46.115	-47.838	-46.317			1.13501								28.9	1.74
17.12	-44.788	-47.38	-43.825	-46.186	-48.149	-46.0656			1.78432								49.835	1.73987
17.151	-44.552	-46.426	-46.264	-45.348	-48.573	-46.2326			1.5102								27.649	1.73929
17.181	-45.259	-46.42	-46.423	-47.243	-45.748	-46.2186			0.753995								212.982	1.73907
17.212	-46.141	-45.711	-46.825	-46.54	-45.469	-46.1372			0.562021								63.69	1.73824
17.242	-44.977	-45.734	-49.16	-44.972	-46.864	-46.3414			1.75523								31.128	1.73688
17.273	-44.745	-47.474	-46.097	-47.118	-47.653	-46.6174			1.20764								42.175	1.73679
17.303	-45.749	-46.751	-44.322	-48.705	-47.094	-46.5242			1.62655								51.331	1.736
17.334	-44.155	-46.708	-45.33	-45.027	-46.579	-45.5598			1.08019								37.109	1.73471
17.365	-44.375	-44.529	-45.162	-45.219	-47.219	-45.3008			1.13559								68.237	1.73328
17.395	-43.251	-43.275	-43.545	-48.263	-46.96	-45.0588			2.37819								90.82	1.7324
17.426	-44.152	-44.692	-43.171	-45.231	-46.611	-44.7714			1.27932								67.719	1.73068
17.456	-44.74	-46.26	-46.253	-43.934	-44.645	-45.1664			1.04273								73.944	1.73009
17.487	-46.983	-44.514	-45.025	-45.708	-44.684	-45.3828			1.00468								174.347	1.72972
17.517	-46.299	-43.245	-42.633	-45.465	-43.463	-44.221			1.57437								12.665	1.72858
17.548	-44.847	-43.887	-42.694	-43.674	-43.334	-43.6872			0.790004								15.594	1.72586
17.578	-43.339	-44.917	-43.008	-43.817	-43.95	-43.8062			0.726304								104.095	1.72547
17.609	-44.934	-44.361	-43.232	-46.063	-44.946	-44.7072			1.02989								77.179	1.72514
17.639	-44.857	-43.647	-46.109	-44.873	-44.891	-44.8754			0.870535								32.623	1.72348
17.67	-43.611	-42.41	-45.237	-42.548	-44.379	-43.637			1.20444								75.134	1.72277
17.7	-43.01	-41.97	-43.058	-45.22	-43.605	-43.3726			1.19002								40.619	1.72268
17.731	-45.66	-43.284	-43.541	-43.429	-44.301	-44.043			0.985689								80.902	1.72204
17.761	-46.734	-45.926	-44.386	-42.902	-45.079	-45.0054			1.47045								28.961	1.72121
17.792	-43.68	-46.473	-44.105	-45.037	-47.042	-45.2674			1.46003								54.871	1.72069
17.822	-41.972	-44.571	-44.098	-44.616	-47.149	-44.4812			1.84298								102.295	1.72062
17.853	-41.604	-43.996	-42.835	-45.129	-44.357	-43.5842			1.38164								25.696	1.72055
17.883	-41.638	-43.67	-42.125	-43.16	-43.969	-42.9124			0.99947								11.322	1.72007
17.914	-43.007	-44.015	-40.911	-41.498	-45.316	-42.9494			1.80286								102.631	1.7199
17.944	-45.198	-44.052	-41.735	-41.382	-45.464	-43.5662			1.9121								37.231	1.71888
17.975	-44.545	-46.59	-44.194	-43.401	-46.211	-44.9882			1.36083								34.21	1.71881
18.005	-42.923	-44.283	-43.827	-44.293	-45.915	-44.2482			1.0857								43.762	1.71875
18.036	-43.213	-42.625	-43.701	-47.032	-44.266	-44.1674			1.71195								203.979	1.71867
18.066	-42.91	-42.915	-43.211	-46.496	-43.745	-43.8554			1.51479								31.677	1.71865
18.097	-42.684	-44.41	-42.235	-45.412	-43.18	-43.5842			1.30546								50.507	1.7177
18.127	-42.937	-45.608	-42.745	-44.551	-43.265	-43.8212			1.22215								66.01	1.71571
18.158	-42.768	-44.222	-43.089	-44.635	-43.765	-43.6958			0.773432								40.253	1.71546
18.188	-43.16	-43.175	-42.649	-44.872	-44.085	-43.5882			0.884751								32.135	1.71503
18.219	-42.044	-42.765	-42.307	-43.568	-43.664	-42.8696			0.729368								37.598	1.71482
18.25	-42.465	-41.694	-42.524	-44.118	-42.535	-42.6672			0.884704								39.703	1.71385
18.28	-43.049	-40.799	-43.018	-44.69	-43.082	-42.9276			1.38598								11.627	1.71357
18.311	-44.648	-41.884	-44.077	-44.362	-42.303	-43.4548			1.26767								75.256	1.71338
18.341	-45.222	-41.596	-43.609	-43.07	-39.99	-42.6974			1.9929								67.139	1.7133
18.372	-46.381	-42.028	-43.645	-43.083	-40.352	-43.0978			2.22278								18.036	1.71195
18.402	-45.278	-43.246	-44.914	-43.244	-41.597	-43.6558			1.48246								44.464	1.71187
18.433	-45.359	-43.098	-45.083	-43.068	-43.415	-44.0046			1.12296								36.133	1.71122
18.463	-46.18	-42.924	-45.343	-44.531	-43.424	-44.4804			1.33918								14.13	1.711
18.494	-47.457	-43.992	-46.167	-45.211	-44.478	-45.461			1.38467								166.962	1.71091
18.524	-46.18	-44.897	-48.081	-44.223	-44.546	-45.5854			1.5805								104.675	1.70993
18.555	-43.736	-45.132	-47.775	-43.576	-44.499	-44.9436			1.70137								126.709	1.70983
18.585	-44.722	-45.309	-45.971	-44.077	-44.722	-44.9602			0.7136								53.223	1.70976
18.616	-45.796	-47.244	-45.081	-44.959	-45.631	-45.7422			0.911215								166.84	1.70954
18.646	-46.362	-45.651	-43.55	-46.415	-47.701	-45.9358			1.52482								24.475	1.70948
18.677	-46.37	-45.409	-44.555	-46.593	-48.675	-46.3204			1.54663								75.165	1.70933
18.707	-45.354	-45.803	-45.713	-46.482	-49.96	-46.6624			1.88802								99.823	1.7091
18.738	-45.26	-45.884	-46.188	-46.124	-50.047	-46.7006			1.90629								48.95	1.70899
18.768	-46.542	-45.501	-46.091	-46.629	-47.905	-46.5336			0.887703								108.185	1.7081
18.799	-46.572	-46.259	-46.76	-46.195	-47.898	-46.7368			0.688826								67.902	1.70755
18.829	-47.2	-45.498	-48.622	-46.262	-47.511	-47.0186			1.19697								30.334	1.70716
18.86	-47.213	-46.848	-48.296	-47.354	-46.444	-47.231			0.692051								103.394	1.70586
18.89	-47.321	-49.232	-48.402	-47.841	-46.605	-47.8802			1.00499								96.497	1.7056
18.921	-49.429	-48.758	-49.137	-48.569	-47.711	-48.7208			0.655533								46.234	1.70472
18.951	-49.622	-49.843	-48.494	-48.606	-49.126	-49.1382			0.597743								39.764	1.70463
18.982	-48.681	-50.357	-48	-48.447	-49.903	-49.0776			1.00428								147.949	1.70378
19.012	-48.918	-47.738	-46.942	-50.391	-49.453	-48.6884			1.36833								91.888	1.70364
19.043	-46.994	-47.061	-46.897	-48.176	-51.057	-48.037			1.76633								38.483	1.70354
19.073	-47.283	-48.625	-47.462	-47.482	-49.818	-48.134			1.08141								108.612	1.70321
19.104	-47.822	-49.764	-47.594	-49.236	-49.478	-48.7788			0.998467								48.737	1.70192
19.135	-47.946	-49.594	-48.445	-48.576	-48.462	-48.6046			0.604006								113.037	1.70171
19.165	-48.683	-49.92	-48.545	-49.009	-49.536	-49.1386			0.579923								18.555	1.70137
19.196	-48.856	-50.173	-48.124	-47.992	-49.097	-48.8484			0.876727								23.499	1.70108
19.226	-48.112	-49.818	-48.87	-48.931	-48.187	-48.7836			0.690318								30.365	1.701
19.257	-48.733	-51.48	-49.893	-48.345	-48.298	-49.3498			1.35362								52.246	1.70087
19.287	-47.947	-49.286	-48.774	-47.035	-48.436	-48.2956			0.857337								32.99	1.70039
19.318	-46.367	-48.98	-47.035	-48.618	-49.851	-48.1702			1.43367								61.005	1.69974
19.348	-46.496	-47.599	-46.127	-49.271	-49.913	-47.8812			1.66849								75.348	1.69882
19.379	-47.659	-47.678	-46.342	-49.615	-50.962	-48.4512			1.8257								143.005	1.69818
19.409	-47.099	-47.767	-46.559	-49.523	-49.851	-48.1598			1.46293								5.432	1.69793
19.44	-48.713	-47.374	-46.881	-48.742	-49.462	-48.2344			1.06837								5.554	1.69731
19.47	-49.565	-45.948	-47.907	-49.231	-49.968	-48.5238			1.63441								79.895	1.69726
19.501	-47.818	-46.738	-47.714	-49.78	-51.214	-48.6528			1.80797								52.887	1.69652
19.531	-48.081	-47.203	-47.101	-48.75	-50.027	-48.2324			1.20946								77.423	1.69583
19.562	-47.57	-46.849	-46.163	-47.97	-49.582	-47.6268			1.2934								78.705	1.69386
19.592	-47.914	-46.382	-45.797	-47.61	-49.412	-47.423			1.41065								82.489	1.69218
19.623	-46.91	-47.068	-45.949	-47.624	-47.596	-47.0294			0.681468								69.519	1.69214
19.653	-46.041	-47.636	-45.776	-48.05	-47.418	-46.9842			1.01222								26.093	1.69211
19.684	-46.167	-47.605	-45.137	-47.007	-48.739	-46.931			1.37214								103.21	1.69088
19.714	-45.356	-46.741	-45.199	-46.217	-49.367	-46.576			1.68303								4.791	1.69057
19.745	-45.128	-47.062	-45.108	-47.09	-49.059	-46.6894			1.6472								69.153	1.69031
19.775	-46.509	-46.1	-44.94	-46.869	-48.399	-46.5634			1.25658								16.968	1.68991
19.806	-45.311	-45.246	-45.204	-46.975	-46.099	-45.767			0.769063								70.526	1.68863
19.836	-44.805	-45.406	-45.511	-46.923	-45.448	-45.6186			0.78251								56.793	1.68817
19.867	-45.903	-46.355	-46.252	-44.843	-45.459	-45.7624			0.622093								50.69	1.68714
19.897	-46.354	-45.996	-46.517	-44.616	-45.472	-45.791			0.769489								7.629	1.68633
19.928	-45.686	-46.903	-46.659	-44.46	-44.654	-45.6724			1.11747								211.456	1.68567
19.958	-47.332	-46.464	-46.491	-44.436	-46.082	-46.161			1.06698								42.755	1.68561
19.989	-48.288	-46.421	-44.519	-44.672	-45.503	-45.8806			1.54474								54.352	1.6853
20.02	-47.729	-46.06	-43.676	-44.508	-45.751	-45.5448			1.5529								56.03	1.68435
20.05	-46.712	-44.56	-45.114	-45.47	-47.045	-45.7802			1.0603								34.882	1.68342
20.081	-44.821	-44.317	-45.286	-46.508	-46.171	-45.4206			0.913935								51.88	1.68305
20.111	-45.056	-45.777	-46.016	-46.745	-46.036	-45.926			0.606231								19.714	1.68303
20.142	-45.781	-45.779	-46.174	-46.885	-45.408	-46.0054			0.561387								14.984	1.68245
20.172	-46.364	-45.127	-45.889	-47.788	-44.894	-46.0124			1.15395								85.449	1.68241
20.203	-45.889	-45.927	-45.596	-47.715	-44.643	-45.954			1.11276								65.704	1.68216
20.233	-45.886	-46.932	-46.204	-47.486	-44.586	-46.2188			1.10583								103.577	1.68205
20.264	-47.365	-46.936	-46.723	-46.508	-44.125	-46.3314			1.27344								100.494	1.68196
20.294	-45.867	-45.67	-46.783	-45.986	-44.639	-45.789			0.769674								51.361	1.68172
20.325	-46.828	-45.728	-46.773	-45.802	-44.438	-45.9138			0.97455								105.438	1.68164
20.355	-47.406	-46.132	-48.02	-46.399	-45.771	-46.7456			0.93631								98.358	1.68074
20.386	-47.843	-46.668	-47.707	-47.41	-48.439	-47.6134			0.647736								64.575	1.68062
20.416	-47.603	-47.244	-47.089	-46.472	-49.028	-47.4872			0.953391								61.798	1.68023
20.447	-47.569	-46.076	-45.771	-44.816	-48.181	-46.4826			1.37059								68.756	1.6802
20.477	-47.563	-45.875	-46.291	-45.489	-46.851	-46.4138			0.817381								34.271	1.6802
20.508	-46.887	-45.49	-47.795	-47.723	-45.909	-46.7608			1.04305								14.16	1.68001
20.538	-45.466	-44.52	-47.261	-47.694	-47.552	-46.4986			1.42311								161.194	1.67963
20.569	-46.567	-45.327	-47.352	-48.309	-47.602	-47.0314			1.13812								31.708	1.67839
20.599	-48.791	-46.949	-49.075	-48.155	-45.945	-47.783			1.31316								198.425	1.67804
20.63	-48.025	-47.605	-48.76	-47.996	-45.619	-47.601			1.184								38.422	1.67734
20.66	-47.148	-46.986	-48.108	-46.067	-46.389	-46.9396			0.78666								198.792	1.67725
20.691	-46.758	-47.737	-47.601	-44.524	-45.808	-46.4856			1.34083								211.487	1.67701
20.721	-45.927	-49.138	-47.602	-45.818	-46.824	-47.0618			1.36874								13.306	1.67686
20.752	-48.523	-46.965	-47.444	-48.222	-48.463	-47.9234			0.68706								62.439	1.67678
20.782	-49.052	-46.986	-48.005	-48.411	-49.759	-48.4426			1.05101								39.001	1.67497
20.813	-49.807	-47.165	-48.979	-46.72	-48.754	-48.285			1.29631								210.571	1.67404
20.844	-48.361	-46.156	-48.914	-46.386	-49.653	-47.894			1.553								81.146	1.6733
20.874	-47.156	-47.031	-48.969	-47.492	-50.051	-48.1398			1.31883								82.153	1.6732
20.905	-48.264	-48.881	-48.841	-48.694	-49.437	-48.8234			0.42125								7.507	1.67287
20.935	-48.368	-49.51	-49.174	-48.744	-49.333	-49.0258			0.464461								54.016	1.67272
20.966	-48.774	-49.182	-48.82	-50.371	-47.771	-48.9836			0.936127								42.389	1.6717
20.996	-49.602	-49.361	-49.22	-51.608	-48.5	-49.6582			1.16476								81.421	1.67155
21.027	-51.764	-48.378	-48.945	-51.349	-49.011	-49.8894			1.54858								55.115	1.6709
21.057	-50.292	-48.096	-49.032	-50.163	-48.029	-49.1224			1.0849								205.322	1.67081
21.088	-48.667	-48.54	-50.276	-50.266	-48.506	-49.251			0.933066								39.551	1.67053
21.118	-49.087	-49.885	-50.671	-50.8	-50.603	-50.2092			0.721426								61.218	1.66998
21.149	-50.15	-49.932	-50.371	-50.347	-52.087	-50.5774			0.862234								29.327	1.66925
21.179	-49.54	-49.1	-49.65	-47.859	-48.187	-48.8672			0.806035								19.348	1.66849
21.21	-48.716	-48.418	-48.916	-47.646	-48.659	-48.471			0.494173								9.155	1.66637
21.24	-49.27	-48.812	-50.165	-47.926	-51.023	-49.4392			1.19864								77.515	1.66636
21.271	-49.673	-49.292	-51.394	-48.881	-52.633	-50.3746			1.58388								111.481	1.66554
21.301	-50.641	-51.348	-52.009	-51.242	-51.645	-51.377			0.507939								27.893	1.66539
21.332	-54.587	-51.326	-50.525	-49.254	-51.058	-51.35			1.97724								207.764	1.66482
21.362	-53.034	-52.866	-51.824	-49.057	-50.865	-51.5292			1.63488								85.327	1.66457
21.393	-51.294	-52.562	-51.223	-49.562	-49.116	-50.7514			1.40395								94.269	1.66444
21.423	-50.402	-52.304	-53.012	-49.767	-50.868	-51.2706			1.34887								24.689	1.66421
21.454	-50.826	-50.534	-53.082	-50.604	-51.087	-51.2266			1.05946								103.058	1.66411
21.484	-50.882	-51.106	-52.712	-50.59	-51.069	-51.2718			0.830601								207.733	1.66321
21.515	-51.181	-50.69	-51.521	-51.121	-51.518	-51.2062			0.343029								24.323	1.66272
21.545	-51.031	-50.51	-50.584	-50.89	-51.808	-50.9646			0.517884								67.749	1.66266
21.576	-49.454	-49.603	-49.425	-50.271	-52.794	-50.3094			1.4307								85.999	1.66256
21.606	-50.804	-50.997	-50.147	-50.918	-51.986	-50.9704			0.659654								80.688	1.66054
21.637	-51.086	-51.23	-50.89	-50.425	-51.83	-51.0922			0.512205								3.723	1.66027
21.667	-51.383	-49.692	-50.089	-51.228	-52.159	-50.9102			1.00529								158.325	1.65814
21.698	-50.906	-49.791	-49.84	-51.239	-52.043	-50.7638			0.959444								127.655	1.65805
21.729	-52.033	-50.088	-48.116	-50.523	-49.367	-50.0254			1.44579								88.501	1.65766
21.759	-52.991	-50.063	-48.124	-52.314	-49.253	-50.549			2.05396								25.94	1.65763
21.79	-53.238	-48.813	-48.987	-52.586	-50.726	-50.87			2.02174								147.919	1.65333
21.82	-51.695	-49.712	-49.256	-51.462	-49.782	-50.3814			1.11435								38.544	1.65296
21.851	-49.368	-49.198	-49.476	-52.307	-49.316	-49.933			1.33087								157.837	1.65287
21.881	-50.171	-49.057	-49.154	-52.576	-48.574	-49.9064			1.60153								86.639	1.65247
21.912	-50.507	-49.293	-49.795	-51.425	-50.029	-50.2098			0.807823								173.523	1.65138
21.942	-49.281	-49.792	-51.806	-49.817	-49.829	-50.105			0.978451								202.667	1.65116
21.973	-48.866	-50.831	-51.748	-50.304	-48.859	-50.1216			1.2602								22.308	1.65088
22.003	-48.414	-49.367	-50.725	-51.167	-48.731	-49.6808			1.21496								8.514	1.65065
22.034	-49.212	-49.556	-51.484	-49.065	-49.253	-49.714			1.00543								11.2	1.6491
22.064	-49.103	-50.569	-49.322	-48.297	-50.26	-49.5102			0.916016								86.304	1.64888
22.095	-48.941	-52.255	-49.186	-48.617	-51.332	-50.0662			1.62281								97.809	1.64783
22.125	-48.865	-51.628	-51.039	-48.418	-53.488	-50.6876			2.08105								19.745	1.6472
22.156	-50.282	-50.238	-50.688	-49.632	-52.063	-50.5806			0.910415								30.731	1.64709
22.186	-50.879	-50.679	-49.884	-50.127	-50.207	-50.3552			0.410877								108.49	1.64521
22.217	-51.509	-50.187	-48.257	-50.485	-49.099	-49.9074			1.26038								133.575	1.64485
22.247	-52.795	-48.877	-48.723	-51.357	-48.379	-50.0262			1.9474								212.067	1.64466
22.278	-50.691	-50.29	-51.299	-52.624	-50.907	-51.1622			0.894911								5.89	1.64353
22.308	-48.949	-51.321	-52.986	-52.809	-52.259	-51.6648			1.65088								99.304	1.64308
22.339	-49.457	-50.928	-52.935	-50.56	-52.121	-51.2002			1.35832								33.081	1.64281
22.369	-49.264	-52.007	-52.277	-48.821	-51.692	-50.8122			1.63623								35.37	1.64271
22.4	-50.221	-53.02	-51.133	-52.124	-51.942	-51.688			1.05936								60.333	1.64237
22.43	-50.421	-52.571	-50.561	-51.813	-52.556	-51.5844			1.04529								57.739	1.64185
22.461	-51.699	-50.68	-50.124	-51.833	-53.289	-51.525			1.2159								198.883	1.6406
22.491	-50.976	-50.015	-52.187	-52.092	-53.179	-51.6898			1.21872								77.362	1.64025
22.522	-51.822	-52.048	-52.239	-50.875	-52.599	-51.9166			0.64822								27.13	1.63866
22.552	-53.291	-52.022	-53.718	-50.864	-54.159	-52.8108			1.3494								72.235	1.63785
22.583	-52.653	-49.73	-53.295	-50.997	-54.928	-52.3206			2.02								167.603	1.63673
22.614	-52.743	-50.803	-53.064	-50.131	-53.789	-52.106			1.56161								76.019	1.63626
22.644	-53.757	-52.047	-52.722	-50.979	-53.871	-52.6752			1.21183								22.369	1.63623
22.675	-52.379	-51.832	-53.166	-52.055	-55.334	-52.9532			1.42364								23.651	1.63618
22.705	-52.245	-51.397	-51.961	-51.613	-53.367	-52.1166			0.770655								84.442	1.63592
22.736	-52.899	-52.941	-51.959	-53.728	-52.447	-52.7948			0.656243								77.972	1.63585
22.766	-52.781	-53.954	-52.313	-56.971	-53.579	-53.9196			1.82386								63.141	1.63508
22.797	-55.161	-54.311	-54.346	-57.302	-54.282	-55.0804			1.29526								21.362	1.63488
22.827	-55.056	-53.655	-53.631	-54.653	-54.405	-54.28			0.62625								19.47	1.63441
22.858	-53.609	-54.119	-52.313	-54.722	-54.57	-53.8666			0.970852								60.913	1.63398
22.888	-53.704	-52.115	-51.381	-54.461	-52.138	-52.7598			1.27368								107.941	1.63375
22.919	-53.113	-51.257	-52.139	-55.334	-51.63	-52.6946			1.63174								85.846	1.63271
22.949	-52.289	-53.912	-54.358	-55.414	-53.119	-53.8184			1.19102								47.058	1.6325
22.98	-53.214	-54.757	-56.052	-55.805	-53.653	-54.6962			1.26061								98.267	1.63243
23.01	-53.48	-53.207	-54.008	-55.109	-53.707	-53.9022			0.736074								22.919	1.63174
23.041	-54.95	-52.562	-51.654	-53.818	-53.659	-53.3286			1.2619								25.299	1.63141
23.071	-53.321	-53.37	-51.991	-54.524	-53.755	-53.3922			0.919445								33.417	1.63132
23.102	-52.92	-52.301	-52.686	-55.162	-55.2	-53.6538			1.41161								198.853	1.63097
23.132	-52.828	-50.411	-52.535	-56.451	-54.575	-53.36			2.27435								197.113	1.63048
23.163	-51.922	-50.242	-52.247	-56.422	-54.995	-53.1656			2.49443								59.723	1.63004
23.193	-51.649	-50.562	-54.797	-54.417	-54.879	-53.2608			2.01226								12.695	1.62948
23.224	-53.265	-51.827	-54.07	-54.807	-54.134	-53.6206			1.14199								65.796	1.62886
23.254	-55.819	-53.979	-52.942	-56.299	-55.595	-54.9268			1.41096								17.303	1.62655
23.285	-54.966	-54.943	-53.623	-54.874	-55.791	-54.8394			0.776712								14.862	1.62619
23.315	-53.244	-53.092	-55.352	-53.603	-54.606	-53.9794			0.96781								103.943	1.62587
23.346	-53.452	-52.156	-53.863	-53.051	-53.618	-53.228			0.668209								47.607	1.62566
23.376	-54.228	-52.86	-53.292	-53.706	-54.174	-53.652			0.583961								166.473	1.62551
23.407	-54.686	-53.405	-54.947	-54.012	-55.051	-54.4202			0.697018								64.087	1.6242
23.438	-54.817	-53.135	-56.247	-54.709	-54.459	-54.6734			1.10801								73.334	1.62395
23.468	-53.038	-54.142	-55.364	-56.216	-53.54	-54.46			1.31057								15.472	1.62325
23.499	-52.183	-53.836	-53.946	-56.699	-55.322	-54.3972			1.70108								12.207	1.62308
23.529	-53.201	-54.889	-53.026	-56.225	-56.365	-54.7412			1.59486								22.095	1.62281
23.56	-54.611	-55.478	-52.676	-56.954	-57.415	-55.4268			1.90528								38.086	1.62249
23.59	-57.77	-53.671	-53.164	-56.363	-56.874	-55.5684			2.03496								75.012	1.62249
23.621	-59.411	-52.17	-53.091	-55.455	-54.705	-54.9664			2.80172								68.817	1.62212
23.651	-54.337	-51.355	-55.101	-55.546	-54.262	-54.1202			1.63618								33.234	1.62179
23.682	-52.897	-51.362	-55.585	-53.297	-52.655	-53.1592			1.53756								87.402	1.62167
23.712	-53.727	-52.925	-55.291	-53.55	-53.184	-53.7354			0.924003								65.125	1.62127
23.743	-56.101	-55.007	-54.528	-54.834	-53.782	-54.8504			0.841756								98.602	1.62029
23.773	-57.605	-57.045	-56.486	-55.472	-54.834	-56.2884			1.13211								3.265	1.61948
23.804	-54.789	-56.218	-55.819	-53.685	-54.317	-54.9656			1.04745								110.901	1.61925
23.834	-52.605	-55.672	-55.529	-53.713	-54.257	-54.3552			1.28423								71.93	1.61897
23.865	-52.48	-53.549	-55.571	-53.8	-54.672	-54.0144			1.16966								26.276	1.61878
23.895	-53.605	-52.894	-55.256	-54.853	-56.921	-54.7058			1.55932								6.134	1.61874
23.926	-55.055	-52.884	-55.238	-55.188	-56.594	-54.9918			1.33351								177.795	1.61859
23.956	-55.133	-52.616	-54.808	-53.213	-56.323	-54.4186			1.4993								88.715	1.61817
23.987	-53.945	-52.589	-53.704	-53.242	-59.381	-54.5722			2.73744								56.396	1.61809
24.017	-54.389	-54.556	-53.698	-55.168	-57.832	-55.1286			1.59933								34.576	1.61779
24.048	-54.405	-55.429	-53.998	-55.357	-55.608	-54.9594			0.712555								59.601	1.61771
24.078	-53.697	-55.412	-54.868	-55.239	-55.006	-54.8444			0.674736								38.971	1.61687
24.109	-53.487	-55.394	-54.594	-55.637	-53.376	-54.4976			1.04766								83.221	1.61674
24.139	-53.902	-55.342	-52.052	-54.134	-51.909	-53.4678			1.46452								202.271	1.61563
24.17	-52.88	-54.064	-51.982	-53.638	-54.311	-53.375			0.949402								51.3	1.61558
24.2	-52.976	-54.509	-53.215	-55.319	-53.767	-53.9572			0.962909								100.647	1.61549
24.231	-52.868	-55.095	-52.592	-55.698	-53.261	-53.9028			1.40045								26.337	1.61515
24.261	-54.777	-54.267	-52.149	-51.867	-51.46	-52.904			1.50801								107.239	1.6149
24.292	-54.417	-52.181	-53.583	-52.54	-52.78	-53.1002			0.898379								82.52	1.61423
24.323	-52.634	-51.478	-54.487	-55.799	-53.589	-53.5974			1.66272								44.128	1.61388
24.353	-54.437	-53.13	-55.711	-57.969	-52.265	-54.7024			2.24565								10.834	1.61385
24.384	-52.036	-53.541	-53.99	-57.114	-51.785	-53.6932			2.13311								41.016	1.61299
24.414	-52.735	-52.906	-53.786	-54.232	-52.829	-53.2976			0.671024								29.755	1.6121
24.445	-53.899	-53.378	-53.255	-53.933	-51.708	-53.2346			0.905632								201.874	1.61182
24.475	-54.287	-55.9	-52.99	-51.839	-51.969	-53.397			1.70948								93.17	1.61163
24.506	-53.164	-53.89	-51.924	-51.339	-54.043	-52.872			1.19808								48.462	1.61124
24.536	-53.125	-52.21	-52.267	-52.002	-52.237	-52.3682			0.435698								71.869	1.61103
24.567	-51.495	-52.662	-51.392	-51.912	-51.963	-51.8848			0.501421								166.931	1.61084
24.597	-51.919	-50.491	-52.568	-51.543	-50.635	-51.4312			0.874739								73.517	1.61023
24.628	-55.861	-49.416	-51.979	-52.47	-50.253	-51.9958			2.49287								25.269	1.60848
24.658	-52.93	-50.224	-52.343	-51.782	-49.349	-51.3256			1.49482								3.937	1.60794
24.689	-48.864	-51.76	-52.179	-51.507	-48.755	-50.613			1.66421								81.116	1.60785
24.719	-50.338	-51.62	-50.401	-52.343	-49.307	-50.8018			1.189								83.923	1.60683
24.75	-53.666	-52.356	-49.078	-55.046	-49.742	-51.9776			2.5404								35.553	1.6066
24.78	-51.632	-52.259	-50.365	-56.249	-49.327	-51.9664			2.64901								97.656	1.60524
24.811	-50.654	-50.048	-49.898	-52.115	-50.422	-50.6274			0.883683								69.092	1.60466
24.841	-49.387	-51.124	-49.233	-48.338	-50.404	-49.6972			1.08333								147.888	1.60446
24.872	-50.171	-48.874	-49.934	-48.832	-51.243	-49.8108			1.00396								103.729	1.6029
24.902	-48.917	-49.959	-48.776	-48.094	-51.273	-49.4038			1.23984								7.996	1.60284
24.933	-47.573	-50.317	-50.999	-48.647	-52.766	-50.0604			2.02805								55.511	1.60283
24.963	-51.019	-49.433	-50.636	-49.725	-51.204	-50.4034			0.786754								49.164	1.60192
24.994	-51.457	-49.539	-50.57	-48.691	-49.438	-49.939			1.08062								108.917	1.60168
25.024	-49.44	-51.072	-50.443	-48.351	-49.081	-49.6774			1.08426								21.881	1.60153
25.055	-50.286	-49.145	-51.376	-48.478	-49.016	-49.6602			1.16336								74.341	1.60119
25.085	-49.667	-48.488	-51.02	-49.155	-50.489	-49.7638			1.01386								57.922	1.59945
25.116	-48.12	-48.847	-50.886	-50.259	-49.709	-49.5642			1.10124								24.017	1.59933
25.146	-49.405	-49.484	-52.884	-51.107	-49.198	-50.4156			1.57661								135.925	1.59904
25.177	-50.443	-49.647	-51.025	-51.671	-50.849	-50.727			0.748645								45.624	1.59821
25.208	-48.302	-49.989	-49.451	-48.212	-48.257	-48.8422			0.824199								50.11	1.59811
25.238	-46.641	-47.444	-48.451	-48.837	-46.357	-47.546			1.0873								77.454	1.59794
25.269	-47.102	-48.632	-48.585	-51.519	-48.606	-48.8888			1.60848								79.865	1.59787
25.299	-48.815	-52.967	-49.362	-50.656	-49.733	-50.3066			1.63141								78.4	1.59748
25.33	-49.453	-50.822	-49.645	-50.237	-50.624	-50.1562			0.596756								154.846	1.59676
25.36	-47.525	-47.016	-48.3	-48.829	-47.557	-47.8454			0.715518								106.171	1.59656
25.391	-46.51	-46.387	-46.907	-48.497	-47.729	-47.206			0.892299								81.482	1.59592
25.421	-48.366	-49.734	-49.429	-50.953	-49.188	-49.534			0.941877								55.328	1.59529
25.452	-50.331	-49.483	-51.532	-51.644	-49.71	-50.54			1.00657								73.853	1.59488
25.482	-50.254	-48.573	-51.992	-50.876	-49.311	-50.2012			1.3331								23.529	1.59486
25.513	-49.738	-47.932	-52.375	-50.502	-48.299	-49.7692			1.79339								66.742	1.59445
25.543	-47.272	-48.708	-51.05	-51.652	-48.244	-49.3852			1.87993								203.4	1.59424
25.574	-48.333	-48.044	-49.5	-50.325	-48.758	-48.992			0.925026								54.749	1.5935
25.604	-49.186	-49.381	-48.293	-49.703	-48.603	-49.0332			0.575741								80.933	1.59343
25.635	-49.117	-50.538	-49.082	-50.987	-49.774	-49.8996			0.849515								86.212	1.5929
25.665	-50.925	-50.957	-50.141	-52.979	-49.73	-50.9464			1.25103								53.711	1.59273
25.696	-52.392	-50.512	-48.54	-51.758	-48.801	-50.4006			1.72055								218.536	1.59223
25.726	-50.917	-48.809	-48.248	-49.123	-49.552	-49.3298			1.00659								91.003	1.59191
25.757	-49.588	-48.233	-49.054	-48.274	-51.859	-49.4016			1.48589								75.531	1.59162
25.787	-49.257	-50.373	-49.624	-49.573	-50.211	-49.8076			0.467524								63.812	1.59156
25.818	-49.498	-50.845	-47.907	-50.329	-49.306	-49.577			1.12271								197.205	1.59117
25.848	-49.015	-50.186	-47.341	-49.455	-50.758	-49.351			1.30774								93.903	1.59036
25.879	-49.028	-51.918	-50.938	-49.258	-49.33	-50.0944			1.27066								37.262	1.58941
25.909	-48.511	-51.579	-52.638	-49.47	-49.142	-50.268			1.75552								55.695	1.58923
25.94	-48.678	-53.066	-50.993	-50.096	-49.675	-50.5016			1.65763								79.742	1.58771
25.97	-51.118	-52.333	-51.249	-53.449	-51.723	-51.9744			0.952086								132.996	1.58696
26.001	-53.747	-52.401	-52.133	-52.423	-54.379	-53.0166			0.987635								56.122	1.58653
26.031	-52.84	-52.365	-52.068	-50.248	-56.964	-52.897			2.47645								198.059	1.58603
26.062	-54.229	-52.18	-55.155	-51.368	-55.231	-53.6326			1.76541								35.614	1.58572
26.093	-55.441	-51.313	-54.425	-52.105	-53.856	-53.428			1.69211								105.164	1.58566
26.123	-55.328	-50.928	-51.619	-51.244	-51.963	-52.2164			1.78246								171.844	1.58532
26.154	-52.646	-51.266	-51.759	-53.62	-51.194	-52.097			1.0297								26.703	1.58527
26.184	-53.322	-53.461	-52.728	-54.403	-51.191	-53.021			1.18626								103.485	1.58525
26.215	-54.846	-52.698	-53.226	-54.914	-51.213	-53.3794			1.5562								66.254	1.58505
26.245	-55.557	-50.626	-53.864	-54.676	-53.959	-53.7364			1.86667								70.038	1.58471
26.276	-54.478	-51.089	-53.321	-54.721	-55.071	-53.736			1.61878								110.199	1.58471
26.306	-54.406	-52.101	-52.944	-53.998	-53.147	-53.3192			0.907792								21.271	1.58388
26.337	-56.011	-52.398	-52.388	-52.09	-53.202	-53.2178			1.61515								14.526	1.58366
26.367	-53.297	-51.869	-52.35	-52.337	-53.697	-52.71			0.757421								154.48	1.58327
26.398	-51.117	-50.681	-53.627	-55.851	-54.127	-53.0806			2.16116								176.483	1.58272
26.428	-51.841	-51.58	-54.366	-55.589	-54.926	-53.6604			1.83422								28.503	1.58265
26.459	-52.066	-54.119	-54.768	-54.137	-53.498	-53.7176			1.02669								40.375	1.58245
26.489	-51.624	-51.136	-52.733	-50.77	-54.455	-52.1436			1.48845								31.342	1.58225
26.52	-51.343	-49.353	-51.89	-52.055	-50.497	-51.0276			1.11631								108.643	1.58216
26.55	-50.537	-50.714	-52.713	-52.318	-50.15	-51.2864			1.14892								36.072	1.58166
26.581	-51.258	-52.567	-54.398	-52.724	-52.404	-52.6702			1.12517								101.746	1.58165
26.611	-52.437	-54.777	-54.031	-52.417	-52.527	-53.2378			1.09756								56.152	1.58153
26.642	-51.918	-52.203	-51.913	-50.889	-51.529	-51.6904			0.508036								18.524	1.5805
26.672	-52.345	-51.823	-52.611	-51.079	-52.379	-52.0474			0.613254								65.552	1.58022
26.703	-55.131	-52.327	-51.922	-53.259	-50.943	-52.7164			1.58527								11.108	1.58018
26.733	-53.661	-52.267	-51.508	-53.631	-50.725	-52.3584			1.29574								11.353	1.57984
26.764	-51.809	-52.021	-51.666	-52.103	-53.151	-52.15			0.585531								74.371	1.5787
26.794	-52.251	-50.399	-52.767	-52.828	-53.72	-52.393			1.23351								100.159	1.57868
26.825	-51.295	-50.266	-52.464	-53.316	-51.654	-51.799			1.15852								55.45	1.57851
26.855	-49.699	-50.607	-50.079	-54.012	-50.311	-50.9416			1.74822								27.527	1.57802
26.886	-50.874	-50.847	-50.487	-53.281	-49.978	-51.0934			1.27537								68.176	1.57801
26.917	-52.282	-51.1	-51.434	-52.221	-51.39	-51.6854			0.532906								54.535	1.57741
26.947	-51.074	-51.583	-51.591	-51.115	-53.014	-51.6754			0.787915								44.434	1.57722
26.978	-50.6	-51.558	-51.664	-53.136	-52.277	-51.847			0.937875								72.51	1.57681
27.008	-50.741	-51.3	-51.235	-53.042	-51.618	-51.5872			0.871776								25.146	1.57661
27.039	-48.619	-51.564	-52.402	-49.743	-50.104	-50.4864			1.5014								111.877	1.57659
27.069	-47.928	-50.888	-52.529	-47.937	-48.4	-49.5364			2.07478								172.424	1.57623
27.1	-48.252	-48.458	-48.337	-48.386	-47.432	-48.173			0.420955								30.762	1.57578
27.13	-51.296	-49.077	-47.662	-50.356	-47.578	-49.1938			1.63866								90.881	1.57535
27.161	-50.239	-49.766	-50.2	-49.702	-47.907	-49.5628			0.957289								67.505	1.5753
27.191	-48.639	-48.77	-51.239	-48.456	-47.517	-48.9242			1.38409								7.446	1.57456
27.222	-50.314	-47.833	-50.874	-48.785	-48.285	-49.2182			1.31527								17.517	1.57437
27.252	-51.456	-49.646	-52.03	-49.121	-49.093	-50.2692			1.37832								210.602	1.57397
27.283	-49.558	-51.602	-51.497	-52.455	-49.369	-50.8962			1.36126								80.597	1.5736
27.313	-47.82	-50.212	-51.021	-53.433	-49.539	-50.405			2.06262								5.219	1.57292
27.344	-46.536	-49.219	-49.778	-49.507	-49.245	-48.857			1.31713								102.325	1.57204
27.374	-47.657	-48.389	-48.79	-49.817	-47.939	-48.5184			0.844776								203.369	1.57201
27.405	-50.649	-47.847	-48.37	-50.345	-48.241	-49.0904			1.30286								150.513	1.57129
27.435	-48.843	-48.649	-49.925	-49.434	-48.457	-49.0616			0.605745								42.419	1.57129
27.466	-48.606	-50.154	-50.377	-47.672	-49.471	-49.256			1.12259								28.259	1.57006
27.496	-49.328	-48.329	-49.214	-48.551	-49.485	-48.9814			0.509587								32.776	1.57003
27.527	-47.71	-50.75	-47.866	-51.077	-49.748	-49.4302			1.57802								10.132	1.56994
27.557	-47.409	-47.701	-48.683	-49.93	-48.764	-48.4974			0.997087								29.633	1.56907
27.588	-49.045	-46.42	-50.353	-49.089	-48.624	-48.7062			1.43237								71.503	1.56837
27.618	-48.1	-47.826	-50.194	-48.158	-46.066	-48.0688			1.46591								199.036	1.56791
27.649	-47.6	-48.424	-49.954	-46.4	-45.492	-47.574			1.73929								93.933	1.56726
27.679	-48.506	-46.179	-50.844	-46.385	-47.834	-47.9496			1.88968								43.365	1.56666
27.71	-47.086	-47.243	-50.007	-47.876	-48.414	-48.1252			1.17738								58.319	1.56658
27.74	-46.646	-49.738	-49.319	-48.597	-48.984	-48.6568			1.20015								101.501	1.56593
27.771	-47.413	-49.383	-46.674	-48.733	-49.993	-48.4392			1.37481								8.484	1.56581
27.802	-48.783	-49.61	-48.607	-47.659	-49.936	-48.919			0.89655								162.109	1.56561
27.832	-49.746	-48.794	-47.766	-48.228	-48.76	-48.6588			0.740474								34.943	1.56547
27.863	-48.166	-47.81	-45.314	-48.331	-47.237	-47.3716			1.22429								46.387	1.5652
27.893	-47.966	-48.956	-46.884	-50.249	-46.031	-48.0172			1.66539								86.395	1.56365
27.924	-48.161	-49.007	-47.569	-50.091	-46.08	-48.1816			1.50993								115.387	1.56343
27.954	-48.381	-48.902	-45.527	-48.186	-46.527	-47.5046			1.41878								61.646	1.5632
27.985	-47.071	-47.07	-45.527	-47.229	-48.463	-47.072			1.04242								100.342	1.56176
28.015	-46.967	-47.947	-46.093	-48.641	-48.981	-47.7258			1.19414								22.614	1.56161
28.046	-47.028	-50.643	-45.527	-46.81	-49.096	-47.8208			2.03118								103.363	1.56142
28.076	-47.247	-50.051	-48.849	-47.383	-50.534	-48.8128			1.49942								128.052	1.56087
28.107	-47.931	-48.138	-52.674	-49.455	-50.529	-49.7454			1.9462								110.596	1.5607
28.137	-48.762	-48.494	-49.036	-48.162	-51.18	-49.1268			1.1925								112	1.56067
28.168	-47.552	-49.414	-49.813	-46.699	-47.013	-48.0982			1.42352								49.225	1.56058
28.198	-48.921	-50.242	-49.779	-46.693	-46.475	-48.422			1.74521								65.918	1.56026
28.229	-51.898	-47.538	-48	-49.536	-50.407	-49.4758			1.77981								47.241	1.56006
28.259	-49.271	-46.66	-49.093	-48.718	-51.057	-48.9598			1.57006								39.032	1.56006
28.29	-50.735	-49.01	-51.094	-49.785	-50.032	-50.1312			0.818282								51.392	1.55949
28.32	-49.764	-50.396	-50.049	-50.632	-49.088	-49.9858			0.601056								23.895	1.55932
28.351	-47.395	-52.596	-49.918	-50.42	-47.308	-49.5274			2.22702								50.781	1.55872
28.381	-48.341	-50.091	-50.875	-50.961	-48.534	-49.7604			1.25617								51.788	1.55855
28.412	-50.211	-47.125	-50.326	-53.134	-49.84	-50.1272			2.13208								9.674	1.55775
28.442	-47.338	-48.378	-50.106	-52.581	-47.892	-49.259			2.12651								69.122	1.55704
28.473	-47.212	-51.025	-50.789	-51.644	-48.777	-49.8894			1.84278								74.982	1.55667
28.503	-48.748	-51.31	-51.094	-53.207	-51.161	-51.104			1.58265								26.215	1.5562
28.534	-51.272	-50.125	-49.951	-52.075	-52.797	-51.244			1.22751								48.187	1.55585
28.564	-52.885	-48.905	-47.91	-50.383	-49.265	-49.8696			1.90343								51.727	1.55582
28.595	-48.474	-50.112	-48.621	-49.176	-48.802	-49.037			0.655781								77.332	1.55496
28.625	-48.411	-51.307	-50.247	-49.078	-50.019	-49.8124			1.11452								205.383	1.55392
28.656	-49.958	-49.671	-51.757	-52.172	-49.418	-50.5952			1.27299								66.101	1.55365
28.687	-48.887	-46.966	-52.849	-50.011	-51.247	-49.992			2.24252								7.477	1.55323
28.717	-48.444	-47.364	-50.692	-47.489	-51.331	-49.064			1.84016								20.844	1.553
28.748	-48.524	-49.202	-48.814	-47.4	-49.001	-48.5882			0.709592								20.02	1.5529
28.778	-47.679	-49.593	-48.21	-47.879	-48.361	-48.3444			0.747779								40.466	1.5525
28.809	-48.01	-50.205	-51.669	-48.383	-49.561	-49.5656			1.47068								40.314	1.5518
28.839	-48.937	-50.481	-48.95	-47.382	-50.251	-49.2002			1.24322								86.09	1.5511
28.87	-48.96	-48.487	-46.266	-46.424	-48.929	-47.8132			1.35443								52.551	1.55084
28.9	-49.599	-49.07	-45.472	-46.452	-48.03	-47.7246			1.74								38.208	1.55007
28.931	-51.29	-52.845	-45.573	-47.35	-48.726	-49.1568			2.93458								113.647	1.54995
28.961	-52.23	-49.33	-48.453	-47.696	-49.648	-49.4714			1.72121								88.806	1.54928
28.992	-50.179	-46.557	-52.881	-47.359	-48.673	-49.1298			2.50679								90.79	1.54914
29.022	-49.303	-47.223	-50.773	-47.968	-48.195	-48.6924			1.3814								111.267	1.54864
29.053	-47.527	-48.693	-48.947	-47.329	-49.241	-48.3474			0.864245								21.027	1.54858
29.083	-48.141	-48.988	-47.954	-46.87	-48.67	-48.1246			0.813375								103.699	1.54857
29.114	-50.214	-50.807	-47.905	-48.655	-48.177	-49.1516			1.28642								74.158	1.5485
29.144	-46.146	-48.657	-48.704	-47.639	-47.875	-47.8042			1.03909								37.994	1.54751
29.175	-43.641	-47.576	-48.921	-45.77	-47.721	-46.7258			2.05923								63.354	1.54692
29.205	-44.699	-47.398	-50.598	-47.886	-48.747	-47.8656			2.14996								32.715	1.54667
29.236	-46.005	-46.026	-49.191	-49.957	-49.502	-48.1362			1.95501								18.677	1.54663
29.266	-45.538	-47.494	-47.117	-47.164	-49.823	-47.4272			1.53939								86.273	1.54657
29.297	-45.268	-47.607	-46.355	-47.798	-51.425	-47.6906			2.32471								205.566	1.54612
29.327	-48.411	-45.51	-47.423	-48.382	-50.075	-47.9602			1.66925								38.239	1.54595
29.358	-48.35	-46.441	-50.705	-48.996	-48.441	-48.5866			1.52774								132.813	1.54557
29.388	-47.646	-47.897	-50.985	-50.372	-46.145	-48.609			2.01613								75.317	1.54546
29.419	-46.861	-47.319	-50.876	-49.281	-46.74	-48.2154			1.80479								19.989	1.54474
29.449	-46.308	-46.164	-48.479	-50.246	-50.018	-48.243			1.95479								159.576	1.54467
29.48	-47.283	-45.797	-47.16	-48.311	-47.991	-47.3084			0.971873								2.228	1.54417
29.51	-48.138	-45.037	-45.623	-49.198	-47.643	-47.1278			1.74696								14.801	1.5432
29.541	-48.615	-44.993	-45.363	-49.699	-48.266	-47.3872			2.08889								67.352	1.54266
29.572	-47.278	-46.898	-45.555	-48.703	-46.505	-46.9878			1.15328								15.015	1.54198
29.602	-46.754	-49.91	-47.031	-50.244	-46.511	-48.09			1.827								43.64	1.54182
29.633	-45.58	-48.314	-49.314	-46.143	-48.106	-47.4914			1.56907								75.195	1.54163
29.663	-48.335	-48.031	-48.804	-45.503	-48.267	-47.788			1.30778								210.815	1.54122
29.694	-46.301	-49.906	-47.077	-48.183	-47.003	-47.694			1.40807								184.052	1.54117
29.724	-45.056	-47.815	-46.256	-45.977	-46.759	-46.3726			1.01653								8.575	1.54036
29.755	-47.511	-47.441	-44.502	-45.624	-48.489	-46.7134			1.6121								41.107	1.54026
29.785	-49.15	-46.981	-45.824	-46.733	-48.719	-47.4814			1.40298								39.429	1.54021
29.816	-48.959	-45.109	-51.223	-46.764	-49.191	-48.2492			2.36119								112.335	1.53998
29.846	-47.988	-44.233	-49.845	-45.779	-47.634	-47.0958			2.15484								63.904	1.53951
29.877	-46.894	-44.807	-48.329	-45.702	-45.843	-46.315			1.3476								29.266	1.53939
29.907	-46.144	-44.965	-47.59	-46.729	-45.92	-46.2696			0.973971								32.654	1.53875
29.938	-44.997	-44.21	-46.399	-46.299	-47.627	-45.9064			1.32872								32.898	1.53801
29.968	-44.919	-43.289	-44.987	-48.912	-49.596	-46.3406			2.75568								70.251	1.53766
29.999	-44.776	-45.791	-45.592	-50.384	-49.762	-47.261			2.60431								23.682	1.53756
30.029	-44.174	-49.402	-45.989	-45.494	-47.915	-46.5948			2.06533								34.332	1.53733
30.06	-44.096	-47.35	-47.044	-43.21	-48.286	-45.9972			2.21063								80.566	1.53727
30.09	-44.058	-45.339	-50.53	-44.548	-47.695	-46.434			2.68182								73.364	1.53718
30.121	-45.74	-46.607	-47.532	-46.4	-46.559	-46.5676			0.64123								37.72	1.53696
30.151	-48.371	-49.693	-45.203	-46.654	-46.213	-47.2268			1.79186								40.649	1.53696
30.182	-48.926	-48.7	-45.4	-46.617	-47.741	-47.4768			1.47636								41.534	1.53647
30.212	-45.618	-47.607	-46.731	-48.665	-49.249	-47.574			1.46061								206.451	1.53638
30.243	-43.855	-48.301	-46.519	-49.71	-48.069	-47.2908			2.2293								46.814	1.53623
30.273	-44.106	-46.847	-47.373	-49.74	-48.168	-47.2468			2.06791								105.469	1.53621
30.304	-44.518	-45.56	-47.389	-51.152	-46.114	-46.9466			2.56881								66.315	1.53489
30.334	-46.527	-46.014	-49.841	-47.683	-45.583	-47.1296			1.70716								82.703	1.53467
30.365	-47.688	-46.659	-50.578	-46.206	-47.73	-47.7722			1.701								85.938	1.53447
30.396	-47.237	-47.453	-46.474	-45.817	-47.469	-46.89			0.724052								43.152	1.53412
30.426	-46.568	-46.175	-44.007	-46.435	-45.911	-45.8192			1.04391								202.698	1.53319
30.457	-47.242	-44.587	-45.465	-48.063	-44.958	-46.063			1.51222								60.394	1.5329
30.487	-48.27	-45.33	-50.202	-48.365	-45.947	-47.6228			1.98036								36.285	1.53281
30.518	-49.199	-47.323	-48.78	-46.858	-48.577	-48.1474			1.00409								38.727	1.53266
30.548	-48.726	-48.802	-47.868	-46.932	-48.998	-48.2652			0.862073								52.948	1.53026
30.579	-48.735	-47.752	-45.975	-47.719	-50.753	-48.1868			1.74541								82.245	1.52999
30.609	-44.956	-48.556	-44.708	-47.25	-49.754	-47.0448			2.20734								85.205	1.52976
30.64	-44.882	-50.157	-44.359	-46.82	-48.11	-46.8656			2.37706								90.454	1.52958
30.67	-48.347	-50.586	-44.467	-46.754	-47.61	-47.5528			2.23576								212.097	1.52919
30.701	-49.626	-47.186	-46.001	-48.142	-48.212	-47.8334			1.34432								63.385	1.52861
30.731	-46.653	-47.538	-46.491	-45.898	-50.086	-47.3332			1.64709								54.169	1.52843
30.762	-46.602	-49.751	-46.577	-45.943	-48.391	-47.4528			1.57578								10.742	1.52831
30.792	-45.054	-46.987	-46.666	-48.151	-46.537	-46.679			1.10935								101.44	1.52826
30.823	-44.295	-48.473	-48.051	-49.503	-46.858	-47.436			1.99537								40.405	1.52798
30.853	-45.764	-47.817	-46.498	-50.608	-46.547	-47.4468			1.9152								105.621	1.52794
30.884	-47.796	-47.397	-44.627	-51.652	-45.786	-47.4516			2.67009								180.603	1.52792
30.914	-49.941	-49.012	-45.038	-50.338	-47.63	-48.3918			2.1448								29.358	1.52774
30.945	-53.776	-47.714	-46.379	-46.744	-48.089	-48.5404			3.00819								93.781	1.52764
30.975	-48.63	-47.99	-48.077	-45.499	-47.436	-47.5264			1.20981								16.541	1.5276
31.006	-46.666	-48.986	-48.559	-47.042	-46.975	-47.6456			1.04936								206.848	1.52722
31.036	-47.665	-47.951	-47.94	-49.708	-46.478	-47.9484			1.15528								53.131	1.5271
31.067	-48.496	-47.319	-48.249	-49.322	-46.989	-48.075			0.937211								45.654	1.52642
31.097	-48.096	-48.38	-49.504	-48.669	-46.621	-48.254			1.05383								143.036	1.52596
31.128	-46.259	-49.878	-50.223	-50.223	-48.099	-48.9364			1.73688								40.894	1.52525
31.158	-47.184	-50.349	-50.947	-51.969	-48.935	-49.8768			1.86305								129.028	1.52519
31.189	-49.578	-51.977	-53.505	-53.011	-49.123	-51.4388			1.99099								41.779	1.52486
31.219	-50.839	-51.345	-52.53	-51.118	-52.767	-51.7198			0.87056								18.646	1.52482
31.25	-51.154	-49.338	-49.017	-48.439	-51.848	-49.9592			1.46456								46.173	1.52434
31.281	-50.36	-48.955	-48.572	-48.917	-49.883	-49.3374			0.750365								48.492	1.52414
31.311	-49.501	-52.162	-51.198	-52.124	-51.725	-51.342			1.10007								102.661	1.52376
31.342	-51.37	-52.434	-54.011	-50.425	-53.97	-52.442			1.58225								111.359	1.52323
31.372	-52.573	-51.46	-52.812	-49.599	-52.847	-51.8582			1.38392								203.552	1.52289
31.403	-52.234	-53	-52.862	-52.432	-52.306	-52.5668			0.34342								57.465	1.5228
31.433	-53.231	-53.714	-51.78	-54.694	-51.21	-52.9258			1.42283								222.87	1.52267
31.464	-52.733	-52.19	-53.518	-53.013	-51.413	-52.5734			0.806925								73.73	1.5226
31.494	-52.562	-52.753	-54.297	-52.351	-51.886	-52.7698			0.912729								16.418	1.5215
31.525	-52.994	-55.869	-53.87	-52.965	-50.901	-53.3198			1.7947								121.521	1.52116
31.555	-53.708	-55.339	-52.472	-55.257	-49.508	-53.2568			2.4088								64.056	1.52056
31.586	-54.156	-53.209	-51.776	-55.333	-49.913	-52.8774			2.10805								62.286	1.52035
31.616	-53.343	-51.454	-53.314	-53.05	-53.613	-52.9548			0.862325								106.384	1.51934
31.647	-52.355	-50.862	-55.692	-52.521	-54.275	-53.141			1.87013								114.96	1.51927
31.677	-54.322	-51.39	-55.445	-53.155	-55.452	-53.9528			1.71865								109.833	1.51873
31.708	-53.734	-51.318	-54.357	-54.539	-55.895	-53.9686			1.67839								32.349	1.51857
31.738	-51.237	-52.219	-53.314	-54.45	-54.633	-53.1706			1.45262								200.5	1.51842
31.769	-51.042	-54.194	-53.615	-54.607	-53.379	-53.3674			1.38643								11.658	1.51831
31.799	-50.356	-52.566	-53.034	-54.544	-52.592	-52.6184			1.50021								66.345	1.51828
31.83	-49.931	-51.739	-50.838	-54.611	-52.747	-51.9732			1.80768								37.659	1.51741
31.86	-50.683	-51.847	-51.703	-55.702	-51.136	-52.2142			2.00425								47.089	1.51661
31.891	-53.578	-51.733	-51.091	-54.928	-50.659	-52.3978			1.80055								103.424	1.516
31.921	-52.053	-50.938	-51.093	-52.809	-50.464	-51.4714			0.944721								112.152	1.51551
31.952	-50.646	-50.048	-52.351	-52.95	-51.121	-51.4232			1.20192								54.077	1.51546
31.982	-48.139	-48.839	-53.152	-52.985	-51.454	-50.9138			2.32355								63.934	1.51503
32.013	-47.216	-49.743	-53.495	-51.827	-51.729	-50.802			2.40536								18.066	1.51479
32.043	-50.785	-53.677	-52.114	-49.86	-51.388	-51.5648			1.44124								176.575	1.51428
32.074	-51.537	-49.415	-51.024	-49.174	-50.91	-50.412			1.05057								115.173	1.51416
32.104	-50.034	-49.122	-51.596	-49.964	-51.056	-50.3544			0.975665								47.943	1.51382
32.135	-50.282	-49.435	-49.033	-52.005	-53.051	-50.7612			1.71503								35.919	1.51275
32.166	-50.405	-51.627	-49.095	-50.933	-51.443	-50.7006			1.01596								93.14	1.51258
32.196	-50.736	-54.007	-50.781	-51.87	-51.047	-51.6882			1.37393								78.613	1.51244
32.227	-53.264	-54.524	-48.728	-50.276	-51.263	-51.611			2.31479								30.457	1.51222
32.257	-52.635	-51.517	-47.132	-48.933	-51.303	-50.304			2.22734								43.213	1.51197
32.288	-53.941	-50.737	-47.765	-50.48	-49.345	-50.4536			2.27489								202.057	1.51192
32.318	-52.605	-50.584	-50.546	-51.63	-49.639	-51.0008			1.14066								11.261	1.51136
32.349	-52.182	-48.22	-51.441	-51.253	-50.538	-50.7268			1.51857								49.042	1.51116
32.379	-50.238	-48.732	-50.323	-49.382	-49.757	-49.6864			0.655371								90.271	1.51091
32.41	-49.095	-50.438	-47.929	-48.962	-50.405	-49.3658			1.06423								57.709	1.51048
32.44	-47.928	-52.61	-46.383	-48.393	-51.558	-49.3744			2.60964								32.593	1.51021
32.471	-50.137	-53.083	-50.271	-50.47	-51.169	-51.026			1.21667								17.151	1.5102
32.501	-53.022	-52.544	-49.463	-51.111	-51.353	-51.4986			1.39003								27.924	1.50993
32.532	-52.241	-51.069	-52.477	-50.966	-51.171	-51.5848			0.715334								85.48	1.50991
32.562	-49.945	-49.913	-52.664	-50.973	-49.964	-50.6918			1.18981								93.079	1.50969
32.593	-48.4	-49.907	-51.161	-52.277	-49.447	-50.2384			1.51021								94.421	1.50914
32.623	-47.9	-49.577	-51.339	-51.879	-51.79	-50.497			1.72348								13.855	1.50906
32.654	-50.041	-49.24	-53.34	-50.994	-50.766	-50.8762			1.53875								37.842	1.50869
32.684	-52.121	-50.651	-52.131	-50.403	-50.208	-51.1028			0.947158								52.521	1.50832
32.715	-50.739	-49.686	-53.73	-51.318	-50.392	-51.173			1.54667								24.261	1.50801
32.745	-53.022	-49.968	-53.241	-49.223	-48.283	-50.7474			2.25812								48.584	1.50782
32.776	-51.825	-49.294	-52.401	-49.468	-49.083	-50.4142			1.57003								163.513	1.50769
32.806	-52.741	-49.803	-49.72	-51.434	-52.27	-51.1936			1.3889								40.802	1.50765
32.837	-54.538	-52.023	-49.656	-52.042	-50.943	-51.8404			1.79777								47.455	1.50741
32.867	-52.19	-51.449	-51.768	-53.16	-49.427	-51.5988			1.37429								15.869	1.50731
32.898	-50.644	-51.284	-50.881	-54.331	-50.912	-51.6104			1.53801								163.849	1.50722
32.928	-50.502	-53.591	-51.139	-54.795	-50.9	-52.1854			1.89518								65.308	1.50658
32.959	-49.994	-52.988	-51.643	-50.119	-51.033	-51.1554			1.22822								116.455	1.50654
32.99	-49.758	-50.992	-52.736	-50.682	-53.982	-51.63			1.70039								83.771	1.50591
33.02	-49.281	-48.947	-51.787	-52.479	-54.592	-51.4172			2.34567								195.831	1.50585
33.051	-50.323	-49.189	-50.973	-51.278	-51.52	-50.6566			0.934993								207.062	1.50577
33.081	-50.592	-51.123	-54.011	-52.046	-49.704	-51.4952			1.64281								204.102	1.50428
33.112	-51.072	-52.175	-52.133	-50.826	-51.364	-51.514			0.614673								73.151	1.50386
33.142	-50.757	-53.006	-51.448	-51.548	-52.001	-51.752			0.830448								105.835	1.50368
33.173	-52.266	-53.758	-50.813	-51.342	-53.434	-52.3226			1.2786								65.46	1.50357
33.203	-53.61	-50.849	-50.402	-52.036	-51.487	-51.6768			1.24626								63.66	1.50334
33.234	-53.23	-49.742	-51.717	-53.912	-51.576	-52.0354			1.62179								202.026	1.50327
33.264	-51.499	-49.304	-52.237	-54.151	-50.446	-51.5274			1.83715								90.912	1.50256
33.295	-50.902	-49.727	-50.477	-55.463	-50.866	-51.487			2.27234								88.837	1.50237
33.325	-52.433	-52.157	-49.054	-52.181	-51.725	-51.51			1.39633								48.523	1.50144
33.356	-51.908	-53.352	-50.311	-51.459	-52.543	-51.9146			1.14457								27.039	1.5014
33.386	-53.136	-52.153	-52.029	-50.878	-53.028	-52.2448			0.912521								52.277	1.50136
33.417	-51.929	-50.843	-54.627	-50.743	-53.051	-52.2386			1.63132								96.985	1.5004
33.447	-51.532	-51.236	-51.622	-51.721	-53.647	-51.9516			0.964928								31.799	1.50021
33.478	-53.333	-50.658	-49.699	-53.131	-53.426	-52.0494			1.74448								145.599	1.49986
33.508	-52.641	-51.766	-51.061	-54.823	-52.244	-52.507			1.42223								81.543	1.49984
33.539	-54.054	-52.258	-52.356	-55.652	-52.537	-53.3714			1.46918								28.076	1.49942
33.569	-53.551	-51.415	-52.802	-54.089	-53.226	-53.0166			1.01127								92.346	1.49937
33.6	-49.512	-51.535	-52.586	-54.283	-53.626	-52.3084			1.87951								23.956	1.4993
33.63	-51.455	-51.157	-52.912	-51.779	-53.774	-52.2154			1.09583								91.248	1.49928
33.661	-56.811	-53.604	-55.194	-50.402	-56.339	-54.47			2.58825								99.365	1.49897
33.691	-55.431	-57.212	-54.881	-52.297	-56.36	-55.2362			1.8688								13.733	1.49889
33.722	-53.258	-54.527	-54.304	-54.249	-53.146	-53.8968			0.643967								107.025	1.49878
33.752	-53.539	-56.101	-53.044	-53.194	-52.586	-53.6928			1.38905								210.999	1.49863
33.783	-53.998	-61.883	-53.255	-53.877	-52.614	-55.1254			3.81773								76.752	1.49796
33.813	-53.956	-58.419	-53.115	-54.917	-53.713	-54.824			2.11194								44.556	1.49753
33.844	-55.147	-57.033	-51.284	-57.993	-53.51	-54.9934			2.69913								80.841	1.49748
33.875	-56.409	-57.497	-51.847	-58.57	-53.792	-55.623			2.75795								130.585	1.49686
33.905	-56.636	-55.532	-56.25	-60.036	-52.211	-56.133			2.79479								89.966	1.49659
33.936	-53.024	-55.134	-56.615	-56.899	-52.661	-54.8666			1.9697								16.327	1.49637
33.966	-53.248	-54.679	-53.946	-55.987	-54.649	-54.5018			1.01733								94.757	1.4962
33.997	-54.16	-56.276	-56.069	-55.809	-56.912	-55.8452			1.02652								75.653	1.49615
34.027	-53.599	-54.755	-57.575	-55.812	-58.382	-56.0246			1.96861								84.503	1.49601
34.058	-53.799	-54.874	-56.671	-55.226	-56.227	-55.3594			1.13592								4.73	1.49582
34.088	-54.263	-53.892	-57.316	-54.476	-55.064	-55.0022			1.36137								162.598	1.49549
34.119	-55.316	-54.787	-57.181	-57.286	-57.812	-56.4764			1.3357								104.706	1.49496
34.149	-56.935	-55.654	-58.596	-57.601	-57.139	-57.185			1.06918								24.658	1.49482
34.18	-57.029	-56.631	-58.746	-56.744	-57.451	-57.3202			0.857586								7.019	1.49426
34.21	-56.933	-58.746	-55.351	-54.274	-57.06	-56.4728			1.71881								16.693	1.49393
34.241	-54.669	-56.108	-53.596	-54.814	-55.724	-54.9822			0.98306								79.376	1.49359
34.271	-53.121	-54.553	-55.231	-55.409	-57.751	-55.213			1.6802								51.208	1.49305
34.302	-54.859	-55.18	-57.952	-55.24	-56.808	-56.0078			1.32427								125.153	1.49291
34.332	-56.356	-57.06	-59.039	-55.008	-55.758	-56.6442			1.53733								161.743	1.49248
34.363	-56.085	-58.212	-58.42	-56.195	-58.633	-57.509			1.25915								67.474	1.49218
34.393	-58.273	-60.74	-56.094	-56.739	-59.167	-58.2026			1.86827								36.987	1.49143
34.424	-55.842	-61.656	-55.863	-55.724	-57.877	-57.3924			2.54654								116.394	1.49117
34.454	-56.282	-59.789	-55.725	-55.244	-58.261	-57.0602			1.90887								54.626	1.4911
34.485	-55.355	-58.127	-55.886	-54.779	-56.418	-56.113			1.28012								66.223	1.49081
34.515	-55.664	-56.65	-54.961	-55.186	-55.68	-55.6282			0.649757								106.903	1.49071
34.546	-55.165	-54.432	-53.709	-52.979	-55.479	-54.3528			1.02909								84.93	1.49068
34.576	-52.721	-54.171	-55.359	-52.663	-56.342	-54.2512			1.61779								135.956	1.49066
34.607	-54.381	-56.384	-56.22	-55.75	-56.533	-55.8536			0.874134								80.261	1.49045
34.637	-52.059	-55.421	-54.708	-53.647	-54.29	-54.025			1.27412								174.53	1.48966
34.668	-54.053	-52.67	-54.76	-52.67	-52.592	-53.349			0.997706								102.875	1.48933
34.698	-53.985	-53.319	-53.516	-55.034	-52.528	-53.6764			0.92339								45.593	1.48887
34.729	-53.458	-53.963	-53.028	-55.495	-53.759	-53.9406			0.937467								26.489	1.48845
34.76	-53.116	-52.4	-55.056	-54.712	-54.244	-53.9056			1.11563								7.599	1.48777
34.79	-51.804	-51.814	-54.109	-54.386	-54.773	-53.3772			1.45086								110.168	1.48768
34.821	-53.413	-50.82	-52.729	-57.275	-55.026	-53.8526			2.43629								60.76	1.4874
34.851	-53.502	-53.09	-52.733	-57.441	-53.217	-53.9966			1.94518								198.639	1.48701
34.882	-52.522	-54.741	-52.946	-56.78	-54.152	-54.2282			1.68342								143.677	1.48692
34.912	-52.161	-55.152	-53.576	-55.895	-54.542	-54.2652			1.45103								133.636	1.48656
34.943	-52.1	-51.703	-55.523	-53.474	-52.151	-52.9902			1.56547								50.995	1.48626
34.973	-50.726	-49.176	-52.785	-54.696	-53.379	-52.1524			2.19478								74.188	1.4859
35.004	-53.983	-49.751	-52.135	-53.43	-54.034	-52.6666			1.80061								25.757	1.48589
35.034	-55.199	-52.936	-53.915	-51.85	-54.363	-53.6526			1.2969								18.402	1.48246
35.065	-54.324	-52.691	-53.89	-53.106	-53.717	-53.5456			0.647589								72.998	1.48233
35.095	-51.518	-51.946	-53.112	-51.696	-53.923	-52.439			1.03664								140.045	1.48224
35.126	-51.46	-53.443	-51.339	-52.256	-53.722	-52.444			1.10181								47.302	1.48106
35.156	-53.071	-54.048	-50.504	-53.87	-53.502	-52.999			1.44415								221.985	1.48093
35.187	-52.393	-55.331	-54.09	-55.848	-51.809	-53.8942			1.7693								68.115	1.48007
35.217	-49.198	-55.341	-56.404	-55.946	-52.891	-53.956			2.98512								16.785	1.47974
35.248	-49.747	-55.919	-53.92	-54.845	-55.191	-53.9244			2.4434								47.028	1.47927
35.278	-55.351	-55.737	-54.312	-55.77	-56.432	-55.5204			0.779288								53.802	1.47874
35.309	-58.843	-53.82	-52.294	-57.598	-58.726	-56.2562			3.0094								222.839	1.47863
35.339	-58.971	-54.668	-54.254	-54.875	-56.817	-55.917			1.97156								61.768	1.47849
35.37	-57.23	-54.994	-57.884	-53.927	-55.282	-55.8634			1.64271								65.43	1.47813
35.4	-54.887	-55.027	-58.489	-53.4	-58.264	-56.0134			2.25086								84.808	1.478
35.431	-55.142	-54.522	-55.554	-53.025	-55.584	-54.7654			1.06326								183.014	1.4775
35.461	-56.144	-56.141	-53.795	-53.223	-55.067	-54.874			1.33655								47.699	1.47723
35.492	-54.407	-57.827	-52.816	-53.3	-56.423	-54.9546			2.12238								162.17	1.47713
35.522	-56.255	-58.645	-54.418	-53.283	-56.854	-55.891			2.09856								13.824	1.47669
35.553	-56.594	-57.81	-55.529	-53.554	-56.706	-56.0386			1.6066								30.182	1.47636
35.583	-55.761	-58.101	-56.804	-56.197	-57.127	-56.798			0.900369								10.895	1.47615
35.614	-55.146	-58.48	-58.575	-55.788	-56.222	-56.8422			1.58572								14.252	1.47592
35.645	-55.721	-53.829	-58.993	-56.654	-57.321	-56.5036			1.91402								108.765	1.47559
35.675	-56.621	-53.494	-59.443	-56.806	-58.848	-57.0424			2.33707								57.983	1.47558
35.706	-56.767	-56.02	-59.631	-56.734	-59.643	-57.759			1.74016								48.004	1.47504
35.736	-55.882	-56.564	-58.661	-58.179	-57.761	-57.4094			1.15435								48.065	1.47413
35.767	-56.888	-56.621	-57.095	-58.541	-56.299	-57.0888			0.86485								78.552	1.47394
35.797	-57.944	-55.369	-56.633	-57.34	-58.331	-57.1234			1.17229								62.988	1.47392
35.828	-59.159	-53.847	-58.386	-61.791	-60.91	-58.8186			3.09148								103.455	1.47376
35.858	-57.277	-55.192	-59.325	-64.173	-58.72	-58.9374			3.33144								150.269	1.47369
35.889	-57.582	-57.464	-59.399	-63.029	-58.128	-59.1204			2.31571								133.118	1.47323
35.919	-61.159	-58.613	-61.898	-59.689	-58.52	-59.9758			1.51275								57.129	1.47276
35.95	-58.943	-59.323	-60.973	-59.774	-58.171	-59.4368			1.04075								12.329	1.47144
35.98	-58.343	-59.244	-59.836	-60.224	-58.323	-59.194			0.860001								56.091	1.47089
36.011	-57.928	-60.768	-59.619	-61.539	-59.673	-59.9054			1.36555								85.632	1.47074
36.041	-59.531	-59.921	-59.028	-61.891	-61.806	-60.4354			1.32859								28.809	1.47068
36.072	-60.725	-58.486	-59.178	-60.767	-62.551	-60.3414			1.58166								186.798	1.47052
36.102	-56.705	-58.904	-58.968	-58.392	-58.501	-58.294			0.922463								17.761	1.47045
36.133	-56.053	-59.474	-60.184	-58.723	-60.165	-58.9198			1.71122								146.545	1.47039
36.163	-56.502	-58.91	-58.127	-58.057	-62.127	-58.7446			2.08275								75.989	1.46971
36.194	-58.643	-58.718	-57.205	-59.2	-60.512	-58.8556			1.18858								16.876	1.46926
36.224	-60.51	-59.785	-58.376	-60.723	-60.844	-60.0476			1.02072								33.539	1.46918
36.255	-59.847	-59.57	-61.661	-59.277	-61.333	-60.3376			1.08363								93.048	1.4688
36.285	-59.418	-59.707	-61.811	-57.98	-61.273	-60.0378			1.53281								39.307	1.46879
36.316	-57.995	-57.102	-60.234	-57.792	-59.899	-58.6044			1.38023								45.135	1.46868
36.346	-55.305	-59.657	-59.461	-56.507	-58.432	-57.8724			1.90246								66.559	1.46736
36.377	-56.686	-61.616	-57.68	-57.518	-59.44	-58.588			1.96734								140.625	1.46628
36.407	-57.495	-59.22	-57.711	-58.126	-60.002	-58.5108			1.0661								27.618	1.46591
36.438	-57.113	-61.053	-60.98	-57.902	-59.27	-59.2636			1.77673								16.113	1.46585
36.469	-57.706	-58.833	-59.088	-57.97	-61.022	-58.9238			1.30675								156.586	1.46585
36.499	-58.924	-59.547	-56.583	-58.317	-58.486	-58.3714			1.10701								77.393	1.46568
36.53	-56.4	-60.839	-55.458	-58.466	-56.867	-57.606			2.10988								67.932	1.46477
36.56	-56.237	-60.344	-56.248	-58.819	-57.312	-57.792			1.77481								31.25	1.46456
36.591	-56.226	-58.112	-56.552	-59.686	-58.367	-57.7886			1.41511								24.139	1.46452
36.621	-55.146	-58.928	-56.422	-60.648	-56.848	-57.5984			2.18112								11.139	1.46414
36.652	-56.174	-58.216	-56.657	-61.114	-56.261	-57.6844			2.08613								68.268	1.46405
36.682	-57.1	-55.846	-56.039	-57.788	-58.542	-57.063			1.145								136.169	1.46367
36.713	-56.125	-56.225	-56.846	-56.727	-57.64	-56.7126			0.60438								102.692	1.4636
36.743	-57.245	-56.552	-57.562	-59.879	-57.65	-57.7776			1.25144								19.409	1.46293
36.774	-55.979	-56.027	-56.522	-60.979	-58.981	-57.6976			2.21027								57.098	1.46242
36.804	-55.264	-60.282	-57.447	-60.029	-57.96	-58.1964			2.05698								47.638	1.46145
36.835	-57.45	-56.473	-57.631	-60.654	-55.734	-57.5884			1.87762								46.417	1.46128
36.865	-55.309	-54.525	-58.022	-58.227	-54.206	-56.0578			1.93021								204.926	1.46105
36.896	-55.926	-55.074	-57.669	-57.165	-54.531	-56.073			1.33576								30.212	1.46061
36.926	-56.823	-59.194	-58.042	-58.387	-58.998	-58.2888			0.94094								159.973	1.46056
36.957	-56.077	-57.859	-58.663	-57.519	-59.715	-57.9666			1.35318								17.792	1.46003
36.987	-55.767	-57.667	-57.708	-56.078	-59.482	-57.3404			1.49143								82.336	1.45946
37.018	-56.568	-59.653	-57.105	-56.091	-61.579	-58.1992			2.33662								11.963	1.45925
37.048	-58.666	-60.184	-58.101	-58.56	-58.172	-58.7366			0.844674								155.487	1.45923
37.079	-60.065	-58.518	-59.135	-59.762	-58.885	-59.273			0.63364								77.637	1.45842
37.109	-57.514	-59.255	-59.894	-62.344	-59.521	-59.7056			1.73471								59.57	1.45712
37.14	-56.929	-59.592	-60.912	-62.208	-59.497	-59.8276			1.96271								111.45	1.45629
37.17	-58.544	-58.465	-59.941	-59.983	-60.336	-59.4538			0.880505								112.549	1.4559
37.201	-58.891	-59.691	-61.617	-61.196	-59.178	-60.1146			1.22275								67.2	1.45569
37.231	-58.242	-60.941	-61.804	-62.246	-62.45	-61.1366			1.71888								203.827	1.45545
37.262	-60.304	-61.721	-61.869	-61.507	-64.625	-62.0052			1.58941								158.936	1.45516
37.292	-62.236	-61.922	-62.147	-63.373	-64.989	-62.9334			1.2793								128.326	1.45478
37.323	-61.772	-62.717	-63.483	-63.71	-63.903	-63.117			0.876417								103.027	1.45445
37.354	-62.374	-64.081	-64.571	-64.852	-64.133	-64.0022			0.964371								56.305	1.45331
37.384	-63.827	-64.664	-64.058	-66.43	-65.207	-64.8372			1.0406								52.826	1.4527
37.415	-64.708	-64.258	-64.556	-67.41	-65.312	-65.2488			1.26776								31.738	1.45262
37.445	-66.018	-64.301	-66.297	-65.742	-67.153	-65.9022			1.03963								79.132	1.45202
37.476	-66.81	-64.111	-67.344	-65.784	-65.962	-66.0022			1.23276								77.698	1.45176
37.506	-66.174	-64.575	-66.347	-66.636	-65.727	-65.8918			0.806505								175.354	1.45154
37.537	-68.179	-66.223	-64.819	-66.851	-67.22	-66.6584			1.24877								34.912	1.45103
37.567	-66.768	-65.45	-64.36	-66.457	-65.949	-65.7968			0.946959								34.79	1.45086
37.598	-66.787	-65.896	-63.174	-67.215	-64.233	-65.461			1.71482								3.448	1.45076
37.628	-65.258	-65.648	-64.602	-66.427	-64.066	-65.2002			0.915581								10.59	1.45072
37.659	-62.749	-63.747	-66.208	-66.102	-64.136	-64.5884			1.51741								86.487	1.45066
37.689	-63.344	-63.422	-62.578	-64.625	-64.117	-63.6172			0.783923								109.375	1.45047
37.72	-65.153	-61.854	-61.624	-63.168	-64.359	-63.2316			1.53696								167.267	1.45014
37.75	-61.805	-61.548	-63.527	-61.611	-63.865	-62.4712			1.12843								56.549	1.44924
37.781	-61.89	-61.876	-63.184	-60.667	-63.086	-62.1406			1.03523								213.379	1.44831
37.811	-61.084	-63.508	-61.772	-59.695	-60.667	-61.3452			1.42401								92.041	1.44825
37.842	-59.185	-62.461	-60.379	-59.76	-62.376	-60.8322			1.50869								43.671	1.44732
37.872	-59.898	-59.495	-58.805	-58.996	-63.748	-60.1884			2.03541								156.006	1.44651
37.903	-59.666	-60.225	-58.256	-58.126	-60.94	-59.4426			1.2294								156.219	1.44603
37.933	-60.111	-60.582	-59.196	-58.264	-57.942	-59.219			1.13982								21.729	1.44579
37.964	-61.821	-59.19	-59.776	-59.791	-59.173	-59.9502			1.08829								87.158	1.44577
37.994	-60.746	-60.521	-58.851	-59.682	-62.979	-60.5558			1.54751								223.083	1.44541
38.025	-59.178	-61.915	-59.354	-58.713	-62.627	-60.3574			1.78038								16.998	1.44526
38.055	-58.413	-60.449	-61.05	-59.168	-60.401	-59.8962			1.07492								92.804	1.44495
38.086	-58.31	-59.481	-62.631	-60.347	-59.394	-60.0326			1.62249								93.964	1.44487
38.116	-59.328	-58.795	-61.465	-60.795	-62.12	-60.5006			1.40741								47.119	1.44469
38.147	-59.009	-58.09	-58.136	-61.313	-58.647	-59.039			1.32681								119.995	1.44451
38.177	-60.16	-57.234	-56.849	-59.304	-54.75	-57.6594			2.13659								113.403	1.4444
38.208	-58.265	-55.628	-56.714	-59.086	-55.687	-57.076			1.55007								35.156	1.44415
38.239	-58.007	-54.975	-56.831	-59.024	-57.996	-57.3666			1.54595								4.7	1.44325
38.269	-59.181	-57.78	-57.063	-59.868	-57.802	-58.3388			1.14846								98.328	1.44312
38.3	-57.795	-59.987	-59.779	-56.716	-55.908	-58.037			1.81475								102.966	1.44253
38.33	-56.836	-58.258	-58.978	-57.092	-56.368	-57.5064			1.07792								32.043	1.44124
38.361	-57.102	-57.6	-58.191	-59.334	-59.528	-58.351			1.0608								190.46	1.44123
38.391	-58.639	-60.865	-60.546	-60.56	-60.488	-60.2196			0.895724								4.822	1.44082
38.422	-58.1	-56.939	-59.951	-58.611	-61.268	-58.9738			1.67734								46.875	1.44033
38.452	-58.731	-54.692	-59.561	-57.063	-59.87	-57.9834			2.13819								65.765	1.44029
38.483	-59.912	-55.274	-58.704	-58.013	-57.789	-57.9384			1.70354								86.426	1.44017
38.513	-58.882	-56.154	-56.804	-58.364	-57.344	-57.5096			1.1154								40.283	1.44002
38.544	-57.832	-56.767	-56.767	-59.669	-55.183	-57.2436			1.65296								8.972	1.43999
38.574	-58.247	-57.191	-58.688	-59.005	-56.161	-57.8584			1.17053								112.518	1.43917
38.605	-57.508	-58.917	-58.416	-57.159	-58.149	-58.0298			0.703749								191.986	1.43904
38.635	-57.915	-59.888	-58.861	-57.399	-57.148	-58.2422			1.12992								113.068	1.43854
38.666	-57.886	-58.724	-58.937	-56.997	-56.346	-57.778			1.10798								192.81	1.43853
38.696	-58.596	-58.158	-57.894	-57.458	-59.211	-58.2634			0.671715								146.79	1.43825
38.727	-59.98	-60.079	-59	-56.296	-58.556	-58.7822			1.53266								73.608	1.43807
38.757	-58.571	-58.577	-58.716	-57.899	-59.746	-58.7018			0.664779								147.125	1.43807
38.788	-57.994	-57.409	-56.732	-58.681	-58.88	-57.9392			0.891182								122.009	1.43777
38.818	-57.707	-60.308	-55.664	-57.272	-59.995	-58.1892			1.9494								210.175	1.43726
38.849	-57.412	-59.4	-55.683	-57.328	-58.686	-57.7018			1.42757								70.862	1.43707
38.879	-55.857	-61.258	-57.547	-59.147	-57.134	-58.1886			2.07966								11.383	1.43688
38.91	-55.669	-61.995	-58.901	-59.096	-58.459	-58.824			2.24847								84.351	1.43674
38.94	-56.142	-61.647	-59.086	-57.86	-56.204	-58.1878			2.29134								190.247	1.43618
38.971	-57.842	-60.145	-57.852	-57.823	-55.572	-57.8468			1.61687								51.575	1.4361
39.001	-57.539	-60.645	-57.112	-59.56	-56.833	-58.3378			1.67497								223.45	1.43597
39.032	-57.473	-60.178	-57.026	-59.226	-56.486	-58.0778			1.56006								60.425	1.43593
39.063	-56.599	-58.929	-58.402	-58.96	-56.244	-57.8268			1.30792								64.178	1.43501
39.093	-54.761	-58.665	-57.524	-57.042	-57.217	-57.0418			1.42303								71.167	1.43462
39.124	-54.971	-56.864	-57.423	-54.743	-57.144	-56.229			1.27052								11.414	1.43459
39.154	-57.017	-59.583	-59.059	-55.089	-57.682	-57.686			1.78015								59.174	1.43435
39.185	-56.464	-57.966	-58.374	-56.992	-60.118	-57.9828			1.41429								103.882	1.434
39.215	-55.494	-58.058	-56.802	-59.651	-59.924	-57.9858			1.8805								195.007	1.43399
39.246	-55.974	-55.633	-57.189	-57.869	-57.769	-56.8868			1.02951								62.347	1.4338
39.276	-55.036	-57.708	-56.385	-55.12	-56.133	-56.0764			1.09061								159.607	1.43379
39.307	-56.125	-58.846	-56.258	-55.001	-55.627	-56.3714			1.46879								19.318	1.43367
39.337	-55.183	-56.396	-58.141	-56.125	-55.492	-56.2674			1.15373								54.565	1.43366
39.368	-54.368	-58.355	-59.445	-54.572	-54.467	-56.2414			2.45842								183.289	1.43333
39.398	-55.304	-57.625	-58.974	-53.466	-54.401	-55.954			2.28785								9.094	1.43323
39.429	-54.046	-56.534	-56.572	-53.949	-53.354	-54.891			1.54021								192.566	1.43273
39.459	-55.896	-55.322	-56.631	-54.019	-54.61	-55.2956			1.03008								27.588	1.43237
39.49	-57.152	-53.119	-55.521	-56.522	-57.697	-56.0022			1.8034								196.503	1.43208
39.52	-57.096	-54.027	-55.978	-56.156	-57.226	-56.0966			1.28211								84.076	1.43169
39.551	-58.077	-56.132	-53.379	-55.71	-55.792	-55.818			1.67053								10.803	1.43144
39.581	-56.483	-55.347	-51.952	-53.779	-55.763	-54.6648			1.81116								21.576	1.4307
39.612	-57.888	-56.435	-53.491	-54.183	-54.781	-55.3556			1.78606								193.451	1.43064
39.642	-59.241	-54.675	-55.326	-56.512	-54.638	-56.0784			1.92357								161.407	1.4305
39.673	-59.822	-55.137	-55.184	-57.976	-55.875	-56.7988			2.04622								59.021	1.43048
39.703	-58.196	-57.385	-53.946	-55.504	-55.252	-56.0566			1.71385								216.309	1.43022
39.734	-56.107	-57.423	-52.859	-52.454	-53.272	-54.423			2.20702								108.368	1.43014
39.764	-54.593	-56.41	-52.499	-53.155	-52.36	-53.8034			1.70463								94.788	1.42878
39.795	-54.59	-54.219	-53.26	-54.209	-54.1	-54.0756			0.492129								62.073	1.42877
39.825	-55.976	-55.102	-54.8	-52.391	-54.948	-54.6434			1.33947								214.508	1.4287
39.856	-57.719	-56.787	-54.884	-52.4	-53.363	-55.0306			2.23802								3.632	1.42867
39.886	-57.78	-56.813	-52.225	-54.534	-55.087	-55.2878			2.15213								211.029	1.42841
39.917	-56.403	-55.745	-54.065	-57.253	-56.244	-55.942			1.18157								72.662	1.42811
39.948	-54.173	-55.702	-56.28	-57.002	-56.447	-55.9208			1.08139								75.897	1.42791
39.978	-52.224	-56.789	-55.484	-56.633	-53.96	-55.018			1.92922								114.105	1.42786
40.009	-51.679	-56.889	-55.348	-55.15	-53.266	-54.4664			2.02015								38.849	1.42757
40.039	-52.289	-55.683	-55.535	-54.55	-53.743	-54.36			1.39971								112.091	1.42739
40.07	-52.829	-52.769	-56.016	-56.538	-55.142	-54.6588			1.76963								50.934	1.42644
40.1	-54.467	-54.966	-55.642	-59.132	-56.735	-56.1884			1.852								168.304	1.42569
40.131	-54.428	-55.4	-54.539	-57.109	-56.461	-55.5874			1.17866								64.331	1.42566
40.161	-54.594	-55.473	-54.215	-55.653	-56.03	-55.193			0.759252								92.072	1.42536
40.192	-55.385	-53.52	-56.819	-54.867	-54.072	-54.9326			1.2751								110.931	1.42418
40.222	-52.564	-55.714	-57.627	-55.875	-53.903	-55.1366			1.95069								37.811	1.42401
40.253	-52.769	-57.316	-55.947	-55.727	-56.426	-55.637			1.71546								22.675	1.42364
40.283	-55.94	-58.112	-55.605	-54.144	-55.403	-55.8408			1.44002								28.168	1.42352
40.314	-56.929	-57.562	-55.264	-56.494	-53.645	-55.9788			1.5518								207.703	1.42329
40.344	-55.16	-57.483	-57.565	-56.1	-54.797	-56.221			1.28132								161.804	1.42325
40.375	-53.17	-56.136	-56.504	-56.408	-57.273	-55.8982			1.58245								212.616	1.42314
40.405	-54.743	-56.992	-55.307	-58.62	-56.027	-56.3378			1.52798								20.538	1.42311
40.436	-56.9	-59.238	-56.567	-56.576	-55.877	-57.0316			1.28861								91.553	1.4231
40.466	-55.058	-59.056	-57.827	-56.601	-56.091	-56.9266			1.5525								39.093	1.42303
40.497	-55.601	-55.867	-55.774	-56.566	-54.975	-55.7566			0.570686								31.433	1.42283
40.527	-58.292	-52.991	-55.517	-57.569	-56.606	-56.195			2.07241								52.307	1.42238
40.558	-60.145	-54.537	-54.604	-56.79	-57.632	-56.7416			2.33495								142.731	1.42237
40.588	-60.173	-57.186	-54.206	-55.702	-57.865	-57.0264			2.25491								173.92	1.42226
40.619	-58.499	-58.224	-54.293	-56.923	-57.98	-57.1838			1.72268								49.866	1.42226
40.649	-56.811	-58.102	-54.952	-58.767	-58.266	-57.3796			1.53696								33.508	1.42223
40.68	-55.876	-56.272	-53.714	-56.629	-59.531	-56.4044			2.08333								133.667	1.42218
40.71	-57.028	-57.016	-53.355	-54.692	-59.251	-56.2684			2.29155								167.725	1.42163
40.741	-58.377	-57.631	-56.693	-55.519	-56.914	-57.0268			1.07071								213.44	1.42159
40.771	-57.944	-56.322	-57.554	-58.665	-57.603	-57.6176			0.849474								91.522	1.42157
40.802	-61.551	-57.967	-57.962	-58.557	-58.457	-58.8988			1.50765								118.195	1.42155
40.833	-59.678	-57.542	-58.968	-59.585	-60.015	-59.1576			0.979124								101.99	1.42131
40.863	-54.642	-56.038	-57.84	-58.092	-60.678	-57.458			2.28378								111.511	1.42127
40.894	-54.634	-55.929	-56.43	-57.765	-58.502	-56.652			1.52525								66.803	1.42111
40.924	-56.896	-57.479	-56.38	-56.858	-57.279	-56.9784			0.424361								198.029	1.42064
40.955	-56.819	-58.322	-57.886	-57.205	-59.028	-57.852			0.879024								3.387	1.42054
40.985	-55.953	-57.959	-56.356	-61.564	-58.43	-58.0524			2.22305								213.043	1.41979
41.016	-57.557	-57.755	-56.663	-60.165	-60.18	-58.464			1.61299								65.887	1.41935
41.046	-58.889	-58.788	-59.236	-59.152	-58.251	-58.8632			0.388425								200.165	1.41923
41.077	-58.97	-58.877	-60.381	-57.75	-58.272	-58.85			0.987823								114.197	1.41917
41.107	-60.777	-60.07	-62.912	-60.023	-58.716	-60.4996			1.54026								27.954	1.41878
41.138	-59.493	-58.585	-61.894	-60.899	-60.217	-60.2176			1.27132								73.822	1.41854
41.168	-57.794	-57.762	-58.171	-58.937	-62.689	-59.0706			2.07738								14.404	1.41835
41.199	-58.345	-58.996	-57.739	-58.542	-60.024	-58.7292			0.853059								79.773	1.41808
41.229	-58.904	-59.989	-58.385	-58.12	-58.032	-58.686			0.803742								45.441	1.41772
41.26	-59.333	-58.722	-58.147	-59.35	-57.599	-58.6302			0.761138								56.641	1.41727
41.29	-60.745	-56.415	-57.925	-60.961	-57.06	-58.6212			2.10799								6.317	1.41699
41.321	-59.921	-58.603	-58.733	-59.94	-58.556	-59.1506			0.714925								94.055	1.41698
41.351	-58.911	-59.911	-58.077	-61.242	-60.469	-59.722			1.25179								58.136	1.41652
41.382	-59.828	-57.248	-58.625	-60.956	-59.509	-59.2332			1.38824								74.097	1.41574
41.412	-60.888	-55.504	-61.172	-59.717	-59.543	-59.3648			2.27199								102.478	1.41548
41.443	-60.652	-57.77	-60.296	-59.979	-60.015	-59.7424			1.13518								106.659	1.4153
41.473	-60.678	-59.821	-60.404	-59.611	-59.89	-60.0808			0.443204								163.971	1.41527
41.504	-62.407	-59.721	-59.926	-60.574	-59.638	-60.4532			1.15223								36.591	1.41511
41.534	-60.753	-59.78	-58.999	-63.087	-60.539	-60.6316			1.53647								107.3	1.41503
41.565	-56.558	-61.054	-59.368	-62.52	-61.432	-60.1864			2.32298								145.569	1.4149
41.595	-57.975	-60.081	-59.303	-60.294	-60.292	-59.589			0.989961								160.431	1.4148
41.626	-60.742	-60.751	-59.322	-58.457	-59.672	-59.7888			0.979752								102.905	1.41463
41.656	-59.712	-59.755	-60.07	-58.741	-61.025	-59.8606			0.819514								127.991	1.41431
41.687	-60.362	-59.881	-64.493	-60.012	-61.627	-61.275			1.92688								39.185	1.41429
41.718	-60.205	-60.602	-62.395	-59.622	-60.328	-60.6304			1.04927								15.839	1.41427
41.748	-58.808	-60.779	-60.31	-59.663	-61.631	-60.2382			1.07399								102.02	1.41301
41.779	-59.81	-59.881	-61.624	-60.144	-63.349	-60.9616			1.52486								173.981	1.41239
41.809	-59.482	-61.058	-59.761	-60.825	-59.974	-60.22			0.686314								5.402	1.41235
41.84	-59.096	-62.201	-61.222	-60.377	-61.597	-60.8986			1.2052								23.102	1.41161
41.87	-60.153	-61.483	-61.791	-60.105	-62.376	-61.1816			1.01315								116.638	1.41113
41.901	-63.237	-61.922	-60.414	-60.877	-60.579	-61.4058			1.17969								51.971	1.411
41.931	-61.612	-61.84	-60.439	-62.45	-61.427	-61.5536			0.732688								23.254	1.41096
41.962	-59.824	-59.851	-59.829	-62.66	-60.835	-60.5998			1.23049								133.209	1.41094
41.992	-62.934	-58.089	-59.872	-62.312	-61.636	-60.9686			1.97532								94.086	1.41086
42.023	-65.417	-56.825	-61.111	-62.999	-61.879	-61.6462			3.14776								19.592	1.41065
42.053	-62.701	-58.135	-60.724	-61.197	-63.292	-61.2098			2.01555								68.726	1.41061
42.084	-62.755	-59.485	-58.868	-61.285	-65.417	-61.562			2.64256								5.005	1.41026
42.114	-61.778	-59.172	-59.427	-62.083	-64.09	-61.31			2.04094								182.19	1.41023
42.145	-59.9	-60.965	-62.029	-61.582	-63.466	-61.5884			1.31898								63.324	1.40996
42.175	-60.513	-60.724	-63.896	-63.485	-63.93	-62.5096			1.73679								9.46	1.40958
42.206	-61.735	-62.366	-61.692	-64.392	-63.753	-62.7876			1.22394								55.908	1.40954
42.236	-61.197	-62.71	-60.056	-62.986	-63.411	-62.072			1.40225								139.648	1.4093
42.267	-59.49	-59.331	-61.258	-61.02	-62.405	-60.7008			1.29026								64.117	1.40891
42.297	-58.907	-57.981	-61.77	-60.353	-62.165	-60.2352			1.79855								17.029	1.40864
42.328	-58.733	-58.644	-62.03	-62.574	-61.878	-60.7718			1.91956								51.483	1.40846
42.358	-59.257	-61.379	-64.366	-64.03	-60.693	-61.945			2.19782								29.694	1.40807
42.389	-60.924	-62.264	-63.816	-63.199	-59.716	-61.9838			1.6717								91.766	1.40796
42.419	-62.226	-63.711	-61.708	-63.08	-59.619	-62.0688			1.57129								38.116	1.40741
42.45	-62.514	-66.437	-60.489	-63.048	-61.229	-62.7434			2.30021								46.936	1.40729
42.48	-61.413	-62.124	-61.402	-61.771	-60.381	-61.4182			0.65167								105.408	1.40643
42.511	-61.311	-62.79	-62.119	-61.67	-60.383	-61.6546			0.900009								111.053	1.40615
42.542	-60.423	-62.619	-60.778	-62.013	-61.286	-61.4238			0.896285								210.968	1.40549
42.572	-60.752	-62.627	-59.037	-61.34	-64.425	-61.6362			2.02389								189.819	1.40492
42.603	-62.933	-62.733	-61.48	-59.829	-62.28	-61.851			1.26083								104.34	1.40481
42.633	-61.052	-61.426	-63.937	-58.961	-63.345	-61.7442			1.98101								176.605	1.40445
42.664	-60.552	-60.65	-62.086	-60.337	-64.728	-61.6706			1.84334								21.393	1.40395
42.694	-61.777	-63.107	-60.812	-61.965	-63.143	-62.1608			0.982969								79.346	1.40392
42.725	-62.47	-66.159	-59.704	-61.129	-61.37	-62.1664			2.43962								195.068	1.40384
42.755	-62.974	-64.158	-60.455	-62.294	-60.187	-62.0136			1.68561								8.789	1.40372
42.786	-62.58	-62.831	-62.536	-64.697	-60.874	-62.7036			1.35837								54.504	1.40365
42.816	-63.444	-61.549	-63.187	-63.376	-63.059	-62.923			0.783058								84.961	1.40363
42.847	-64.069	-63.636	-61.731	-63.327	-64.159	-63.3844			0.98349								102.448	1.4035
42.877	-62.506	-64.187	-62.099	-64.042	-62.533	-63.0734			0.967176								66.467	1.40317
42.908	-63.218	-61.858	-61.871	-66.355	-61.693	-62.999			1.97425								29.785	1.40298
42.938	-62.034	-62.783	-62.741	-61.971	-62.752	-62.4562			0.415054								112.488	1.40289
42.969	-61.484	-66.052	-62.824	-58.985	-63.451	-62.5592			2.59789								98.572	1.40273
42.999	-63.685	-65.398	-65.889	-59.308	-63.574	-63.5708			2.59313								197.174	1.40226
43.03	-65.424	-64.139	-67.912	-62.842	-65.171	-65.0976			1.87346								42.236	1.40225
43.06	-64.545	-63.897	-66.876	-65.294	-66.115	-65.3454			1.19124								143.188	1.40168
43.091	-64.663	-65.749	-64.864	-64.614	-68.784	-65.7348			1.76501								48.096	1.40106
43.121	-63.99	-65.3	-63.922	-66.214	-65.651	-65.0154			1.02086								0.336	1.40088
43.152	-63.877	-63.693	-63.832	-66.359	-62.072	-63.9666			1.53412								46.661	1.4005
43.182	-65.712	-64.004	-62.641	-65.329	-61.122	-63.7616			1.90675								24.231	1.40045
43.213	-66.181	-63.809	-62.788	-63.826	-62.233	-63.7674			1.51197								193.268	1.40016
43.243	-64.133	-65.195	-66.257	-61.057	-64.031	-64.1346			1.94367								129.822	1.4001
43.274	-61.63	-66.602	-67.367	-61.601	-64.44	-64.328			2.69884								172.15	1.4001
43.304	-62.435	-67.954	-65	-64.041	-65.11	-64.908			2.01214								10.345	1.4001
43.335	-64.874	-64.746	-63.595	-63.836	-66.625	-64.7352			1.19366								5.066	1.40004
43.365	-65.149	-62.97	-60.909	-63.575	-64.007	-63.322			1.56666								8.85	1.39998
43.396	-64.307	-64.851	-58.633	-63.6	-62.047	-62.6876			2.49927								161.713	1.39991
43.427	-62.846	-64.85	-60.766	-64.414	-61.275	-62.8302			1.82125								40.039	1.39971
43.457	-64.614	-62.35	-65.802	-65.443	-61.567	-63.9552			1.8933								115.814	1.3992
43.488	-66.467	-64.925	-63.763	-65.746	-63.145	-64.8092			1.36962								200.531	1.39895
43.518	-65.201	-66.263	-64.064	-64.932	-64.058	-64.9036			0.916132								198.456	1.39885
43.549	-65.048	-63.061	-63.414	-63.438	-65.288	-64.0498			1.03511								73.975	1.39851
43.579	-63.29	-61.638	-63.235	-63.994	-66.763	-63.784			1.87545								194.305	1.39838
43.61	-63.424	-63.977	-63.059	-64.144	-62.963	-63.5134			0.531506								207.428	1.39813
43.64	-60.665	-63.741	-63.263	-62.116	-60.243	-62.0056			1.54182								155.518	1.39765
43.671	-59.946	-60.309	-62.863	-62.904	-60.559	-61.3162			1.44732								64.606	1.397
43.701	-61.554	-59.538	-62.79	-64.258	-62.556	-62.1392			1.74609								149.689	1.39676
43.732	-61.71	-62.995	-63.385	-63.725	-63.252	-63.0134			0.77469								62.866	1.39671
43.762	-63.879	-66.188	-62.352	-62.246	-65.11	-63.955			1.71875								48.279	1.3967
43.793	-64.042	-63.974	-61.864	-64.435	-62.542	-63.3714			1.10728								161.591	1.39649
43.823	-63.335	-67.808	-62.94	-66.398	-60.781	-64.2524			2.82226								33.325	1.39633
43.854	-62.346	-62.989	-66.048	-63.061	-61.217	-63.1322			1.7898								92.651	1.39623
43.884	-62.513	-59.487	-64.355	-61.111	-63.803	-62.2538			1.99019								2.167	1.39571
43.915	-63.015	-58.876	-62.674	-61.732	-62.953	-61.85			1.74007								142.853	1.39566
43.945	-64.524	-59.631	-60.845	-63.47	-61.17	-61.928			2.00877								93.445	1.3951
43.976	-65.725	-62.62	-60.526	-65.047	-62.296	-63.2428			2.12613								210.144	1.39489
44.006	-63.361	-64.512	-62.922	-63.994	-64.262	-63.8102			0.655955								194.519	1.3947
44.037	-60.596	-63.032	-63.823	-61.221	-62.75	-62.2844			1.33459								108.215	1.39466
44.067	-60.292	-64.676	-61.185	-59.315	-60.955	-61.2846			2.03007								79.712	1.39344
44.098	-61.848	-65.363	-59.772	-59.573	-60.88	-61.4872			2.35195								201.996	1.39299
44.128	-61.262	-61.953	-59.783	-61.652	-64.253	-61.7806			1.61388								207.275	1.39294
44.159	-60.419	-59.373	-62.447	-64.046	-65.316	-62.3202			2.46322								141.571	1.39264
44.189	-61.383	-59.539	-63.158	-64.682	-65.201	-62.7926			2.34929								95.245	1.39254
44.22	-63.05	-62.005	-62.513	-63.644	-63.318	-62.906			0.652184								113.8	1.39243
44.25	-64.33	-62.074	-62.537	-63.864	-62.092	-62.9794			1.04995								106.323	1.39242
44.281	-63.54	-61.905	-64.163	-63.885	-62.466	-63.1918			0.965355								168.243	1.39182
44.312	-62.656	-62.552	-61.164	-63.684	-64.069	-62.825			1.1344								192.596	1.39139
44.342	-65.003	-62.902	-59.471	-64.186	-66.339	-63.5802			2.61476								201.935	1.39024
44.373	-63.532	-63.685	-61.717	-62.906	-64.949	-63.3578			1.17958								32.501	1.39003
44.403	-62.289	-63.316	-64.528	-64.172	-62.686	-63.3982			0.951252								5.371	1.39
44.434	-62.139	-63.872	-65.75	-61.976	-62.574	-63.2622			1.57722								72.723	1.38994
44.464	-62.353	-63.221	-65.998	-61.479	-63.798	-63.3698			1.71187								53.65	1.3895
44.495	-63.043	-65.474	-64.415	-62.864	-63.674	-63.894			1.07254								33.752	1.38905
44.525	-66.011	-67.319	-62.332	-63.527	-62.824	-64.4026			2.15861								32.806	1.3889
44.556	-65.797	-65.214	-62.33	-62.792	-64.205	-64.0676			1.49753								15.076	1.38845
44.586	-63.867	-66.635	-65.97	-63.955	-64.573	-65			1.24219								41.382	1.38824
44.617	-66.234	-67.189	-66.286	-67.227	-64.037	-66.1946			1.29613								66.284	1.3882
44.647	-69.215	-66.056	-64.297	-65.456	-64.621	-65.929			1.9629								198.395	1.38819
44.678	-67.852	-66.6	-64.651	-61.613	-61.017	-64.3466			3.00071								186.554	1.38787
44.708	-65.368	-66.441	-64.844	-63.919	-61.103	-64.335			2.02363								121.49	1.38774
44.739	-64.84	-64.923	-63.922	-66.319	-64.02	-64.8048			0.962193								171.722	1.3875
44.769	-66.151	-67.419	-66.229	-65.387	-65.738	-66.1848			0.768515								173.492	1.38749
44.8	-66.924	-67.533	-66.094	-64.447	-65.236	-66.0468			1.24471								64.301	1.38724
44.83	-64.928	-66.685	-66.218	-63.96	-64.595	-65.2772			1.13901								95.337	1.38707
44.861	-66.014	-66.172	-65.782	-63.614	-64.182	-65.1528			1.17118								92.255	1.38668
44.891	-64.895	-67.301	-65.052	-62.291	-65.006	-64.909			1.77522								31.769	1.38643
44.922	-61.178	-65.975	-66.39	-62.045	-66.459	-64.4094			2.5791								18.28	1.38598
44.952	-60.744	-64.337	-67.25	-63.016	-65.93	-64.2554			2.53203								65.826	1.38588
44.983	-61.558	-63.336	-66.646	-63.055	-65.14	-63.947			1.97384								197.083	1.38572
45.013	-63.083	-63.727	-63.329	-63.747	-66.463	-64.0698			1.36672								160.828	1.38556
45.044	-62.999	-64.194	-62.127	-64.738	-67.329	-64.2774			1.98683								146.82	1.38515
45.074	-63.456	-65.525	-64.313	-64.312	-66.795	-64.8802			1.29953								218.567	1.38472
45.105	-65.754	-61.62	-64.698	-66.623	-67.958	-65.3306			2.39382								18.494	1.38467
45.135	-64.505	-64.873	-62.373	-65.465	-66.3	-64.7032			1.46868								79.559	1.38423
45.166	-65.479	-63.502	-64.076	-66.644	-65.277	-64.9956			1.23558								27.191	1.38409
45.197	-65.863	-59.917	-65.31	-63.841	-64.868	-63.9598			2.37846								5.707	1.38399
45.227	-63.508	-61.281	-63.096	-62.571	-67.162	-63.5236			2.19987								31.372	1.38392
45.258	-64.887	-64.359	-63.022	-65.927	-64.912	-64.6214			1.05907								182.709	1.38359
45.288	-63.616	-68.134	-63.904	-63.9	-62.247	-64.3602			2.21816								200.195	1.38335
45.319	-62.47	-67.328	-65.928	-61.997	-62.785	-64.1016			2.37541								10.864	1.38317
45.349	-63.869	-65.101	-65.037	-64.177	-64.922	-64.6212			0.560512								203.857	1.38302
45.38	-64.518	-63.37	-63.79	-65.068	-65.471	-64.4434			0.870456								9.308	1.38256
45.41	-62.521	-63.038	-64.168	-64.462	-64.407	-63.7192			0.884019								59.875	1.38242
45.441	-62.197	-63.704	-64.501	-64.957	-65.972	-64.2662			1.41772								167.786	1.38237
45.471	-64.178	-65.587	-65.274	-65.324	-65.566	-65.1858			0.580528								70.892	1.3822
45.502	-62.493	-65.774	-64.877	-67.433	-65.042	-65.1238			1.78493								181.732	1.38216
45.532	-62.023	-66.765	-65.1	-68.479	-66.557	-65.7848			2.42053								222.412	1.38194
45.563	-65.763	-67.48	-66.512	-66.779	-65.33	-66.3728			0.846988								17.853	1.38164
45.593	-66.516	-65.791	-65.582	-68.05	-63.955	-65.9788			1.48887								29.022	1.3814
45.624	-64.613	-66.18	-64.926	-68.22	-64.334	-65.6546			1.59821								104.309	1.3808
45.654	-64.124	-64.418	-63.882	-67.637	-64.898	-64.9918			1.52642								67.169	1.38059
45.685	-66.782	-67.161	-64.376	-65.326	-67.492	-66.2274			1.32463								156.616	1.38034
45.715	-68.119	-68.284	-66.069	-65.461	-66.561	-66.8988			1.25276								36.316	1.38023
45.746	-67.587	-69.127	-66.551	-69.135	-67.085	-67.897			1.18456								70.679	1.38007
45.776	-68.067	-70.4	-65.416	-67.222	-68.946	-68.0102			1.8669								112.823	1.37962
45.807	-66.74	-67.473	-65.854	-67.048	-67.171	-66.8572			0.61932								57.953	1.37955
45.837	-66.428	-68.09	-67.798	-68.632	-67.577	-67.705			0.815983								46.783	1.37935
45.868	-67.407	-69.994	-69.574	-69.577	-67.216	-68.7536			1.32921								2.838	1.37899
45.898	-67.445	-69.263	-70.795	-70.58	-65.181	-68.6528			2.35519								166.504	1.37846
45.929	-64.922	-69.572	-70.554	-69.886	-66.459	-68.2786			2.45009								27.252	1.37832
45.959	-66.523	-69.573	-69.102	-68.873	-68.147	-68.4436			1.1906								192.627	1.3781
45.99	-68.911	-68.336	-70.047	-69.094	-67.391	-68.7558			0.980379								196.533	1.37764
46.021	-67.222	-69.728	-69.865	-70.551	-68.591	-69.1914			1.30664								212.311	1.37712
46.051	-67.107	-68.297	-69.524	-70.304	-68.346	-68.7156			1.23247								203.644	1.377
46.082	-67.417	-68.446	-69.706	-69.423	-67.242	-68.4468			1.12368								196.35	1.37664
46.112	-67.668	-69.607	-69.077	-68.175	-67.475	-68.4004			0.91614								211.7	1.37653
46.143	-67.404	-68.721	-68.314	-68.518	-66.714	-67.9342			0.847662								76.782	1.37587
46.173	-66.838	-70.188	-68.931	-69.485	-66.909	-68.4702			1.52434								68.024	1.37585
46.204	-67.034	-67.936	-69.773	-69.828	-69.092	-68.7326			1.21771								210.938	1.37576
46.234	-69.449	-66.185	-68.55	-69.775	-70.651	-68.922			1.70472								161.377	1.37492
46.265	-70.862	-65.696	-68.891	-69.031	-71.665	-69.229			2.30414								27.771	1.37481
46.295	-69.136	-67.181	-70.651	-69.71	-68.939	-69.1234			1.27326								32.867	1.37429
46.326	-69.05	-67.812	-68.309	-68.17	-69.219	-68.512			0.599472								32.196	1.37393
46.356	-69.516	-67.093	-68.39	-67.241	-71.405	-68.729			1.78787								210.785	1.37383
46.387	-69.764	-68.471	-70.156	-67.787	-71.814	-69.5984			1.5652								63.171	1.37383
46.417	-71.908	-70.132	-69.969	-68.348	-71.742	-70.4198			1.46128								103.638	1.37382
46.448	-69.349	-68.661	-69.138	-69.222	-71.73	-69.62			1.20789								107.208	1.37354
46.478	-69.174	-69.049	-69.254	-70.327	-70.513	-69.6634			0.697638								212.524	1.37277
46.509	-69.514	-67.617	-69.442	-68.822	-68.816	-68.8422			0.760474								19.684	1.37214
46.539	-68.371	-66.502	-69.561	-68.806	-67.146	-68.0772			1.24172								192.23	1.37192
46.57	-68.52	-67.445	-69.096	-70.667	-67.958	-68.7372			1.24268								172.607	1.37188
46.6	-69.383	-69.067	-69.184	-71.348	-69.014	-69.5992			0.987817								95.306	1.37168
46.631	-67.423	-68.675	-69.632	-70.793	-69.507	-69.206			1.25017								8.911	1.37114
46.661	-67.264	-69.863	-69.376	-70.722	-70.608	-69.5666			1.4005								59.265	1.37071
46.692	-69.733	-70.218	-68.957	-71.978	-70.848	-70.3468			1.14421								20.447	1.37059
46.722	-71.57	-67.364	-69.231	-72.254	-71.541	-70.392			2.04277								70.648	1.37031
46.753	-71.488	-66.618	-70.054	-70.503	-72.138	-70.1602			2.14189								6.836	1.37009
46.783	-70.102	-67.214	-69.352	-70.533	-70.469	-69.534			1.37935								200.653	1.36967
46.814	-68.123	-69.599	-67.39	-70.774	-70.766	-69.3304			1.53623								43.488	1.36962
46.844	-68.777	-71.115	-69.133	-71.317	-73.164	-70.7012			1.78729								212.036	1.36932
46.875	-72.189	-70.323	-73.141	-69.642	-72.046	-71.4682			1.44033								102.6	1.36915
46.906	-71.822	-69.833	-72.074	-72.372	-70.417	-71.3036			1.11271								101.318	1.36898
46.936	-71.738	-69.37	-71.734	-73.308	-71.424	-71.5148			1.40729								114.655	1.36891
46.967	-69.863	-72.339	-70.228	-72.154	-70.747	-71.0662			1.12422								168.274	1.36877
46.997	-68.273	-71.463	-69.474	-70.211	-68.642	-69.6126			1.27846								20.721	1.36874
47.028	-70.059	-72.344	-69.947	-72.005	-68.86	-70.643			1.47927								198.486	1.36853
47.058	-69.776	-72.664	-71.055	-73.741	-70.442	-71.5356			1.6325								11.566	1.36843
47.089	-68.683	-69.962	-69.557	-72.471	-71.431	-70.4208			1.51661								19.012	1.36833
47.119	-69.277	-69.342	-70.29	-71.978	-72.341	-70.6456			1.44469								212.585	1.3681
47.15	-69.628	-68.599	-72.03	-73.201	-71.077	-70.907			1.83815								58.899	1.36808
47.18	-70.41	-70.241	-72.195	-71.785	-71.355	-71.1972			0.851472								152.954	1.36808
47.211	-70.234	-70.378	-71.795	-69.182	-69.882	-70.2942			0.957855								133.545	1.36801
47.241	-71.396	-67.303	-70.38	-69.809	-68.827	-69.543			1.56006								105.743	1.36786
47.272	-70.38	-65.599	-70.012	-70.927	-68.291	-69.0418			2.16233								9.552	1.3678
47.302	-67.798	-67.861	-70.642	-70.791	-68.543	-69.127			1.48106								7.324	1.36772
47.333	-67.032	-69.964	-68.687	-69.443	-68.717	-68.7686			1.1078								98.633	1.36768
47.363	-67.32	-68.732	-66.894	-68.39	-68.539	-67.975			0.815622								64.636	1.36746
47.394	-69.907	-68.269	-67.464	-68.558	-69.421	-68.7238			0.962741								84.045	1.36707
47.424	-69.006	-67.829	-68.432	-69.4	-68.719	-68.6772			0.594109								190.857	1.36696
47.455	-64.805	-68.696	-67.647	-68.163	-67.07	-67.2762			1.50741								202.423	1.36686
47.485	-64.301	-68.574	-68.273	-67.139	-64.354	-66.5282			2.07908								45.013	1.36672
47.516	-66.108	-66.716	-66.061	-65.632	-64.035	-65.7104			1.01308								194.122	1.36672
47.546	-65.978	-65.308	-65.344	-66.151	-65.851	-65.7264			0.38092								104.37	1.36649
47.577	-63.699	-66.501	-68.327	-63.903	-66.624	-65.8108			1.97284								118.378	1.36621
47.607	-64.363	-65.73	-67.644	-63.312	-64.972	-65.2042			1.62566								49.469	1.36579
47.638	-64.786	-63.45	-66.768	-63.019	-64.34	-64.4726			1.46145								36.011	1.36555
47.668	-65.017	-63.853	-65.956	-62.563	-68.203	-65.1184			2.14231								210.205	1.3652
47.699	-66.896	-64.599	-66.592	-64.33	-67.681	-66.0196			1.47723								91.827	1.36493
47.729	-67.202	-65.259	-67.652	-64.957	-67.151	-66.4442			1.23987								100.708	1.36481
47.76	-65.585	-65.178	-66.792	-65.972	-65.419	-65.7892			0.630741								143.127	1.36453
47.791	-65.393	-63.927	-66.417	-68.963	-64.345	-65.809			2.01095								145.477	1.36369
47.821	-65.259	-64.147	-64.798	-68.954	-65.222	-65.676			1.8864								201.904	1.36357
47.852	-65.937	-64.717	-64.651	-67.921	-65.479	-65.741			1.33193								183.044	1.36349
47.882	-67.299	-66.812	-62.592	-67.143	-64.234	-65.616			2.10054								59.662	1.36347
47.913	-65.311	-68.202	-61.882	-66.642	-63.929	-65.1932			2.43557								121.185	1.36293
47.943	-64.934	-67.717	-63.823	-64.998	-66.45	-65.5844			1.51382								76.294	1.36291
47.974	-66.436	-64.097	-68.443	-64.691	-68.074	-66.3482			1.94862								56	1.36265
48.004	-66.459	-63.206	-64.581	-66.789	-65.815	-65.37			1.47504								94.299	1.36168
48.035	-63.072	-66.191	-64.219	-63.916	-65.498	-64.5792			1.25333								34.088	1.36137
48.065	-64.568	-67.097	-65.522	-63.179	-64.26	-64.9252			1.47413								27.283	1.36126
48.096	-63.399	-66.029	-66.683	-66.389	-64.49	-65.398			1.40106								57.617	1.36103
48.126	-63.027	-64.375	-66.243	-69.295	-66.666	-65.9212			2.38788								58.228	1.36093
48.157	-65.863	-64.998	-66.603	-66.448	-68.205	-66.4234			1.17822								17.975	1.36083
48.187	-68.008	-66.086	-66.824	-64.795	-68.732	-66.889			1.55585								106.873	1.36074
48.218	-66.647	-66.028	-65.602	-65.043	-67.081	-66.0802			0.810871								140.259	1.35998
48.248	-64.805	-64.54	-63.879	-64.204	-65.647	-64.615			0.674049								108.093	1.35987
48.279	-65.815	-65.001	-62.221	-63.507	-64.601	-64.229			1.3967								121.735	1.3587
48.309	-66.081	-65.018	-63.014	-65.453	-63.299	-64.573			1.35093								66.925	1.3584
48.34	-68.155	-66.835	-64.5	-65.486	-62.363	-65.4678			2.21738								42.786	1.35837
48.37	-66.577	-68.204	-66.755	-61.718	-63.378	-65.3264			2.67873								22.339	1.35832
48.401	-66.209	-68.544	-66.599	-63.086	-65.278	-65.9432			1.99192								63.232	1.35828
48.431	-65.13	-68.914	-64.464	-66.648	-67.399	-66.511			1.78039								160.858	1.35792
48.462	-65.803	-67.115	-66.311	-66.328	-69.836	-67.0786			1.61124								97.839	1.35788
48.492	-65.859	-65.091	-69.075	-66.059	-66.22	-66.4608			1.52414								57.495	1.35763
48.523	-66.947	-64.301	-67.172	-63.875	-65.275	-65.514			1.50144								202.942	1.35708
48.553	-65.787	-65.507	-66.022	-63.207	-65.91	-65.2866			1.17826								3.204	1.35702
48.584	-63.38	-67.193	-65.506	-65.848	-66.902	-65.7658			1.50782								58.197	1.35665
48.615	-63.307	-68.283	-66.999	-67.518	-69.362	-67.0938			2.29607								122.803	1.35657
48.645	-64.447	-68.713	-66.654	-68.258	-71.177	-67.8498			2.49955								52.582	1.35638
48.676	-67.07	-68.933	-67.239	-69.343	-67.212	-67.9594			1.08753								180.267	1.3562
48.706	-68.383	-70.359	-67.097	-67.985	-65.584	-67.8816			1.75315								110.748	1.35613
48.737	-68.764	-70.193	-65.881	-66.732	-68.313	-67.9766			1.70192								126.221	1.35577
48.767	-68.22	-71.065	-69.056	-65.921	-68.378	-68.528			1.84587								28.87	1.35443
48.798	-67.769	-69.206	-67.465	-66.523	-68.82	-67.9566			1.07686								60.638	1.35427
48.828	-66.843	-67.354	-67.222	-64.929	-70.599	-67.3894			2.04224								89.691	1.35416
48.859	-66.471	-67.273	-68.74	-64.067	-70.083	-67.3268			2.28885								19.257	1.35362
48.889	-67.397	-66.792	-68.154	-67.352	-67.625	-67.464			0.492605								157.867	1.35358
48.92	-66	-68.37	-67.067	-67.114	-69.106	-67.5314			1.21632								36.957	1.35318
48.95	-66.748	-69.81	-66.101	-65.317	-66.673	-66.9298			1.70899								127.563	1.35275
48.981	-66.316	-66.488	-66.228	-64.311	-67.432	-66.155			1.13723								143.707	1.35256
49.011	-65.155	-66.085	-65.04	-65.128	-66.069	-65.4954			0.532656								151.794	1.35213
49.042	-64.642	-66.795	-63.814	-67.167	-64.409	-65.3654			1.51116								60.852	1.35213
49.072	-66.894	-64.841	-64.447	-66.761	-65.4	-65.6686			1.11179								223.114	1.35195
49.103	-66.137	-66.086	-67.351	-68.312	-66.192	-66.8156			0.988377								80.719	1.35155
49.133	-63.61	-67.937	-67.985	-70.227	-66.376	-67.227			2.44364								103.912	1.35144
49.164	-64.979	-67.744	-64.967	-68.359	-67.377	-66.6852			1.60192								112.122	1.35135
49.194	-64.764	-69.352	-62.894	-66.889	-68.061	-66.392			2.58266								54.901	1.35128
49.225	-63.268	-67.336	-64.829	-66.417	-65.822	-65.5344			1.56058								11.902	1.35126
49.255	-63.156	-66.662	-67.198	-68.248	-65.92	-66.2368			1.91972								48.309	1.35093
49.286	-64	-67.813	-68.564	-68.169	-67.816	-67.2724			1.85529								94.208	1.35077
49.316	-64.662	-64.352	-67.798	-68.522	-69.629	-66.9926			2.36341								7.721	1.35054
49.347	-65.174	-63.116	-67.608	-66.722	-70.099	-66.5438			2.61868								85.419	1.35052
49.377	-65.915	-64.808	-66.711	-66.056	-67.358	-66.1696			0.953558								6.744	1.35012
49.408	-66.874	-64.709	-67.376	-67.759	-66.356	-66.6148			1.189								205.75	1.35009
49.438	-67.385	-65.338	-70.247	-66.471	-66.155	-67.1192			1.8958								22.552	1.3494
49.469	-68.005	-67.129	-69.852	-66.635	-66.561	-67.6364			1.36579								21.423	1.34887
49.5	-67.846	-68.814	-68.835	-67.685	-67.573	-68.1506			0.622834								126.129	1.34794
49.53	-68.029	-66.279	-66.607	-67.451	-68.538	-67.3808			0.945639								168.152	1.34788
49.561	-67.354	-69.672	-65.86	-69.075	-65.396	-67.4714			1.89287								210.083	1.34785
49.591	-67.134	-67.999	-66.609	-68.751	-66.156	-67.3298			1.04921								29.877	1.3476
49.622	-67.088	-68.287	-66.996	-68.205	-68.475	-67.8102			0.708812								111.023	1.34743
49.652	-67.817	-68.255	-67.746	-68.026	-68.03	-67.9748			0.200892								51.025	1.34663
49.683	-68.299	-69.52	-68.009	-68.36	-67.119	-68.2614			0.860813								86.975	1.34577
49.713	-68.659	-69.091	-64.915	-65.588	-70.127	-67.676			2.28904								168.854	1.34534
49.744	-67.015	-68.004	-64.782	-64.974	-71.546	-67.2642			2.75452								57.404	1.34516
49.774	-64.637	-69.784	-66.57	-67.865	-68.865	-67.5442			2.01649								163.086	1.3451
49.805	-64.421	-69.35	-66.786	-66.584	-67.692	-66.9666			1.79345								30.701	1.34432
49.835	-65.182	-69.015	-68.527	-65.571	-67.773	-67.2136			1.73987								15.625	1.34414
49.866	-65.11	-68.803	-67.125	-68.024	-66.486	-67.1096			1.42226								82.397	1.34357
49.896	-65.66	-66.642	-66.476	-69.81	-68.809	-67.4794			1.7477								95.642	1.3431
49.927	-65.141	-66.403	-67.308	-68.27	-70.294	-67.4832			1.94956								87.28	1.343
49.957	-65.44	-66.291	-67.346	-69.575	-65.36	-66.8024			1.74506								8.301	1.34297
49.988	-67.353	-65.321	-69.86	-68.648	-65.412	-67.3188			1.99077								206.879	1.34291
50.018	-65.105	-68.239	-70.398	-66.61	-67.136	-67.4976			1.97517								101.532	1.34243
50.049	-65.296	-71.933	-70.876	-66.45	-68.002	-68.5114			2.83489								201.172	1.34221
50.079	-65.259	-71.709	-67.888	-66.985	-68.863	-68.1408			2.39573								197.968	1.3422
50.11	-65.983	-69.262	-66.092	-68.38	-69.039	-67.7512			1.59811								114.685	1.34183
50.14	-68.904	-69.768	-66.637	-65.238	-69.912	-68.0918			2.06416								109.436	1.34146
50.171	-69.518	-69.792	-68.727	-66.553	-68.466	-68.6112			1.2735								94.36	1.34126
50.201	-68.701	-66.724	-68.007	-69.208	-66.279	-67.7838			1.25569								158.722	1.34089
50.232	-66.923	-65.319	-66.651	-67.05	-66.84	-66.5566			0.706855								20.691	1.34083
50.262	-69.062	-67.893	-65.558	-64.924	-68.195	-67.1264			1.78792								214.081	1.34065
50.293	-67.951	-68.227	-66.937	-65.042	-69.767	-67.5848			1.746								205.78	1.34035
50.323	-66.219	-67.127	-67.635	-65.892	-68.196	-67.0138			0.960006								138.733	1.33949
50.354	-66.488	-66.042	-68.793	-67.831	-67.544	-67.3396			1.09597								39.825	1.33947
50.385	-68.002	-68.413	-68.27	-68.961	-68.41	-68.4112			0.349881								18.463	1.33918
50.415	-66.233	-66.984	-67.267	-67.248	-69.32	-67.4104			1.14691								85.022	1.33912
50.446	-64.622	-67.351	-66.275	-68.031	-67.365	-66.7288			1.3353								169.769	1.33864
50.476	-64.705	-69.84	-66.659	-67.257	-65.849	-66.862			1.91993								107.178	1.33814
50.507	-64.68	-69.413	-67.221	-67.561	-66.49	-67.073			1.7177								88.654	1.33765
50.537	-66.814	-68.045	-66.223	-67.604	-67.36	-67.2092			0.708157								10.315	1.33764
50.568	-69.158	-68.934	-66.459	-67.2	-67.977	-67.9456			1.14168								88.104	1.33751
50.598	-67.85	-67.415	-68.389	-68.725	-68.258	-68.1274			0.506725								190.43	1.33746
50.629	-68.278	-66.912	-67.869	-68.378	-66.806	-67.6486			0.746542								98.969	1.33735
50.659	-68.4	-66.882	-67.938	-69.495	-66.329	-67.8088			1.25082								193.298	1.33732
50.69	-66.803	-65.46	-68.628	-69.863	-67.863	-67.7234			1.68714								35.461	1.33655
50.72	-67.3	-66.367	-67.902	-68.611	-69.163	-67.8686			1.09611								70.282	1.33649
50.751	-68.941	-67.944	-67.875	-67.454	-68.788	-68.2004			0.636887								159.637	1.33634
50.781	-68.932	-69.506	-69.234	-66.038	-69.985	-68.739			1.55872								1.129	1.3361
50.812	-68.554	-69.9	-68.692	-66.573	-68.3	-68.4038			1.19445								36.896	1.33576
50.842	-67.672	-68.051	-69.325	-69.588	-67.475	-68.4222			0.971071								34.119	1.3357
50.873	-68.503	-67.012	-69.229	-67.556	-68.012	-68.0624			0.854021								63.11	1.33565
50.903	-68.606	-68.358	-69.427	-67.481	-68.161	-68.4066			0.707176								62.592	1.33563
50.934	-66.592	-70.105	-67.827	-67.592	-66.645	-67.7522			1.42644								50.446	1.3353
50.964	-66.029	-69.337	-67.762	-68.768	-67.363	-67.8518			1.28597								71.808	1.33506
50.995	-66.126	-67.068	-69.877	-67.914	-68.962	-67.9894			1.48626								151.031	1.33473
51.025	-66.348	-67.211	-68.685	-67.692	-69.83	-67.9532			1.34663								44.037	1.33459
51.056	-67.904	-68.551	-66.518	-69.304	-68.763	-68.208			1.06951								154.907	1.33433
51.086	-67.598	-68.295	-66.054	-71.268	-68.472	-68.3374			1.89532								87.372	1.33426
51.117	-66.523	-67.759	-67.942	-69.317	-69.315	-68.1712			1.179								76.141	1.33404
51.147	-68.044	-67.763	-69.692	-66.722	-68.824	-68.209			1.11969								23.926	1.33351
51.178	-69.104	-68.355	-67.551	-66.959	-68.8	-68.1538			0.887673								105.286	1.33338
51.208	-66.768	-67.243	-65.715	-66.267	-69.585	-67.1156			1.49305								16.144	1.33314
51.239	-66.571	-67.404	-65.621	-65.999	-68.268	-66.7726			1.0724								25.482	1.3331
51.27	-65.482	-67.586	-66.547	-67.674	-67.229	-66.9036			0.910107								118.561	1.33295
51.3	-65.128	-66.442	-68.273	-66.73	-69.251	-67.1648			1.61558								131.287	1.33273
51.331	-65.902	-66.324	-68.364	-66.017	-69.824	-67.2862			1.736								213.47	1.33258
51.361	-66.263	-67.89	-66.699	-66.123	-70.168	-67.4286			1.68172								173.218	1.33241
51.392	-65.123	-66.988	-65.6	-67.495	-69.029	-66.847			1.55949								82.611	1.33239
51.422	-65.743	-66.859	-66.514	-69.218	-67.462	-67.1592			1.3079								108.398	1.33217
51.453	-64.961	-68.325	-67.894	-69.782	-67	-67.5924			1.78166								47.852	1.33193
51.483	-65.027	-68.163	-68.084	-68.345	-66.733	-67.2704			1.40846								203.156	1.33191
51.514	-66.681	-67.159	-68.793	-66.896	-66.888	-67.2834			0.860766								99.274	1.33114
51.544	-66.155	-66.031	-67.996	-68.174	-67.518	-67.1748			1.01721								21.851	1.33087
51.575	-66.019	-66.033	-68.17	-68.105	-69.258	-67.517			1.4361								76.63	1.33075
51.605	-66.742	-67.545	-67.718	-66.918	-69.347	-67.654			1.03146								195.435	1.3306
51.636	-67.256	-68.136	-67.463	-68.198	-69.394	-68.0894			0.83709								111.908	1.33001
51.666	-67.181	-68.816	-66.605	-68.921	-67.846	-67.8738			1.00933								81.696	1.3298
51.697	-67.34	-68.557	-67.969	-68.962	-66.433	-67.8522			1.00231								101.471	1.32978
51.727	-66.588	-69.645	-68.321	-70.189	-67.117	-68.372			1.55582								45.868	1.32921
51.758	-66.817	-70.264	-66.732	-70.709	-68.201	-68.5446			1.87278								69.733	1.32918
51.788	-67.868	-70.15	-66.92	-68.911	-70.68	-68.9058			1.55855								29.938	1.32872
51.819	-67.793	-69.73	-68.236	-67.931	-70.734	-68.8848			1.29002								204.468	1.32869
51.849	-68.313	-68.302	-68.627	-66.911	-69.741	-68.3788			1.01018								67.963	1.32861
51.88	-69.619	-69.289	-70.06	-66.767	-71.376	-69.4222			1.68305								36.041	1.32859
51.91	-69.574	-68.592	-71.712	-67.101	-71.765	-69.7488			2.01859								72.937	1.3285
51.941	-67.474	-67.493	-69.264	-69.372	-69.995	-68.7196			1.1624								122.772	1.3284
51.971	-66.629	-67.078	-68.29	-70.267	-68.253	-68.1034			1.411								135.162	1.32784
52.002	-68.119	-67.387	-67.872	-69.079	-68.367	-68.1648			0.626388								148.987	1.32773
52.032	-67.68	-68.233	-68.376	-69.525	-69.113	-68.5854			0.732972								221.954	1.32753
52.063	-68.059	-68.213	-70.015	-70.705	-69.501	-69.2986			1.14535								9.003	1.32753
52.094	-69.073	-67.537	-70.193	-69.819	-68.952	-69.1148			1.02178								202.24	1.32729
52.124	-68.83	-68.142	-68.028	-69.167	-69.129	-68.6592			0.541677								162.567	1.32718
52.155	-69.024	-69.516	-67.578	-68.901	-68.966	-68.797			0.723503								102.264	1.32697
52.185	-69.566	-69.716	-67.854	-68.795	-68.641	-68.9144			0.755082								100.922	1.32685
52.216	-67.763	-69.581	-68.909	-67.127	-69.991	-68.6742			1.20784								38.147	1.32681
52.246	-67.554	-69.84	-69.57	-65.793	-69.186	-68.3886			1.70087								160.004	1.3264
52.277	-68.102	-69.932	-69.9	-66.768	-67.106	-68.3616			1.50136								9.796	1.3255
52.307	-67.67	-69.901	-69.701	-67.337	-66.802	-68.2822			1.42238								190.613	1.32521
52.338	-70.377	-70.1	-69.097	-67.382	-68.614	-69.114			1.20597								70.557	1.3252
52.368	-69.995	-68.667	-68.466	-67.533	-68.274	-68.587			0.896157								80.292	1.3251
52.399	-69.033	-67.615	-67.57	-68.362	-67.976	-68.1112			0.606219								15.381	1.32496
52.429	-69.111	-66.859	-66.12	-69.014	-68.029	-67.8266			1.31808								45.685	1.32463
52.46	-69.128	-67.735	-66.618	-69.525	-67.657	-68.1326			1.18405								109.528	1.3243
52.49	-68.898	-66.873	-65.936	-70.614	-67.681	-68.0004			1.8215								34.302	1.32427
52.521	-68.502	-66.392	-67.256	-69.774	-66.191	-67.623			1.50832								81.512	1.32388
52.551	-67.03	-65.132	-67.682	-69.311	-66.382	-67.1074			1.55084								90.576	1.32351
52.582	-66.75	-66.374	-69.787	-67.085	-67.896	-67.5784			1.35638								91.492	1.32327
52.612	-68.979	-68.381	-67.613	-67.999	-68.341	-68.2626			0.506177								71.716	1.32326
52.643	-67.176	-67.896	-66.587	-68.797	-68.75	-67.8412			0.969276								223.297	1.32311
52.673	-65.797	-67.451	-66.616	-67.109	-66.051	-66.6048			0.694556								68.573	1.32305
52.704	-66.057	-67.675	-67.006	-66.895	-66.462	-66.819			0.6086								75.5	1.32271
52.734	-67.386	-67.042	-66.431	-67.435	-67.68	-67.1948			0.483842								116.821	1.32202
52.765	-69.6	-69.328	-67.12	-67.303	-67.76	-68.2222			1.16131								83.099	1.32192
52.795	-68.685	-70.365	-68.668	-64.931	-66.229	-67.7756			2.16865								72.479	1.32146
52.826	-67.827	-66.892	-69.368	-65.45	-68.023	-67.512			1.4527								76.599	1.32116
52.856	-63.884	-66.544	-68.342	-68.385	-68.043	-67.0396			1.91811								53.192	1.32013
52.887	-64.476	-68.446	-66.672	-68.57	-67.82	-67.1968			1.69652								120.544	1.32008
52.917	-67.195	-68.279	-67.356	-67.904	-69.556	-68.058			0.942621								208.588	1.32008
52.948	-67.106	-71.282	-69.128	-68.246	-68.981	-68.9486			1.53026								5.524	1.31993
52.979	-65.762	-71.044	-65.947	-68.516	-65.967	-67.4472			2.31089								91.095	1.3199
53.009	-64.634	-69.09	-65.258	-70.061	-65.497	-66.908			2.47927								222.9	1.31989
53.04	-66.486	-65.634	-65.131	-70.206	-67.063	-66.904			1.99121								150.085	1.31972
53.07	-65.562	-65.267	-65.108	-68.458	-69.197	-66.7184			1.9498								147.644	1.31901
53.101	-65.03	-65.991	-67.739	-69.63	-67.269	-67.1318			1.75695								42.145	1.31898
53.131	-65.652	-66.91	-69.304	-69.094	-67.727	-67.7374			1.5271								20.874	1.31883
53.162	-65.357	-65.316	-67.234	-66.708	-64.718	-65.8666			1.05592								88.287	1.31865
53.192	-64.766	-64.96	-67.176	-66.56	-64.014	-65.4952			1.32013								52.429	1.31808
53.223	-64.33	-65.469	-66.582	-68.954	-66.395	-66.346			1.70976								57.343	1.31805
53.253	-65.167	-64.806	-64.952	-67.116	-66.368	-65.6818			1.01149								184.174	1.31742
53.284	-65.583	-63.603	-64.688	-65.81	-66.363	-65.2094			1.08207								107.452	1.31718
53.314	-65.884	-64.685	-64.5	-69.02	-65.523	-65.9224			1.82418								210.114	1.31716
53.345	-64.707	-65.427	-64.713	-68.812	-64.342	-65.6002			1.83805								27.344	1.31713
53.375	-63.704	-65.407	-64.434	-66.885	-64.848	-65.0556			1.1965								163.666	1.31711
53.406	-64.406	-65.389	-65.427	-65.393	-63.523	-64.8276			0.847622								77.728	1.31681
53.436	-65.123	-65.044	-66.294	-66.212	-63.818	-65.2982			1.01402								68.207	1.3162
53.467	-65.908	-68.755	-66.304	-63.88	-68.354	-66.6402			1.97973								83.313	1.31585
53.497	-65.456	-67.541	-68.117	-64.195	-69.131	-66.888			2.01685								94.879	1.31581
53.528	-66.639	-65.482	-69.142	-66.826	-69.634	-67.5446			1.76834								196.808	1.3157
53.558	-68.195	-67.123	-65.628	-65.392	-67.857	-66.839			1.27633								133.789	1.31549
53.589	-65.382	-65.276	-64.615	-64.361	-66.272	-65.1812			0.747071								27.222	1.31527
53.619	-64.915	-64.685	-65.422	-65.245	-66.707	-65.3948			0.787254								63.843	1.31504
53.65	-65.744	-65.058	-65.626	-67.315	-68.415	-66.4316			1.3895								85.358	1.31487
53.68	-66.162	-64.419	-64.974	-65.661	-69.147	-66.0726			1.84192								174.103	1.3148
53.711	-66.072	-64.279	-65.953	-65.57	-68.655	-66.1058			1.59273								222.015	1.31372
53.741	-64.888	-64.171	-66.585	-67.449	-69.412	-66.501			2.08629								105.072	1.31371
53.772	-64.572	-64.427	-67.591	-68.689	-66.315	-66.3188			1.86189								20.599	1.31316
53.802	-68.083	-64.975	-67.147	-68.794	-66.473	-67.0944			1.47874								212.128	1.31228
53.833	-66.419	-67.107	-65.511	-68.195	-68.381	-67.1226			1.20687								82.031	1.31177
53.864	-67.171	-64.104	-66.667	-67.321	-66.681	-66.3888			1.30995								156.525	1.31133
53.894	-67.732	-64.399	-65.364	-65.905	-65.736	-65.8272			1.21418								146.759	1.31129
53.925	-67.961	-63.688	-64.539	-65.939	-68.31	-66.0874			2.03881								23.468	1.31057
53.955	-68.963	-63.811	-66.95	-66.218	-68.082	-66.8048			1.97594								221.558	1.31024
53.986	-68.432	-63.9	-67.359	-66.527	-68.799	-67.0034			1.95254								79.926	1.31004
54.016	-68.555	-64.285	-67.095	-66.548	-68.106	-66.9178			1.67272								53.864	1.30995
54.047	-67.792	-64.756	-65.486	-68.269	-69.555	-67.1716			1.99663								80.627	1.30981
54.077	-66.329	-63.754	-65.642	-67.491	-67.319	-66.107			1.51546								71.838	1.30938
54.108	-67.349	-64.132	-65.696	-65.516	-66.563	-65.8512			1.20853								211.639	1.30818
54.138	-69.508	-67.275	-63.138	-67.198	-67.668	-66.9574			2.33222								203.522	1.30802
54.169	-65.111	-67.878	-64.549	-67.843	-66.296	-66.3354			1.52843								39.063	1.30792
54.199	-64.961	-67.536	-65.162	-66.345	-66.999	-66.2006			1.12438								51.422	1.3079
54.23	-67.324	-66.306	-64.089	-67.73	-69.026	-66.895			1.84682								29.663	1.30778
54.26	-67.335	-64.583	-65.444	-67.078	-65.76	-66.04			1.15227								25.848	1.30774
54.291	-65.622	-64.517	-64.872	-65.365	-66.458	-65.3668			0.745459								7.874	1.30692
54.321	-65.318	-67.512	-64.393	-67.586	-68.674	-66.6966			1.77293								36.469	1.30675
54.352	-65.758	-69.178	-65.151	-66.638	-68.235	-66.992			1.6853								46.021	1.30664
54.382	-64.718	-65.448	-65.498	-66.216	-65.713	-65.5186			0.540955								14.709	1.3065
54.413	-67.048	-64.195	-66.657	-69.315	-63.999	-66.2428			2.20717								121.552	1.30649
54.443	-69.469	-62.83	-66.031	-70.798	-63.587	-66.543			3.51614								73.181	1.30594
54.474	-70.002	-60.52	-66.109	-68.597	-65.318	-66.1092			3.6472								193.909	1.30572
54.504	-66.982	-63.441	-66.545	-65.207	-66.13	-65.661			1.40365								98.145	1.30547
54.535	-66.333	-68.615	-64.267	-65.661	-66.53	-66.2812			1.57741								18.097	1.30546
54.565	-63.497	-67.035	-65.35	-65.186	-66.828	-65.5792			1.43366								60.211	1.30517
54.596	-64.862	-64.221	-66.651	-66.639	-66.538	-65.7822			1.15588								105.377	1.305
54.626	-66.806	-63.467	-64.774	-66.164	-66.977	-65.6376			1.4911								13.336	1.30469
54.657	-64.894	-65.935	-65.966	-65.91	-64.399	-65.4208			0.72845								212.555	1.30462
54.688	-65.215	-66.834	-64.809	-68.388	-63.328	-65.7148			1.94716								208.771	1.30451
54.718	-66.717	-66.341	-64.723	-65.681	-66.321	-65.9566			0.783659								202.728	1.30407
54.749	-66.051	-65.259	-65.579	-66.12	-69.227	-66.4472			1.5935								209.229	1.30394
54.779	-66.466	-62.92	-63.206	-67.329	-64.95	-64.9742			1.94406								82.825	1.30379
54.81	-64.513	-62.432	-62.603	-68.289	-64.031	-64.3736			2.36495								114.99	1.30309
54.84	-63.348	-65.201	-63.819	-70.395	-65.122	-65.577			2.81161								27.405	1.30286
54.871	-63.519	-64.523	-63.505	-67.481	-66.016	-65.0088			1.72069								208.16	1.30276
54.901	-66.018	-62.415	-64.786	-65.225	-64.268	-64.5424			1.35128								66.772	1.30222
54.932	-65.87	-63.25	-63.437	-64.852	-65.032	-64.4882			1.1153								144.714	1.30209
54.962	-67.103	-65.568	-63.113	-65.238	-68.138	-65.832			1.92019								81.604	1.3018
54.993	-64.876	-66.863	-65.663	-63.682	-66.572	-65.5312			1.29645								115.54	1.30129
55.023	-64.672	-68.348	-65.629	-63.11	-64.31	-65.2138			1.97053								154.419	1.3012
55.054	-65.057	-65.14	-66.543	-66.054	-66.733	-65.9054			0.777682								95.673	1.30089
55.084	-64.666	-66.729	-64.755	-65.273	-65.711	-65.4268			0.841172								85.968	1.30088
55.115	-63.514	-67.158	-66.206	-63.512	-66.014	-65.2808			1.6709								64.941	1.30056
55.145	-64.376	-65.035	-65.63	-64.087	-70.027	-65.831			2.42069								63.782	1.29987
55.176	-65.126	-64.72	-65.118	-66.706	-69.093	-66.1526			1.81169								45.074	1.29953
55.206	-65.749	-67.599	-66.807	-65.78	-67.603	-66.7076			0.919996								1.282	1.29939
55.237	-67.521	-68.625	-66.276	-66.028	-65.424	-66.7748			1.28562								115.57	1.29913
55.267	-65.586	-68.264	-65.469	-67.295	-67.262	-66.7752			1.20872								172.913	1.29911
55.298	-64.339	-67.931	-65.919	-69.126	-66.336	-66.7302			1.85156								214.478	1.299
55.328	-64.772	-66.295	-68.67	-68.384	-66.88	-67.0002			1.59529								72.968	1.29824
55.359	-65.977	-67.435	-67.548	-68.049	-67.327	-67.2672			0.7724								120.331	1.29804
55.389	-67.536	-64.202	-64.047	-67.55	-69.041	-66.4752			2.23201								83.038	1.29783
55.42	-67.689	-64.49	-63.467	-67.555	-66.869	-66.014			1.91841								212.952	1.2976
55.45	-65.734	-67.051	-65.937	-67.625	-63.52	-65.9734			1.57851								35.034	1.2969
55.481	-67.74	-66.134	-65.747	-68.23	-65.504	-66.671			1.23261								148.254	1.29648
55.511	-68.186	-66.249	-65.294	-69.338	-66.75	-67.1634			1.60283								54.993	1.29645
55.542	-64.501	-66.407	-65.076	-66.348	-66.172	-65.7008			0.861613								61.096	1.29637
55.573	-67.187	-66.304	-65.869	-66.454	-66.313	-66.4254			0.479011								20.813	1.29631
55.603	-65.884	-68.09	-67.774	-67.48	-66.329	-67.1114			0.955409								2.869	1.29618
55.634	-65.628	-67.796	-70.407	-69.457	-65.446	-67.7468			2.22412								44.617	1.29613
55.664	-66.852	-66.529	-68.567	-67.883	-66.123	-67.1908			1.00822								205.688	1.29609
55.695	-66.069	-65.34	-66.581	-69.033	-65.02	-66.4086			1.58923								26.733	1.29574
55.725	-64.62	-64.774	-64.945	-67.146	-66.231	-65.5432			1.10044								188.782	1.29557
55.756	-64.677	-65.312	-65.977	-66.094	-71.868	-66.7856			2.89744								100.372	1.2953
55.786	-65.192	-68.213	-66.861	-67.998	-67.327	-67.1182			1.20339								22.797	1.29526
55.817	-65.522	-66.34	-66.341	-65.929	-66.13	-66.0524			0.342263								79.834	1.29522
55.847	-66.325	-65.615	-65.957	-65.043	-67.593	-66.1066			0.95556								212.28	1.29496
55.878	-66.602	-64.179	-65.759	-64.715	-69.372	-66.1254			2.04203								160.492	1.2947
55.908	-66.446	-64.697	-66.408	-63.605	-66.936	-65.6184			1.40954								6.256	1.29429
55.939	-66.191	-67.129	-67.968	-65.604	-68.348	-67.048			1.15786								204.498	1.29427
55.969	-67.379	-68.408	-65.651	-65.834	-66.871	-66.8286			1.13745								95.947	1.29394
56	-65.723	-68.196	-66.299	-64.568	-65.373	-66.0318			1.36265								95.123	1.29387
56.03	-64.897	-67.404	-69.395	-66.68	-68.189	-67.313			1.68435								72.083	1.29343
56.061	-64.964	-65.82	-68.317	-68.11	-71.49	-67.7402			2.54583								19.562	1.2934
56.091	-65.307	-66.046	-66.413	-66.335	-69.166	-66.6534			1.47089								165.649	1.29321
56.122	-65.452	-68.208	-65.525	-65.591	-68.605	-66.6762			1.58653								152.161	1.29233
56.152	-66.172	-68.364	-66.452	-64.942	-68.717	-66.9294			1.58153								105.56	1.29214
56.183	-66.066	-70.026	-66.424	-64.895	-68.084	-67.099			1.99486								201.141	1.29214
56.213	-65.714	-68.28	-66.806	-66.758	-70.907	-67.693			2.01568								105.865	1.29179
56.244	-66.145	-67.338	-67.972	-67.623	-71.238	-68.0632			1.90308								56.671	1.29169
56.274	-68.371	-68.429	-70.027	-67.876	-69.31	-68.8026			0.857475								4.883	1.29105
56.305	-66.565	-67.721	-69.397	-69.743	-66.844	-68.054			1.45331								204.407	1.29032
56.335	-67.471	-68.741	-68.558	-70.572	-69.08	-68.8844			1.11927								42.267	1.29026
56.366	-67.819	-67.463	-68.44	-69.328	-68.844	-68.3788			0.753857								51.819	1.29002
56.396	-66.43	-66.111	-67.47	-69.42	-69.535	-67.7932			1.61809								93.109	1.29
56.427	-67.359	-65.786	-68.034	-68.291	-67.834	-67.4608			0.996542								112.427	1.28989
56.458	-67.576	-67.794	-66.868	-67.635	-66.849	-67.3444			0.450723								3.54	1.28982
56.488	-67.677	-69.955	-67.16	-67.881	-66.884	-67.9114			1.20958								5.615	1.2896
56.519	-68.354	-68.698	-69.47	-67.473	-66.457	-68.0904			1.16094								137.146	1.28953
56.549	-67.324	-68.149	-69.435	-70.494	-67.07	-68.4944			1.44924								15.411	1.28942
56.58	-67.423	-66.977	-69.001	-69.011	-68.203	-68.123			0.917761								112.366	1.28911
56.61	-67.648	-67.333	-68.244	-67.833	-69.232	-68.058			0.734374								5.676	1.28904
56.641	-67.468	-67.684	-67.311	-69.463	-70.491	-68.4834			1.41727								210.541	1.28901
56.671	-68.564	-67.947	-67.988	-69.695	-70.968	-69.0324			1.29169								40.436	1.28861
56.702	-69.592	-70.866	-70.203	-70.391	-71.552	-70.5208			0.735366								149.353	1.28853
56.732	-70.712	-72.237	-70.631	-71.803	-70.036	-71.0838			0.906679								168.335	1.28836
56.763	-72.003	-69.796	-68.593	-73.204	-69.553	-70.6298			1.90496								208.191	1.28748
56.793	-72.63	-68.097	-69.27	-70.371	-69.562	-69.986			1.68817								113.861	1.28669
56.824	-70.696	-69.671	-70.158	-69.41	-70.076	-70.0022			0.492817								29.114	1.28642
56.854	-69.238	-71.038	-70.7	-69.665	-69.062	-69.9406			0.883532								73.029	1.28642
56.885	-68.579	-70.942	-69.97	-71.751	-70.106	-70.2696			1.18547								108.032	1.28638
56.915	-68.425	-69.516	-69.386	-69.999	-71.525	-69.7702			1.13506								214.905	1.28615
56.946	-70.632	-69.363	-69.841	-68.646	-71.394	-69.9752			1.07284								50.964	1.28597
56.976	-71.668	-70.97	-70.136	-68.985	-71.172	-70.5862			1.05205								191.956	1.28563
57.007	-70.747	-69.209	-69.765	-68.951	-70.772	-69.8888			0.847566								55.237	1.28562
57.037	-71.032	-69.835	-70.629	-70.067	-70.635	-70.4396			0.482017								140.686	1.28557
57.068	-71.508	-71.852	-70.105	-70.588	-71.378	-71.0862			0.717717								202.515	1.28554
57.098	-70.216	-73.271	-69.553	-70.393	-71.566	-70.9998			1.46242								108.002	1.28461
57.129	-69.277	-71.917	-67.863	-69.324	-69.966	-69.6694			1.47276								221.527	1.28443
57.159	-67.885	-71.18	-69.04	-69.697	-69.685	-69.4974			1.19533								105.804	1.28429
57.19	-67.934	-70.262	-70.109	-69.621	-70.175	-69.6202			0.974924								110.565	1.28427
57.22	-69.187	-70.463	-69.951	-71.143	-69.159	-69.9806			0.849939								23.834	1.28423
57.251	-68.952	-69.889	-70.327	-70.54	-69.243	-69.7902			0.682298								134.857	1.28407
57.281	-68.788	-69.076	-69.497	-71.03	-68.837	-69.4456			0.929032								99.945	1.28352
57.312	-69.792	-69.626	-69.302	-70.643	-68.546	-69.5818			0.762144								194.55	1.28308
57.343	-70.541	-70.975	-71.611	-68.144	-70.023	-70.2588			1.31805								5.92	1.28259
57.373	-71.331	-70.077	-71.586	-68.422	-70.369	-70.357			1.25318								68.634	1.28238
57.404	-68.187	-71.074	-71.69	-69.749	-70.206	-70.1812			1.34516								39.52	1.28211
57.434	-67.495	-71.796	-70.509	-70.91	-67.833	-69.7086			1.92738								12.36	1.282
57.465	-70.578	-68.08	-70.555	-71.423	-68.215	-69.7702			1.5228								186.768	1.28183
57.495	-71.928	-68.22	-70.152	-70.876	-70.524	-70.34			1.35763								81.726	1.28151
57.526	-69.442	-69.821	-70.055	-70.22	-71.09	-70.1256			0.613199								10.681	1.28141
57.556	-68.76	-70.882	-67.247	-72.165	-70.045	-69.8198			1.89878								40.344	1.28132
57.587	-69.682	-69.758	-67.524	-70.4	-69.976	-69.468			1.12202								115.784	1.2811
57.617	-69.72	-69.099	-68.846	-67.869	-71.537	-69.4142			1.36103								113.007	1.28083
57.648	-68.379	-69.657	-69.709	-69.381	-70.032	-69.4316			0.632211								213.837	1.28079
57.678	-70.018	-70.299	-69.184	-69.899	-69.07	-69.694			0.539097								101.868	1.2807
57.709	-71.554	-71.524	-68.157	-71.596	-69.959	-70.558			1.51048								34.485	1.28012
57.739	-73.143	-70.701	-68.904	-69.445	-70.912	-70.621			1.64185								165.009	1.2801
57.77	-73.277	-69.53	-69.481	-68.898	-72.539	-70.745			2.00716								59.326	1.28003
57.8	-69.735	-69.433	-70.274	-69.958	-70.146	-69.9092			0.334906								3.479	1.28001
57.831	-68.876	-69.977	-70.921	-69.305	-69.162	-69.6482			0.818321								143.311	1.27955
57.861	-69.56	-69.868	-69.504	-68.697	-68.583	-69.2424			0.56854								128.967	1.27938
57.892	-69.734	-70.58	-70.117	-68.926	-69.349	-69.7412			0.644832								17.426	1.27932
57.922	-68.907	-72.024	-71.738	-68.673	-71.209	-70.5102			1.59945								37.292	1.2793
57.953	-69.293	-70.603	-71.734	-68.72	-71.721	-70.4142			1.37955								15.045	1.2791
57.983	-70.253	-70.078	-71.007	-68.577	-72.625	-70.508			1.47558								33.173	1.2786
58.014	-70.312	-69.367	-70.893	-70.079	-69.987	-70.1276			0.552377								46.997	1.27846
58.044	-69.813	-68.805	-69.045	-70.789	-70.053	-69.701			0.798959								158.813	1.27824
58.075	-70.721	-70.567	-69.236	-69.056	-69.464	-69.8088			0.777925								83.679	1.27819
58.105	-69.308	-71.135	-71.183	-69.296	-69.813	-70.147			0.947248								142.334	1.27813
58.136	-67.611	-71.249	-70.838	-69.807	-69.559	-69.8128			1.41652								160.553	1.27764
58.167	-68.988	-71.556	-69.926	-69.67	-70.683	-70.1646			0.98624								198.669	1.27763
58.197	-68.387	-69.857	-70.221	-68.571	-71.72	-69.7512			1.35665								85.541	1.27703
58.228	-68.422	-69.88	-69.767	-68.056	-71.487	-69.5224			1.36093								199.188	1.27685
58.258	-70.017	-70.903	-69.606	-71.176	-71.181	-70.5766			0.722207								14.221	1.27643
58.289	-69.803	-69.014	-72.04	-70.349	-70.615	-70.3642			1.11909								53.558	1.27633
58.319	-70.196	-68.508	-70.485	-72.03	-68.193	-69.8824			1.56658								171.814	1.27615
58.35	-69.054	-69.117	-67.738	-70.966	-68.946	-69.1642			1.15569								16.632	1.27603
58.38	-69.545	-70.715	-68.418	-70.855	-70.641	-70.0348			1.04365								147.98	1.276
58.411	-70.517	-71.799	-70.408	-70.922	-70.232	-70.7756			0.625757								156.555	1.27594
58.441	-71.354	-72.476	-70.644	-69.536	-69.862	-70.7744			1.18475								168.671	1.27576
58.472	-70.177	-71.147	-71.119	-70.03	-70.794	-70.6534			0.523397								145.325	1.27554
58.502	-68.832	-71.32	-72.243	-70.748	-70.593	-70.7472			1.25073								59.387	1.27553
58.533	-69.278	-71.814	-71.657	-70.072	-70.255	-70.6152			1.08805								60.516	1.27543
58.563	-69.719	-70.874	-70.942	-70.173	-69.907	-70.323			0.558376								26.886	1.27537
58.594	-72.182	-70.519	-70.8	-71.326	-71.478	-71.261			0.644717								139.008	1.27535
58.624	-72.144	-70.023	-71.876	-71.456	-71.695	-71.4388			0.830493								60.547	1.27532
58.655	-69.579	-68.869	-71.517	-70.562	-70.713	-70.248			1.03373								40.192	1.2751
58.685	-70.571	-70.16	-72.384	-71.85	-71.254	-71.2438			0.907596								157.074	1.27453
58.716	-71.473	-71.641	-70.196	-70.107	-73.04	-71.2914			1.20577								34.637	1.27412
58.746	-70.764	-72.184	-69.525	-70.274	-70.944	-70.7382			0.97733								22.888	1.27368
58.777	-71.553	-71.887	-71.24	-70.742	-71.191	-71.3226			0.428039								183.563	1.27365
58.807	-70.947	-70.293	-71.514	-71.448	-70.909	-71.0222			0.493299								106.079	1.27359
58.838	-70.805	-70.159	-69.978	-71.997	-70.711	-70.73			0.791015								97.961	1.27353
58.868	-70.652	-71.637	-70.975	-70.674	-71.468	-71.0812			0.452723								50.171	1.2735
58.899	-69.171	-70.657	-70.574	-68.944	-72.344	-70.338			1.36808								20.264	1.27344
58.929	-69.443	-69.971	-70.785	-69.717	-71.035	-70.1902			0.688794								86.761	1.27328
58.96	-72.394	-71.229	-71.488	-71.281	-70.51	-71.3804			0.676269								46.295	1.27326
58.99	-71.53	-71.014	-71.934	-70.766	-70.681	-71.185			0.533583								88.135	1.27323
59.021	-70.065	-69.859	-72.389	-70.399	-68.405	-70.2234			1.43048								105.652	1.27313
59.052	-70.527	-69.691	-70.292	-71.315	-68.922	-70.1494			0.899747								70.19	1.27303
59.082	-70.73	-70.645	-69.409	-71.149	-71.238	-70.6342			0.731437								28.656	1.27299
59.113	-69.475	-69.982	-70.254	-71.861	-71.564	-70.6272			1.03477								209.686	1.27295
59.143	-69.422	-70.876	-69.245	-71.036	-70.455	-70.2068			0.827341								167.511	1.27288
59.174	-70.402	-72.45	-68.717	-69.317	-70.653	-70.3078			1.43435								89.142	1.27282
59.204	-69.187	-71.346	-70.314	-70.303	-70.181	-70.2662			0.765104								173.34	1.27277
59.235	-68.157	-70.068	-69.183	-69.235	-70.581	-69.4448			0.928751								206.421	1.27235
59.265	-68.821	-70.971	-69.256	-68.487	-71.58	-69.823			1.37071								190.887	1.27214
59.296	-69.84	-70.295	-68.413	-69.57	-68.815	-69.3866			0.764693								75.836	1.27205
59.326	-70.311	-70.098	-68.12	-71.476	-69.043	-69.8096			1.28003								41.138	1.27132
59.357	-70.207	-70.985	-69.582	-71.05	-69.371	-70.239			0.774651								74.249	1.27103
59.387	-69.05	-71.29	-72.216	-71.125	-69.72	-70.6802			1.27553								130.463	1.27087
59.418	-70.431	-72.34	-72.104	-70.542	-69.452	-70.9738			1.21869								25.879	1.27066
59.448	-70.381	-70.922	-70.531	-70.196	-70.47	-70.5			0.267639								15.564	1.2706
59.479	-70.463	-70.353	-70.828	-69.785	-71.463	-70.5784			0.620166								39.124	1.27052
59.509	-70.729	-70.914	-71.098	-70.984	-71.089	-70.9628			0.151409								111.084	1.27001
59.54	-70.701	-71.425	-71.204	-72.587	-70.984	-71.3802			0.725897								106.232	1.27001
59.57	-70.291	-68.816	-71.325	-72.803	-70.921	-70.8312			1.45712								82.733	1.26965
59.601	-72.07	-67.535	-70.282	-70.151	-70.087	-70.025			1.61771								101.959	1.26947
59.631	-69.668	-68.774	-68.553	-69.158	-71.294	-69.4894			1.09395								194.977	1.26904
59.662	-69.731	-71.781	-69.768	-69.181	-72.213	-70.5348			1.36347								174.011	1.26899
59.692	-72.016	-69.476	-72.493	-70.86	-71.842	-71.3374			1.19825								112.03	1.26899
59.723	-73.109	-69.141	-72.772	-70.755	-70.818	-71.319			1.63004								175.598	1.2684
59.753	-71.427	-71.302	-72.565	-70.591	-71.163	-71.4096			0.72072								2.258	1.26833
59.784	-71.726	-72.645	-72.34	-70.814	-70.849	-71.6748			0.838052								216.278	1.26821
59.814	-72.819	-71.927	-72.951	-71.615	-70.911	-72.0446			0.852158								37.415	1.26776
59.845	-71.871	-72.096	-72.78	-72.896	-72.289	-72.3864			0.439906								18.311	1.26767
59.875	-70.298	-72.893	-73.814	-73.214	-71.833	-72.4104			1.38242								73.486	1.26753
59.906	-71.076	-72.322	-72.865	-71.297	-70.432	-71.5984			0.981339								160.126	1.26741
59.937	-72.277	-70.883	-71.336	-69.586	-71.755	-71.1674			1.02306								15.961	1.26635
59.967	-71.875	-71.986	-70.898	-70.315	-73.119	-71.6386			1.08034								5.859	1.26629
59.998	-71.505	-72.425	-71.776	-71.346	-73.783	-72.167			0.992873								202.301	1.26629
60.028	-74.322	-72.779	-73.203	-71.395	-73.86	-73.1118			1.12815								75.745	1.26616
60.059	-72.144	-70.85	-72.893	-72.775	-71.195	-71.9714			0.919952								175.781	1.26573
60.089	-70.716	-72.044	-71.645	-72.455	-70.969	-71.5658			0.725251								189.911	1.26566
60.12	-72.705	-72.513	-71.139	-73.017	-71.843	-72.2434			0.752369								113.129	1.26562
60.15	-71.763	-72.093	-71.411	-73.411	-72.011	-72.1378			0.759578								152.313	1.26511
60.181	-68.484	-70.739	-73.315	-72.844	-71.688	-71.414			1.92187								2.777	1.26484
60.211	-69.494	-72.123	-72.788	-72.432	-71.461	-71.6596			1.30517								124.969	1.26471
60.242	-71.518	-73.589	-70.851	-71.548	-72.287	-71.9586			1.0435								17.059	1.26401
60.272	-72.589	-70.055	-71.524	-71.011	-71.352	-71.3062			0.914844								91.431	1.26398
60.303	-72.739	-68.961	-74.565	-72.901	-71.199	-72.073			2.10877								202.576	1.26381
60.333	-72.518	-69.544	-73.37	-73.399	-73.225	-72.4112			1.64237								223.053	1.26351
60.364	-72.766	-70.786	-72.134	-72.517	-73.036	-72.2478			0.882053								185.669	1.26347
60.394	-72.405	-74.487	-71.631	-70.843	-70.744	-72.022			1.5329								194.58	1.26328
60.425	-72.35	-73.223	-70.839	-71.244	-69.48	-71.4272			1.43593								124.39	1.26285
60.455	-70.548	-70.031	-71.103	-71.79	-69.011	-70.4966			1.05677								202.637	1.26255
60.486	-69.808	-70.264	-70.754	-72.234	-71.16	-70.844			0.928675								131.927	1.26248
60.516	-71.316	-69.873	-68.598	-71.345	-71.56	-70.5384			1.27543								207.947	1.26232
60.547	-72.821	-70.689	-69.611	-71.413	-69.98	-70.9028			1.27532								106.476	1.26209
60.577	-72.148	-72.332	-71.287	-71.663	-70.855	-71.657			0.607628								74.31	1.26203
60.608	-70.586	-72.1	-71.007	-71.084	-69.125	-70.7804			1.0797								23.041	1.2619
60.638	-72.296	-71.455	-70.66	-70.509	-68.655	-70.715			1.35427								160.034	1.2617
60.669	-73.928	-72.771	-71.562	-71.011	-69.175	-71.6894			1.80138								71.777	1.26166
60.699	-72.086	-72.909	-71.475	-72.199	-70.769	-71.8876			0.806396								180.878	1.26162
60.73	-71.642	-71.928	-71.687	-72.214	-71.125	-71.7192			0.402646								136.475	1.26158
60.76	-71.331	-70.393	-74.061	-72.868	-71.088	-71.9482			1.4874								87.891	1.26139
60.791	-71.948	-70.295	-74.91	-71.941	-71.093	-72.0374			1.74621								92.743	1.26135
60.822	-71.789	-69.827	-75.203	-72.094	-72.106	-72.2038			1.92601								92.407	1.26131
60.852	-72.113	-70.017	-73.389	-73.118	-71.557	-72.0388			1.35213								102.844	1.2611
60.883	-74.556	-72.759	-71.347	-72.198	-72.304	-72.6328			1.19007								71.533	1.26103
60.913	-73.552	-71.869	-70.022	-72.111	-74.228	-72.3564			1.63398								42.603	1.26083
60.944	-71.417	-72.04	-70.825	-73.366	-73.231	-72.1758			1.11231								98.48	1.26068
60.974	-71.124	-71.036	-71.631	-75.799	-73.205	-72.559			2.00966								22.98	1.26061
[truncated: 5,342 more rows]

## Sheet: 3m10g10cm prey
kHz	3m10ga	3m10gb	3m10gc	3m10gd	3m10ge	3m10g10cm avg			3m10g10cm stdev	3m10g10cm stdev avg						kHz	3m10g10cm stdev
0	-94.857	-95.603	-95.292	-94.788	-95	-95.108			0.337619	1.30153	209.747	3.79341	192.206	3.46031		146.393	0.107445	93.2806	0.236304
0.031	-96.08	-97.587	-98.048	-96.457	-96.676	-96.9696			0.819219		146.393	0.107445	93.2806	0.236304		62.073	0.120015
0.061	-96.792	-99.347	-100.177	-98.001	-98.1	-98.4834			1.30907							164.764	0.122251
0.092	-97.474	-100.1	-100.338	-99.033	-99.346	-99.2582			1.13097							101.624	0.12785
0.122	-97.262	-99.618	-99.997	-99.768	-99.192	-99.1674			1.10489							134.43	0.131297
0.153	-96.919	-99.153	-98.892	-100.027	-98.835	-98.7652			1.13709							41.107	0.144716
0.183	-96.468	-99.05	-98.25	-100.696	-98.327	-98.5582			1.52721							145.233	0.153135
0.214	-97.359	-100.3	-99.434	-102.269	-100.063	-99.885			1.76575		Column1			Column1		42.297	0.173832
0.244	-98.669	-100.801	-100.085	-102.036	-101.603	-100.639			1.33182							1.129	0.180029
0.275	-98.307	-100.341	-100.35	-101.712	-101.645	-100.471			1.38138		Mean	1.30153		Mean	-76.5718	14.587	0.184987
0.305	-98.571	-100.989	-100.962	-101.687	-100.531	-100.548			1.18026		Standard Error	0.00684		Standard Error	0.174393	125.946	0.186649
0.336	-99.716	-102.756	-101.877	-101.187	-100.24	-101.155			1.22408		Median	1.20553		Median	-83.5688	103.455	0.188427
0.366	-98.909	-101.414	-101.611	-98.556	-97.725	-99.643			1.76129		Mode	#N/A		Mode	-88.8284	1.495	0.190882
0.397	-99.117	-100.379	-101.361	-98.066	-97.866	-99.3578			1.50065		Standard Deviation	0.586049		Standard Deviation	14.9419	22.308	0.219354
0.427	-97.449	-98.158	-99.29	-97.441	-96.033	-97.6742			1.1878		Sample Variance	0.343453		Sample Variance	223.261	149.719	0.226197
0.458	-94.352	-96.106	-96.289	-95.988	-94.316	-95.4102			0.98835		Kurtosis	1.18433		Kurtosis	-0.290134	133.514	0.227069
0.488	-93.915	-95.464	-95.941	-95.614	-94.556	-95.098			0.837274		Skewness	0.967835		Skewness	0.9918	89.63	0.227828
0.519	-94.915	-95.754	-95.34	-95.032	-95.716	-95.3514			0.383279		Range	3.68596		Range	66.639	176.849	0.236193
0.549	-91.641	-92.579	-92.25	-92.775	-92.596	-92.3682			0.448499		Minimum	0.107445		Minimum	-101.155	84.808	0.237994
0.58	-89.49	-90.161	-90.586	-91.354	-90.226	-90.3634			0.680719		Maximum	3.79341		Maximum	-34.5162	1.434	0.238817
0.61	-89.733	-90.146	-90.647	-91.033	-90.457	-90.4032			0.493533		Sum	9554.51		Sum	-562114	137.634	0.242008
0.641	-91.992	-91.694	-91.793	-92.536	-92.865	-92.176			0.504279		Count	7341		Count	7341	108.856	0.242205
0.671	-91.772	-92.408	-91.825	-93.135	-92.434	-92.3148			0.554563			0			0	146.423	0.247178
0.702	-91.735	-92.771	-92.395	-92.703	-90.568	-92.0344			0.916462							94.971	0.248375
0.732	-92.523	-93.937	-93.18	-92.982	-91.546	-92.8336			0.882311							0.946	0.252296
0.763	-95.516	-94.867	-95.386	-92.526	-92.682	-94.1954			1.47393							164.124	0.253323
0.793	-92.94	-91.964	-94.733	-91.224	-90.454	-92.263			1.65836							91.431	0.25404
0.824	-91.341	-91.803	-93.747	-90.37	-91.682	-91.7886			1.23082							42.725	0.257294
0.854	-86.907	-86.107	-87.458	-86.762	-85.362	-86.5192			0.80618							8.636	0.262048
0.885	-84.358	-84.163	-84.963	-84.378	-83.733	-84.319			0.443698							141.602	0.262417
0.916	-87.194	-86.785	-87.094	-86.165	-86.683	-86.7842			0.405451							133.179	0.264427
0.946	-85.662	-85.233	-85.071	-85.26	-85.021	-85.2494			0.252296							14.008	0.268214
0.977	-83.529	-84.909	-84.299	-84.437	-84.421	-84.319			0.499231							59.692	0.272017
1.007	-85.559	-86.175	-85.2	-84.341	-85.674	-85.3898			0.682265							92.438	0.274422
1.038	-85.197	-84.586	-84.903	-84.46	-85.254	-84.88			0.35487							103.333	0.274661
1.068	-86.942	-86.681	-85.973	-86.751	-86.591	-86.5876			0.367004							111.42	0.274907
1.099	-83.891	-83.715	-84.47	-83.421	-83.705	-83.8404			0.390164							130.524	0.277292
1.129	-81.698	-81.929	-82.168	-81.883	-81.772	-81.89			0.180029							3.082	0.279051
1.16	-81.446	-82.478	-81.839	-83.312	-81.329	-82.0808			0.821624							126.526	0.279817
1.19	-82.399	-83.691	-83.265	-83.407	-81.491	-82.8506			0.900005							147.888	0.280705
1.221	-80.769	-82.215	-82.528	-80.567	-82.275	-81.6708			0.925692							100.8	0.282583
1.251	-78.697	-78.67	-81.32	-77.71	-80.203	-79.32			1.43025							165.833	0.285357
1.282	-73.881	-73.787	-74.341	-72.689	-72.102	-73.36			0.928566							68.39	0.286656
1.312	-69.102	-68.027	-67.939	-68.087	-66.999	-68.0308			0.745601							8.514	0.28706
1.343	-66.133	-65.706	-66.407	-66.332	-65.723	-66.0602			0.331137							145.264	0.289607
1.373	-66.519	-67.424	-68.228	-67.258	-67.593	-67.4044			0.616368							130.066	0.29466
1.404	-70.106	-70.124	-70.274	-69.532	-70.421	-70.0914			0.337707							14.679	0.294798
1.434	-71.71	-71.331	-71.641	-71.614	-71.999	-71.659			0.238817							120.85	0.299992
1.465	-71.883	-70.777	-72.38	-70.941	-70.727	-71.3416			0.746387							139.526	0.30066
1.495	-71.98	-71.85	-71.992	-72.276	-71.777	-71.975			0.190882							167.877	0.302159
1.526	-72.36	-73.709	-72.498	-72.621	-73.327	-72.903			0.584767							102.57	0.303336
1.556	-70.874	-72.962	-71.342	-70.8	-71.608	-71.5172			0.873852							101.044	0.306813
1.587	-68.668	-70.821	-70.283	-69.378	-68.302	-69.4904			1.06066							74.463	0.307066
1.617	-69.397	-67.953	-68.541	-68.236	-67.31	-68.2874			0.768977							72.784	0.307085
1.648	-68.931	-66.608	-67.937	-68.557	-67.517	-67.91			0.909867							75.317	0.307858
1.678	-69.586	-68.483	-70.001	-69.706	-68.914	-69.338			0.621952							113.495	0.3095
1.709	-71.509	-72.689	-73.134	-72.615	-71.026	-72.1946			0.885905							146.606	0.313076
1.74	-74.414	-74.224	-73.307	-73.47	-74.117	-73.9064			0.488007							82.764	0.313417
1.77	-72.667	-72.78	-72.109	-73.723	-72.097	-72.6752			0.664047							94.635	0.313422
1.801	-70.804	-73.606	-70.83	-72.253	-72.504	-71.9994			1.19337							61.279	0.31387
1.831	-67.894	-67.535	-69.544	-67.612	-69.098	-68.3366			0.922096							34.637	0.315411
1.862	-66.039	-65.65	-68.919	-65.44	-64.948	-66.1992			1.57055							7.935	0.316181
1.892	-65.668	-65.997	-64.702	-65.563	-65.424	-65.4708			0.478936							137.573	0.318359
1.923	-64.392	-62.699	-62.513	-63.493	-63.451	-63.3096			0.747098							125.458	0.320692
1.953	-63.653	-60.836	-61.825	-61.851	-60.415	-61.716			1.24991							104.584	0.321445
1.984	-61.42	-61.167	-61.045	-62.051	-60.91	-61.3186			0.450412							134.705	0.322126
2.014	-61.269	-62.344	-61.426	-61.776	-62.407	-61.8444			0.518879							80.811	0.324013
2.045	-62.201	-64.056	-62.233	-62.643	-63.853	-62.9972			0.893986							139.221	0.325983
2.075	-63.219	-63.654	-63.164	-64.443	-64.175	-63.731			0.568692							71.136	0.326099
2.106	-62.204	-62.253	-63.728	-62.757	-61.64	-62.5164			0.784365							118.561	0.326129
2.136	-62.87	-59.798	-62.806	-60.272	-59.541	-61.0574			1.64663							116.638	0.327221
2.167	-60.963	-59.209	-59.979	-59.616	-58.879	-59.7292			0.804817							206.116	0.329117
2.197	-59.903	-60.203	-59.891	-60.746	-59.951	-60.1388			0.362315							16.724	0.329148
2.228	-62.271	-65.472	-61.88	-62.798	-62.598	-63.0038			1.42293							114.777	0.329274
2.258	-62.337	-63.806	-62.644	-62.967	-63.39	-63.0288			0.584162							108.49	0.330183
2.289	-62.626	-61.903	-63.521	-62.867	-62.434	-62.6702			0.593492							121.307	0.330718
2.319	-62.782	-64.055	-64.339	-63.576	-62.404	-63.4312			0.823225							1.343	0.331137
2.35	-65.116	-65.588	-65.045	-64.832	-64.421	-65.0004			0.425643							104.462	0.332752
2.38	-65.943	-67.004	-64.824	-65.703	-67.06	-66.1068			0.941942							86.761	0.333454
2.411	-65.294	-65.158	-65.918	-66.419	-65.639	-65.6856			0.506401							24.445	0.333652
2.441	-67.31	-64.658	-65.826	-65.025	-65.211	-65.606			1.04215							132.355	0.334437
2.472	-65.092	-63.505	-63.396	-62.11	-62.874	-63.3954			1.09711							68.878	0.335326
2.502	-62.439	-61.162	-63.387	-61.123	-62.129	-62.048			0.947758							60.608	0.336226
2.533	-61.081	-60.029	-63.022	-61.124	-61.221	-61.2954			1.08002							103.851	0.337438
2.563	-58.875	-58.479	-59.398	-60.875	-58.019	-59.1292			1.1							0	0.337619
2.594	-57.373	-57.062	-58.169	-57.953	-56.181	-57.3476			0.788095							1.404	0.337707
2.625	-55.264	-56.821	-55.439	-55.18	-56.365	-55.8138			0.735311							126.617	0.338809
2.655	-54.119	-55.563	-54.162	-55.005	-55.945	-54.9588			0.818526							141.296	0.340434
2.686	-54.088	-54.225	-52.798	-53.395	-54.428	-53.7868			0.675483							140.656	0.340828
2.716	-54.462	-52.701	-52.762	-53.05	-53.227	-53.2404			0.715639							104.492	0.341038
2.747	-55.275	-51.756	-53.2	-53.066	-53.439	-53.3472			1.2607							7.965	0.341386
2.777	-52.273	-51.922	-53.84	-52.196	-52.215	-52.4892			0.767182							122.345	0.341687
2.808	-51.355	-53.799	-54.17	-52.978	-51.226	-52.7056			1.36267							91.553	0.342241
2.838	-52.563	-54.879	-53.178	-53.065	-51.64	-53.065			1.18174							58.411	0.347145
2.869	-53.799	-53.768	-53.247	-54.841	-53.371	-53.8052			0.62738							107.727	0.347415
2.899	-53.182	-52.768	-54.053	-52.855	-52.596	-53.0908			0.578527							115.356	0.347502
2.93	-53.432	-52.467	-52.39	-51.038	-52.093	-52.284			0.859015							6.989	0.348947
2.96	-52.181	-50.407	-51.839	-50.807	-52.305	-51.5078			0.85166							129.761	0.350042
2.991	-53.584	-49.676	-51.739	-52.676	-52.758	-52.0866			1.49768							104.34	0.350685
3.021	-52.462	-52.857	-52.293	-51.951	-51.668	-52.2462			0.459155							38.788	0.351666
3.052	-52.554	-54.65	-52.523	-51.835	-53.532	-53.0188			1.09401							20.172	0.352068
3.082	-51.899	-52.102	-52.393	-52.147	-52.62	-52.2322			0.279051							59.875	0.354178
3.113	-51.666	-50.387	-51.811	-52.516	-51.258	-51.5276			0.782633							1.038	0.35487
3.143	-50.329	-50.827	-51.704	-50.805	-50.081	-50.7492			0.621263							86.67	0.356911
3.174	-50.536	-50.37	-49.519	-48.365	-49.254	-49.6088			0.883192							112.946	0.357966
3.204	-49.844	-49.089	-48.03	-47.758	-47.844	-48.513			0.915725							118.011	0.359645
3.235	-48.847	-47.064	-48.203	-48.237	-47.88	-48.0462			0.650886							56.885	0.359925
3.265	-48.264	-47.26	-50.27	-49.573	-49.245	-48.9224			1.17691							66.284	0.361673
3.296	-50.067	-50.453	-49.781	-49.246	-51.94	-50.2974			1.01828							2.197	0.362315
3.326	-50.473	-51.903	-51.189	-50.304	-50.599	-50.8936			0.655262							165.985	0.364151
3.357	-48.568	-49.139	-51.865	-51.249	-50.15	-50.1942			1.38421							103.21	0.364665
3.387	-51.952	-51.472	-52.951	-52.364	-52.154	-52.1786			0.543648							83.282	0.364856
3.418	-52.756	-53.492	-52.617	-52.239	-53.153	-52.8514			0.484873							60.333	0.365039
3.448	-52.882	-53.259	-55.226	-52.504	-53.004	-53.375			1.06993							19.989	0.365434
3.479	-52.527	-52.634	-54.063	-52.429	-52.805	-52.8916			0.669509							131.165	0.36562
3.51	-51.626	-51.847	-50.802	-51.968	-52.659	-51.7804			0.669454							37.567	0.365805
3.54	-49.688	-54.194	-50.011	-51.778	-52.329	-51.6			1.83525							128.174	0.365845
3.571	-49.042	-51.507	-49.757	-51.866	-51.346	-50.7036			1.23149							163.239	0.366818
3.601	-50.678	-50.843	-50.056	-49.804	-50.466	-50.3694			0.432076							154.663	0.366912
3.632	-49.002	-48.66	-49.496	-48.141	-48.751	-48.81			0.495228							1.068	0.367004
3.662	-47.94	-46.986	-46.939	-47.322	-46.841	-47.2056			0.448644							134.155	0.367091
3.693	-46.52	-46.486	-45.563	-46.355	-45.49	-46.0828			0.512204							120.605	0.368712
3.723	-45.349	-45.113	-44.676	-44.033	-44.049	-44.644			0.601115							137.146	0.371674
3.754	-42.906	-41.902	-45.273	-42.015	-43.034	-43.026			1.35545							40.131	0.371821
3.784	-41.318	-39.742	-42.618	-40.793	-41.403	-41.1748			1.04332							115.845	0.371845
3.815	-38.623	-38.912	-38.586	-39.153	-39.497	-38.9542			0.381182							74.097	0.372107
3.845	-37.22	-39.04	-37.051	-37.582	-38.826	-37.9438			0.926257							102.661	0.372888
3.876	-36.807	-37.972	-37.256	-38.18	-37.625	-37.568			0.551696							103.943	0.373231
3.906	-37.398	-36.972	-38.939	-38.022	-37.25	-37.7162			0.784408							141.052	0.373497
3.937	-36.469	-37.074	-38.396	-37.256	-36.769	-37.1928			0.736426							6.165	0.373587
3.967	-36.685	-37.566	-36.657	-37.583	-36.489	-36.996			0.533423							65.308	0.375863
3.998	-36.316	-36.355	-36.288	-36.097	-35.228	-36.0568			0.473837							122.223	0.376468
4.028	-36.634	-36.001	-34.761	-34.613	-35.315	-35.4648			0.851158							163.635	0.376776
4.059	-37.117	-35.488	-33.885	-35.89	-36.331	-35.7422			1.20129							91.949	0.377115
4.089	-34.95	-35.802	-35.299	-38.901	-35.438	-36.078			1.60735							99.487	0.377245
4.12	-35.347	-37.121	-37.921	-37.816	-36.19	-36.879			1.10046							113.129	0.378354
4.15	-35.321	-36.273	-36.999	-35.629	-36.693	-36.183			0.704276							42.267	0.379147
4.181	-36.005	-36.881	-37.513	-35.433	-35.726	-36.3116			0.862619							109.68	0.379543
4.211	-35.635	-35.975	-37.955	-34.022	-35.378	-35.793			1.41783							3.815	0.381182
4.242	-35.157	-33.92	-34.239	-32.831	-37.031	-34.6356			1.57605							83.862	0.381773
4.272	-34.51	-34.644	-32.679	-34.954	-35.794	-34.5162			1.14194							125.122	0.382675
4.303	-34.801	-35.9	-34.761	-38.464	-35.401	-35.8654			1.52662							21.881	0.383065
4.333	-36.132	-35.284	-37.363	-37.257	-37.07	-36.6212			0.892097							0.519	0.383279
4.364	-37.529	-37.005	-36.865	-36.679	-35.874	-36.7904			0.601944							69.977	0.383911
4.395	-36.005	-38.008	-35.502	-35.004	-35.132	-35.9302			1.22486							137.024	0.38506
4.425	-35.843	-35.453	-36.584	-35.06	-35.287	-35.6454			0.597532							115.112	0.385906
4.456	-35.988	-34.881	-37.158	-35.984	-36.367	-36.0756			0.821529							119.843	0.386683
4.486	-36.547	-36.731	-36.979	-37.114	-34.874	-36.449			0.907314							96.497	0.387457
4.517	-37.556	-36.97	-37.274	-38.496	-36.093	-37.2778			0.87463							114.868	0.387655
4.547	-37.283	-36.006	-38.123	-36.758	-36.886	-37.0112			0.774627							165.741	0.388082
4.578	-35.71	-37.12	-36.856	-36.308	-35.917	-36.3822			0.600542							20.752	0.388988
4.608	-36.666	-37.28	-36.978	-38.25	-37.195	-37.2738			0.595007							133.575	0.38929
4.639	-37.388	-36.99	-38.342	-39.236	-39.311	-38.2534			1.05321							81.329	0.389645
4.669	-37.493	-39.113	-40.255	-39.178	-40.134	-39.2346			1.10694							1.099	0.390164
4.7	-38.979	-40.301	-39.606	-38.276	-40.252	-39.4828			0.864072							173.37	0.390899
4.73	-39.959	-39.418	-40.436	-39.069	-38.913	-39.559			0.633724							127.655	0.390913
4.761	-39	-38.001	-41.057	-39.343	-37.838	-39.0478			1.29284							135.254	0.392357
4.791	-39.235	-38.263	-41.585	-38.816	-38.869	-39.3536			1.29484							92.804	0.393645
4.822	-40.697	-40.306	-42.155	-39.679	-39.395	-40.4464			1.08353							112.64	0.393759
4.852	-41.157	-42.276	-40.515	-41.04	-39.892	-40.976			0.882388							147.705	0.395003
4.883	-40.556	-44.337	-40.516	-41.505	-42.245	-41.8318			1.57421							89.294	0.395549
4.913	-40.41	-42.864	-42.219	-41.876	-42.692	-42.0122			0.976736							181.732	0.400031
4.944	-41.503	-42.36	-40.879	-41.497	-41.262	-41.5002			0.543577							125.092	0.400143
4.974	-42.279	-40.532	-39.656	-41.627	-41.164	-41.0516			1.00845							98.541	0.401742
5.005	-42.145	-39.837	-41.378	-43.968	-42.897	-42.045			1.56157							128.754	0.404243
5.035	-41.684	-42.257	-42.525	-42.577	-41.288	-42.0662			0.561135							91.4	0.404427
5.066	-42.347	-42.347	-42.545	-42.078	-41.353	-42.134			0.467107							147.919	0.404718
5.096	-43.066	-43.154	-44.067	-42.692	-41.716	-42.939			0.850217							62.561	0.405376
5.127	-43.814	-44.019	-44.25	-43.141	-44.564	-43.9576			0.534894							0.916	0.405451
5.157	-42.203	-42.507	-43.101	-41.394	-43.864	-42.6138			0.931187							5.493	0.405599
5.188	-42.861	-41.107	-43.562	-41.616	-42.683	-42.3658			0.990393							58.105	0.405839
5.219	-42.696	-42.313	-42.668	-41.184	-43.696	-42.5114			0.903221							104.736	0.405876
5.249	-41.915	-42.653	-41.304	-41.58	-41.542	-41.7988			0.524835							163.208	0.407663
5.28	-41.115	-41.378	-41.936	-42.297	-41.452	-41.6356			0.47402							158.844	0.408179
5.31	-42.02	-40.653	-43.146	-41.074	-41.692	-41.717			0.959169							99.365	0.408439
5.341	-42.869	-41.368	-43.103	-40.588	-40.901	-41.7658			1.15092							56.519	0.409668
5.371	-41.301	-41.474	-43.233	-41.73	-40.935	-41.7346			0.886074							73.517	0.410286
5.402	-41.936	-41.695	-41.951	-42.157	-40.349	-41.6176			0.727809							143.555	0.411111
5.432	-42.727	-41.509	-40.518	-42.947	-40.603	-41.6608			1.14445							120.056	0.411262
5.463	-42.109	-40.902	-39.923	-42.315	-39.867	-41.0232			1.16293							165.71	0.411891
5.493	-40.946	-40.472	-40.129	-39.93	-40.086	-40.3126			0.405599							79.285	0.412931
5.524	-38.624	-39.734	-40.298	-38.971	-37.581	-39.0416			1.04531							167.572	0.414324
5.554	-38.604	-39.152	-40.835	-38.588	-38.243	-39.0844			1.0313							31.097	0.414556
5.585	-38.315	-39.106	-41.636	-39.498	-39.095	-39.53			1.25314							118.5	0.414616
5.615	-40.12	-39.311	-41.601	-39.424	-41.845	-40.4602			1.19679							145.844	0.414635
5.646	-41.082	-39.223	-41.29	-40.078	-43.545	-41.0436			1.62528							124.878	0.41642
5.676	-40.355	-40.184	-39.359	-39.61	-42.981	-40.4978			1.44656							58.35	0.417842
5.707	-40.536	-40.309	-39.461	-38.751	-39.957	-39.8028			0.714267							121.185	0.417911
5.737	-39.475	-39.894	-40.242	-38.562	-39.707	-39.576			0.632503							92.316	0.418506
5.768	-39.902	-40.134	-42.351	-39.362	-40.077	-40.3652			1.15118							69.702	0.420254
5.798	-41.534	-41.439	-40.966	-39.607	-40.758	-40.8608			0.771551							66.467	0.420686
5.829	-41.816	-42.177	-39.733	-39.497	-40.59	-40.7626			1.20435							138.123	0.420717
5.859	-41.48	-40.746	-38.75	-42.095	-38.822	-40.3786			1.53048							88.043	0.420947
5.89	-39.148	-39.169	-41.084	-41.935	-41.311	-40.5294			1.28968							43.03	0.420989
5.92	-40.649	-38.479	-41.405	-39.954	-40.726	-40.2426			1.11171							149.231	0.422226
5.951	-40.254	-38.36	-41.47	-39.163	-39.226	-39.6946			1.19878							145.905	0.425197
5.981	-38.831	-38.515	-39.814	-39.25	-39.014	-39.0848			0.48814							2.35	0.425643
6.012	-38.875	-39.503	-37.397	-39.147	-38.764	-38.7372			0.801597							103.882	0.425694
6.042	-38.985	-40.996	-37.796	-38.02	-38.224	-38.8042			1.3043							81.36	0.42601
6.073	-38.224	-40.767	-41.717	-38.767	-39.258	-39.7466			1.45261							119.476	0.426353
6.104	-37.51	-38.202	-40.239	-40.057	-38.795	-38.9606			1.17724							96.313	0.427708
6.134	-38.09	-36.133	-38.515	-38.179	-36.467	-37.4768			1.0923							27.466	0.427782
6.165	-37.13	-36.29	-36.866	-37.08	-36.465	-36.7662			0.373587							13.977	0.428385
6.195	-37.371	-36.564	-35.305	-38.89	-37.361	-37.0982			1.3091							133.301	0.428732
6.226	-38.717	-37.532	-34.865	-38.862	-38.358	-37.6668			1.64905							123.535	0.429758
6.256	-38.688	-38.591	-35.999	-39.094	-37.808	-38.036			1.23023							126.312	0.429856
6.287	-38.363	-37.836	-38.97	-38.045	-38.13	-38.2688			0.435093							133.85	0.42989
6.317	-38.334	-38.417	-40.361	-36.616	-38.51	-38.4476			1.32605							118.195	0.431008
6.348	-37.802	-38.277	-39.337	-37.156	-37.76	-38.0664			0.814155							3.601	0.432076
6.378	-38.57	-36.987	-38.325	-37.036	-37.234	-37.6304			0.756592							123.657	0.432304
6.409	-39.58	-35.957	-38.127	-37.013	-38.111	-37.7576			1.35822							103.241	0.432951
6.439	-38.662	-35.617	-37.114	-36.882	-37.416	-37.1382			1.09309							137.482	0.433339
6.47	-39.082	-37.028	-36.938	-37.916	-35.865	-37.3658			1.20391							135.223	0.433457
6.5	-38.24	-37.356	-37.887	-38.946	-36.643	-37.8144			0.873103							20.05	0.433545
6.531	-37.835	-37.742	-38.989	-39.517	-39.131	-38.6428			0.804115							71.259	0.433839
6.561	-38.445	-39.095	-38.421	-39.446	-39.26	-38.9334			0.473453							8.27	0.434172
6.592	-38.603	-39.521	-37.724	-38.763	-39.518	-38.8258			0.746658							6.287	0.435093
6.622	-40.854	-37.135	-38.705	-38.263	-39.743	-38.94			1.42125							134.644	0.436757
6.653	-39.716	-38.952	-40.171	-39.755	-39.955	-39.7098			0.460752							70.099	0.437423
6.683	-38.665	-40.241	-42.425	-40.575	-40.233	-40.4278			1.34078							83.618	0.437551
6.714	-39.443	-40.604	-39.377	-37.69	-39.738	-39.3704			1.059							134.613	0.440361
6.744	-39.578	-41.037	-38.61	-36.01	-40.299	-39.1068			1.94975							149.75	0.441334
6.775	-39.158	-40.285	-39.153	-37.397	-39.786	-39.1558			1.09152							103.516	0.443213
6.805	-38.419	-38.449	-38.381	-39.753	-39.055	-38.8114			0.595086							0.885	0.443698
6.836	-39.031	-40.099	-39.356	-40.602	-39.005	-39.6186			0.705088							156.189	0.445015
6.866	-42.543	-38.807	-38.643	-41.002	-39.39	-40.077			1.66418							154.755	0.445417
6.897	-39.462	-38.2	-39.753	-41.706	-40.4	-39.9042			1.28598							118.958	0.445484
6.927	-39.324	-38.976	-41.599	-40.882	-40.808	-40.3178			1.11671							157.104	0.445841
6.958	-40.625	-39.923	-40.407	-40.585	-38.504	-40.0088			0.886292							162.75	0.447153
6.989	-40.688	-40.875	-40.732	-40.67	-39.982	-40.5894			0.348947							49.561	0.447405
7.019	-40.505	-42.059	-42.529	-41.905	-41.426	-41.6848			0.76813							0.549	0.448499
7.05	-42.113	-42.386	-40.832	-41.074	-41.229	-41.5268			0.6816							3.662	0.448644
7.08	-40.777	-42.706	-41.147	-42.323	-40.321	-41.4548			1.01967							38.33	0.448729
7.111	-40.932	-41.826	-40.528	-41.468	-39.59	-40.8688			0.870451							152.863	0.449895
7.141	-42.37	-40.487	-39.117	-40.021	-39.565	-40.312			1.25864							19.257	0.450154
7.172	-42.266	-38.838	-39.809	-39.391	-39.59	-39.9788			1.32837							1.984	0.450412
7.202	-41.843	-38.255	-40.615	-41.899	-39.235	-40.3694			1.60694							87.067	0.450459
7.233	-42.849	-39.313	-41.073	-41.226	-39.613	-40.8148			1.42069							15.808	0.450964
7.263	-41.875	-40.174	-41.723	-38.773	-37.977	-40.1044			1.73625							52.582	0.451102
7.294	-40.234	-41.294	-42.333	-39.655	-39.732	-40.6496			1.14597							58.441	0.45139
7.324	-39.816	-39.902	-43.125	-40.408	-41.032	-40.8566			1.35755							133.27	0.451671
7.355	-39.298	-39.288	-40.016	-38.508	-39.427	-39.3074			0.537569							84.198	0.45326
7.385	-38.869	-39.486	-40.352	-39.238	-40.413	-39.6716			0.685427							121.674	0.453891
7.416	-38.863	-37.928	-40.23	-39.578	-40.354	-39.3906			1.01062							152.924	0.455329
7.446	-36.993	-38.103	-39.832	-39.423	-38.978	-38.6658			1.13422							126.862	0.455537
7.477	-37.369	-40.114	-39.691	-39.495	-39.595	-39.2528			1.07914							101.105	0.456458
7.507	-39.789	-41.444	-38.923	-38.829	-38.179	-39.4328			1.26177							63.568	0.457424
7.538	-40.693	-39.817	-38.761	-39.511	-38.618	-39.48			0.84349							144.409	0.458282
7.568	-41.006	-38.855	-39.83	-40.829	-39.886	-40.0812			0.868797							153.412	0.458622
7.599	-41.111	-39.197	-41.028	-39.974	-40.368	-40.3356			0.791972							128.296	0.458949
7.629	-38.414	-40.952	-40.237	-40.029	-39.8	-39.8864			0.929272							103.424	0.458973
7.66	-38.93	-40.547	-40.814	-40.336	-40.139	-40.1532			0.728281							3.021	0.459155
7.69	-40.63	-39.777	-41.433	-40.132	-39.047	-40.2038			0.89695							115.387	0.459621
7.721	-40.133	-39.993	-40.701	-41.8	-38.939	-40.3132			1.04695							88.837	0.460081
7.751	-41.377	-40.216	-40.977	-40.473	-40.004	-40.6094			0.562187							198.425	0.460615
7.782	-39.478	-41.406	-40.054	-38.973	-41.017	-40.1856			1.02091							171.387	0.460644
7.813	-39.929	-39.47	-40.775	-39.243	-40.837	-40.0508			0.73268							6.653	0.460752
7.843	-43.827	-40.873	-40.683	-40.289	-39.929	-41.1202			1.55635							159.668	0.462159
7.874	-42.332	-41.317	-40.453	-41.187	-39.776	-41.013			0.962578							127.197	0.462414
7.904	-40.317	-40.08	-41.302	-41.892	-41.497	-41.0176			0.78186							137.543	0.462465
7.935	-40.137	-40.062	-40.69	-39.836	-40.097	-40.1644			0.316181							96.588	0.463759
7.965	-39.828	-39.774	-40.181	-39.242	-39.897	-39.7844			0.341386							148.56	0.463832
7.996	-39.209	-40.551	-39.31	-37.639	-40.217	-39.3852			1.13324							20.081	0.46449
8.026	-38.942	-40.653	-40.274	-37.14	-39.66	-39.3338			1.38717							82.184	0.464997
8.057	-38.878	-37.152	-40.357	-40.197	-38.966	-39.11			1.28889							68.42	0.466188
8.087	-39.221	-36.468	-40.081	-41.544	-40.817	-39.6262			1.96477							140.747	0.46644
8.118	-38.759	-38.87	-38.734	-39.044	-40.715	-39.2244			0.842188							115.173	0.466895
8.148	-38.261	-39.588	-39.131	-39.732	-38.413	-39.025			0.668262							5.066	0.467107
8.179	-38.744	-40.895	-39.689	-40.715	-38.992	-39.807			0.976771							86.7	0.468638
8.209	-39.119	-40.645	-38.499	-41.222	-38.977	-39.6924			1.17387							100.555	0.46883
8.24	-38.884	-40.363	-38.894	-40.53	-38.717	-39.4776			0.889233							142.212	0.469201
8.27	-40.112	-40.696	-40.249	-39.483	-40.106	-40.1292			0.434172							131.989	0.469318
8.301	-40.023	-42.317	-40.566	-39.284	-40.64	-40.566			1.11913							30.334	0.46962
8.331	-40.561	-42.069	-39.83	-40.551	-40.573	-40.7168			0.819649							84.686	0.469721
8.362	-41.894	-40.887	-39.212	-38.859	-39.763	-40.123			1.25273							130.92	0.471113
8.392	-41.054	-40.416	-39.863	-40.453	-38.47	-40.0512			0.979253							14.709	0.471196
8.423	-40.42	-40.171	-40.536	-42.239	-39.574	-40.588			0.994838							6.561	0.473453
8.453	-39.799	-39.544	-41.126	-42.963	-43.383	-41.363			1.76433							3.998	0.473837
8.484	-41.661	-40.804	-43.005	-42.376	-44.069	-42.383			1.24941							5.28	0.47402
8.514	-42.638	-42.225	-42.428	-41.965	-42.634	-42.378			0.28706							59.784	0.474527
8.545	-42.873	-40.84	-41.502	-41.383	-40.612	-41.442			0.881213							41.626	0.475324
8.575	-44.491	-41.769	-42.498	-40.496	-42.072	-42.2652			1.45103							124.298	0.476099
8.606	-42.641	-43.81	-42.144	-42.307	-41.765	-42.5334			0.780162							76.508	0.476249
8.636	-42.141	-41.592	-41.802	-42.197	-42.121	-41.9706			0.262048							1.892	0.478936
8.667	-41.813	-40.444	-41.111	-41.123	-41.747	-41.2476			0.558801							74.554	0.479132
8.698	-40.296	-41.623	-41.446	-40.218	-39.892	-40.695			0.783697							164.642	0.479198
8.728	-39.002	-41.584	-42.839	-43.338	-39.807	-41.314			1.87826							105.804	0.480643
8.759	-40.15	-41.27	-44.189	-43.637	-40.987	-42.0466			1.76368							144.531	0.48106
8.789	-42.448	-41.497	-43.147	-42.884	-44.54	-42.9032			1.10945							119.995	0.481166
8.82	-42.723	-44.045	-42.205	-42.386	-42.408	-42.7534			0.745684							98.083	0.482007
8.85	-42.193	-42.283	-40.623	-41.38	-41.398	-41.5754			0.681697							127.563	0.482174
8.881	-43.272	-42.083	-41.624	-39.785	-42.173	-41.7874			1.27244							92.468	0.48233
8.911	-42.097	-41.149	-43.403	-40.915	-42.181	-41.949			0.987294							41.656	0.483774
8.942	-41.223	-40.952	-43.176	-42.508	-42.598	-42.0914			0.956414							175.629	0.48414
8.972	-40.56	-41.282	-41.608	-42.8	-42.958	-41.8416			1.02165							152.283	0.484573
9.003	-42.257	-41.567	-40.891	-42.731	-41.481	-41.7854			0.717091							3.418	0.484873
9.033	-42.715	-42.2	-40.967	-42.805	-40.199	-41.7772			1.14692							217.468	0.487603
9.064	-39.57	-42.17	-41.962	-42.935	-42.012	-41.7298			1.26931							1.74	0.488007
9.094	-39.893	-42.101	-42.47	-41.987	-44.363	-42.1628			1.59075							5.981	0.48814
9.125	-41.548	-43.544	-43.05	-40.777	-45.792	-42.9422			1.94467							194.122	0.48817
9.155	-42.125	-43.917	-44.236	-41.049	-44.589	-43.1832			1.52461							13.885	0.489737
9.186	-43.046	-44.235	-43.583	-41.546	-44.124	-43.3068			1.09248							42.145	0.489879
9.216	-45.018	-42.984	-43.362	-42.882	-42.148	-43.2788			1.0671							103.363	0.490289
9.247	-44.714	-41.977	-42.075	-41.22	-41.713	-42.3398			1.36797							123.718	0.491628
9.277	-43.739	-42.385	-42.479	-40.994	-42.6	-42.4394			0.975764							135.712	0.492222
9.308	-42.502	-43.023	-44.644	-44.337	-42.295	-43.3602			1.07088							131.958	0.492496
9.338	-41.883	-42.098	-45.926	-47.008	-42.682	-43.9194			2.37495							123.505	0.492509
9.369	-43.14	-43.224	-46.045	-45.542	-45.344	-44.659			1.37263							125.824	0.492857
9.399	-46.75	-45.126	-45.792	-45.664	-48.016	-46.2696			1.13835							115.295	0.493091
9.43	-45.8	-44.924	-43.135	-46.833	-44.772	-45.0928			1.36865							0.61	0.493533
9.46	-46.212	-43.953	-42.675	-45.66	-45.386	-44.7772			1.44111							99.06	0.493837
9.491	-45.309	-44.411	-43.187	-43.252	-46.85	-44.6018			1.53416							65.613	0.493925
9.521	-46.123	-46.379	-44.11	-42.984	-46.528	-45.2248			1.58912							167.694	0.49465
9.552	-45.569	-46.266	-45.759	-44.532	-46.042	-45.6336			0.670847							147.339	0.494731
9.583	-44.582	-44.3	-45.678	-45.902	-46.799	-45.4522			1.01882							3.632	0.495228
9.613	-46.244	-45.105	-45.278	-45.05	-46.647	-45.6648			0.731635							42.328	0.496594
9.644	-46.852	-46.213	-44.635	-46.289	-45.885	-45.9748			0.825843							24.414	0.496642
9.674	-44.66	-46.624	-45.917	-46.81	-46.475	-46.0972			0.86982							80.597	0.49685
9.705	-45.059	-47.584	-46.975	-44.699	-45.018	-45.867			1.31469							95.886	0.498323
9.735	-45.817	-46.296	-45.534	-44.313	-46.388	-45.6696			0.835008							0.977	0.499231
9.766	-44.909	-47.398	-46.544	-44.023	-46.145	-45.8038			1.33956							132.904	0.499293
9.796	-44.88	-45.421	-48.135	-45.239	-46.422	-46.0194			1.3137							39.642	0.499475
9.827	-46.856	-45.03	-45.361	-46.859	-47.786	-46.3784			1.1504							133.24	0.50072
9.857	-48.109	-46.435	-43.941	-47.064	-47.554	-46.6206			1.62002							139.893	0.501453
9.888	-47.352	-47.352	-45.357	-49.138	-46.489	-47.1376			1.38607							118.225	0.503247
9.918	-45.186	-46.342	-46.53	-49.482	-46.632	-46.8344			1.58927							102.539	0.503368
9.949	-45.229	-45.623	-50.076	-46.892	-48.047	-47.1734			1.96544							0.641	0.504279
9.979	-48.786	-48.159	-50.787	-47.155	-47.587	-48.4948			1.42047							91.522	0.504859
10.01	-50.007	-49.794	-49.016	-47.751	-46.411	-48.5958			1.50755							128.387	0.504868
10.04	-49.081	-49.074	-47.359	-49.007	-44.698	-47.8438			1.90579							117.828	0.504989
10.071	-49.005	-49.343	-48.937	-45.922	-45.813	-47.804			1.77487							102.417	0.505178
10.101	-48.746	-46.522	-49.261	-44.42	-48.534	-47.4966			2.01032							143.86	0.505242
10.132	-48.087	-48.1	-48.764	-44.771	-47.18	-47.3804			1.5637							134.979	0.505399
10.162	-47.162	-47.572	-48.66	-46.461	-47.894	-47.5498			0.819662							126.19	0.505416
10.193	-46.287	-46.834	-48.432	-47.81	-49.05	-47.6826			1.13087							140.32	0.505562
10.223	-48.414	-48.012	-49.086	-47.836	-49.308	-48.5312			0.647655							114.105	0.50592
10.254	-49.306	-47.386	-49.381	-49.562	-51.726	-49.4722			1.53914							45.227	0.506067
10.284	-47.153	-45.636	-49.324	-49.066	-50.701	-48.376			1.98644							2.411	0.506401
10.315	-49.14	-48.227	-50.401	-48.453	-49.475	-49.1392			0.867162							41.443	0.50646
10.345	-49.725	-51.544	-48.698	-48.6	-48.057	-49.3248			1.37936							70.496	0.506681
10.376	-47.868	-49.985	-47.69	-48.972	-49.295	-48.762			0.971125							141.937	0.506837
10.406	-46.849	-48.357	-48.659	-47.266	-48.346	-47.8954			0.789034							146.576	0.506961
10.437	-47.845	-49.022	-48.511	-45.752	-47.727	-47.7714			1.24463							39.978	0.50766
10.468	-46.538	-48.205	-49.065	-48.265	-47.169	-47.8484			0.994933							27.252	0.508721
10.498	-47.013	-46.928	-49.481	-48.943	-47.419	-47.9568			1.17624							126.801	0.508843
10.529	-47.773	-47.48	-48.884	-48.018	-48.181	-48.0672			0.527705							115.326	0.511244
10.559	-48.029	-48.826	-48.067	-47.955	-45.43	-47.6614			1.29627							117.371	0.511617
10.59	-48.187	-47.647	-47.997	-48.801	-45.296	-47.5856			1.34668							22.034	0.51179
10.62	-46.747	-48.573	-46.798	-46.036	-47.382	-47.1072			0.948275							3.693	0.512204
10.651	-45.838	-47.128	-46.656	-44.135	-47.043	-46.16			1.24168							129.974	0.512204
10.681	-45.933	-49.069	-47.741	-43.834	-46.321	-46.5796			1.97289							158.142	0.512732
10.712	-45.401	-46.336	-48.227	-45.443	-46.058	-46.293			1.15278							126.587	0.513983
10.742	-45.407	-44.575	-49.254	-47.378	-46.6	-46.6428			1.81409							40.741	0.514512
10.773	-45.631	-44.346	-51.499	-47.378	-47.428	-47.2564			2.69983							91.919	0.514603
10.803	-44.964	-44.058	-51.676	-49.399	-44.654	-46.9502			3.38793							23.804	0.515328
10.834	-48.051	-44.854	-48.43	-47.214	-44.705	-46.6508			1.76479							54.779	0.516679
[truncated: 6,985 more rows]

## Sheet: 3m5g10cm prey
kHz	3m5ga	3m5gb	3m5gc	3m5gd	3m5ge	3m5g 10cm avg			3m5g10cm stdev	3m5g10cm stdev avg						kHz	3m5g10cm stdev
[truncated: 7,341 more rows]

[truncated: 51 more sheets: 2.8m5g 10cm prey, 1.7m5g 10cm prey, 1.7m10g 10cm prey, 1.7m20g 10cm prey, 1m5g 10cm prey, 1m10g 10cm prey, 1m20g 10cm prey, smooth20cm prey, Sheet3, 3m10g20cm prey, 3m5g20cm prey, 2.8m5g20cm prey, 1.7m5g20cm prey, 1.7m10g20cm prey, 1.7m20g20cm prey, 1m5g20cm prey, 1m10g20cm prey, 1m20g20cm prey, smooth40cm prey, Sheet4 …]
